# Supplementary material for: Association between immune cells and allergic purpura: a Mendelian randomization study
Source: Ital J Pediatr. 2025 Apr 10;51:112. doi: 10.1186/s13052-025-01847-6 (PMC11987331; doi:10.1186/s13052-025-01847-6)
Supplement: Supplementary file 2 — Supplementary Material 2 [file 13052_2025_1847_MOESM2_ESM.xlsx]

## Sheet: Sheet1
Supplementary Table 1: Descriptive detail of SNP associated with immune cells
exposure	SNP	chr.exposure	pos.exposure	effect_allele.exposure	other_allele.exposure	eaf.exposure	beta.exposure	se.exposure	pval.exposure	samplesize.exposure	F
IgD+ B cell %B cell	rs72757888	1	233045963	T	C	0.01	0.5864	0.1201	1.086e-06	3658	23.8398
IgD+ B cell %B cell	rs56209800	2	238560295	T	A	0.0547	-0.2355	0.05263	7.90806e-06	3658	20.0224
IgD+ B cell %B cell	rs7597061	2	66001846	G	T	0.0998	0.1829	0.04129	9.66696e-06	3658	19.6217
IgD+ B cell %B cell	rs138919897	3	106834795	G	A	0.0019	1.402	0.2997	2.986e-06	3658	21.8838
IgD+ B cell %B cell	rs4691917	4	164344795	G	A	0.9956	0.9378	0.1877	6.10394e-07	3658	24.9627
IgD+ B cell %B cell	rs17405603	5	144608340	T	A	0.284	0.1542	0.02757	2.38298e-08	3658	31.2821
IgD+ B cell %B cell	rs72952600	6	114522609	G	C	0.0142	0.49	0.1045	2.83302e-06	3658	21.9867
IgD+ B cell %B cell	rs9265870	6	31312892	G	A	0.4718	0.1454	0.03049	1.92398e-06	3658	22.7412
IgD+ B cell %B cell	rs12204136	6	91791081	C	T	0.0522	0.2426	0.05485	9.99793e-06	3658	19.5627
IgD+ B cell %B cell	rs10226722	7	68025695	C	T	0.6006	0.1184	0.0256	3.83698e-06	3658	21.3906
IgD+ B cell %B cell	rs2450220	8	119323401	T	C	0.816	-0.152	0.03167	1.65299e-06	3658	23.0352
IgD+ B cell %B cell	rs140191306	9	2570753	T	C	0.0179	0.4421	0.09364	2.427e-06	3658	22.2904
IgD+ B cell %B cell	rs11068290	12	110228055	T	C	0.0231	0.3904	0.08097	1.486e-06	3658	23.2472
IgD+ B cell %B cell	rs11616703	13	22879729	T	G	0.0171	-0.4199	0.09432	8.75105e-06	3658	19.8191
IgD+ B cell %B cell	rs62057183	16	30744826	T	C	0.2508	0.1273	0.02872	9.63496e-06	3658	19.6466
IgD+ B cell %B cell	rs73426855	17	77637123	C	T	0.1471	-0.174	0.03482	6.07995e-07	3658	24.9713
IgD+ B cell %B cell	rs148496020	17	51092001	A	T	0.0193	-0.4088	0.08921	4.74799e-06	3658	20.9988
IgD+ CD38+ B cell Absolute Count	rs1919856	1	247700906	G	A	0.108	0.1675	0.03766	8.94499e-06	3656	19.7819
IgD+ CD38+ B cell Absolute Count	rs116285595	1	200858159	T	C	0.0068	0.6503	0.1415	4.44396e-06	3656	21.121
IgD+ CD38+ B cell Absolute Count	rs116104104	1	214476260	T	C	0.0004	5.387	1.184	5.50503e-06	3656	20.701
IgD+ CD38+ B cell Absolute Count	rs12036556	1	99149370	T	C	0.0265	0.3487	0.07421	2.714e-06	3656	22.079
IgD+ CD38+ B cell Absolute Count	rs1294253	1	233503875	C	T	0.7254	-0.1382	0.02658	2.1e-07	3656	27.0337
IgD+ CD38+ B cell Absolute Count	rs146959444	1	167027268	C	T	0.0023	1.249	0.2574	1.287e-06	3656	23.5455
IgD+ CD38+ B cell Absolute Count	rs113965271	2	128428350	C	G	0.0286	-0.3262	0.07211	6.28507e-06	3656	20.4634
IgD+ CD38+ B cell Absolute Count	rs733555	2	16464227	T	G	0.2637	-0.1396	0.02714	2.85299e-07	3656	26.4576
IgD+ CD38+ B cell Absolute Count	rs78188887	2	155636739	G	A	0.0014	1.533	0.3206	1.80198e-06	3656	22.8643
IgD+ CD38+ B cell Absolute Count	rs140380950	2	105587803	C	T	0.0368	-0.3568	0.06296	1.567e-08	3656	32.1159
IgD+ CD38+ B cell Absolute Count	rs374727947	3	163801921	G	T	0.0098	0.6111	0.1307	3.02197e-06	3656	21.8612
IgD+ CD38+ B cell Absolute Count	rs794185	3	4437358	C	T	0.3362	-0.1116	0.02511	9.05899e-06	3656	19.7531
IgD+ CD38+ B cell Absolute Count	rs76112278	4	15915069	A	G	0.0194	-0.4579	0.08605	1.09099e-07	3656	28.3165
IgD+ CD38+ B cell Absolute Count	rs7667070	4	38379833	C	T	0.0361	-0.2956	0.06254	2.36298e-06	3656	22.3405
IgD+ CD38+ B cell Absolute Count	rs80330977	5	158276610	A	G	0.0814	-0.2576	0.04422	6.158e-09	3656	33.9355
IgD+ CD38+ B cell Absolute Count	rs78658073	5	498773	A	G	0.001	1.665	0.362	4.385e-06	3656	21.1549
IgD+ CD38+ B cell Absolute Count	rs76660971	5	18919526	A	G	0.2299	-0.1264	0.02828	8.14798e-06	3656	19.9772
IgD+ CD38+ B cell Absolute Count	rs117772462	7	48791017	A	T	0.0159	-0.4238	0.09514	8.67401e-06	3656	19.8425
IgD+ CD38+ B cell Absolute Count	rs10265656	7	187171	G	A	0.9375	-0.2229	0.04923	6.15106e-06	3656	20.5003
IgD+ CD38+ B cell Absolute Count	rs143397127	7	12847391	C	T	0.0157	-0.4626	0.09576	1.41599e-06	3656	23.3369
IgD+ CD38+ B cell Absolute Count	rs1695681	8	118255950	A	C	0.5309	-0.1256	0.02413	2.05698e-07	3656	27.0935
IgD+ CD38+ B cell Absolute Count	rs16868356	8	102770464	C	T	0.0198	0.4146	0.08532	1.226e-06	3656	23.6133
IgD+ CD38+ B cell Absolute Count	rs2395904	8	130617819	G	T	0.2657	-0.1279	0.02666	1.69001e-06	3656	23.0155
IgD+ CD38+ B cell Absolute Count	rs10821937	10	63723909	T	C	0.6458	-0.1118	0.02511	8.81089e-06	3656	19.8239
IgD+ CD38+ B cell Absolute Count	rs61878035	11	15328898	A	G	0.1886	0.1453	0.03068	2.24202e-06	3656	22.4295
IgD+ CD38+ B cell Absolute Count	rs11068290	12	110228055	T	C	0.0231	0.3555	0.07815	5.55098e-06	3656	20.6929
IgD+ CD38+ B cell Absolute Count	rs118090735	12	78790468	G	T	0.0011	1.518	0.3399	8.22602e-06	3656	19.9453
IgD+ CD38+ B cell Absolute Count	rs11159480	14	81466662	T	G	0.8166	-0.1526	0.0323	2.399e-06	3656	22.3205
IgD+ CD38+ B cell Absolute Count	rs7169431	15	56340896	G	A	0.9219	-0.2007	0.04408	5.45896e-06	3656	20.7306
IgD+ CD38+ B cell Absolute Count	rs76608654	16	55450479	C	T	0.0494	0.2489	0.05423	4.56405e-06	3656	21.0654
IgD+ CD38+ B cell Absolute Count	rs12939565	17	38038389	T	A	0.4267	-0.1364	0.02672	3.47496e-07	3656	26.0589
IgD+ CD38dim B cell %B cell	rs75766272	1	8009985	T	C	0.0201	0.3861	0.08587	7.14299e-06	3657	20.217
IgD+ CD38dim B cell %B cell	rs7595353	2	229232050	C	T	0.3054	-0.1211	0.02671	6.02005e-06	3657	20.5561
IgD+ CD38dim B cell %B cell	rs9865821	3	7014131	A	C	0.6459	0.115	0.02558	7.16193e-06	3657	20.2113
IgD+ CD38dim B cell %B cell	rs6835759	4	170328209	G	A	0.4701	0.1189	0.02486	1.79498e-06	3657	22.875
IgD+ CD38dim B cell %B cell	rs2301101	5	83420407	G	T	0.1097	-0.187	0.03994	2.93501e-06	3657	21.9213
IgD+ CD38dim B cell %B cell	rs9459562	6	166502048	C	G	0.4346	0.1101	0.02478	9.1791e-06	3657	19.7411
IgD+ CD38dim B cell %B cell	rs6998850	8	61848028	G	A	0.3018	0.1204	0.02683	7.45899e-06	3657	20.1378
IgD+ CD38dim B cell %B cell	rs546147740	8	4318676	C	T	0.0051	0.763	0.1665	4.75499e-06	3657	21.0001
IgD+ CD38dim B cell %B cell	rs62488766	8	12518295	G	A	0.0283	-0.3635	0.08066	6.80205e-06	3657	20.3092
IgD+ CD38dim B cell %B cell	rs61912200	12	1637126	A	T	0.0022	1.216	0.2655	4.81903e-06	3657	20.9767
IgD+ CD38dim B cell %B cell	rs78269238	14	65673804	T	C	0.0582	-0.2771	0.05349	2.34498e-07	3657	26.8366
IgD+ CD38dim B cell %B cell	rs60521331	17	8639905	A	G	0.5022	0.1107	0.02463	7.24202e-06	3657	20.2007
IgD+ CD38dim B cell %B cell	rs34157595	17	49200947	C	T	0.3154	0.1327	0.02673	7.23303e-07	3657	24.6459
IgD+ CD38dim B cell %B cell	rs329966	19	53070617	G	A	0.5425	-0.1265	0.02461	2.90402e-07	3657	26.4215
IgD+ CD38dim B cell %B cell	rs4811007	20	48839604	G	A	0.4837	0.1261	0.02461	3.12702e-07	3657	26.2547
IgD+ CD38dim B cell %B cell	rs73909843	20	49554764	C	T	0.0764	0.2092	0.0466	7.39095e-06	3657	20.1535
IgD+ CD38dim B cell %B cell	rs78958229	21	39363957	T	C	0.044	0.2934	0.0591	7.21705e-07	3657	24.6459
IgD+ CD38dim B cell Absolute Count	rs72691696	1	166598682	T	C	0.0014	1.476	0.332	9.04899e-06	3656	19.765
IgD+ CD38dim B cell Absolute Count	rs7690529	4	91412392	G	A	0.0115	0.5256	0.1173	7.71898e-06	3656	20.0777
IgD+ CD38dim B cell Absolute Count	rs147207149	5	128786753	G	A	0.0075	0.6732	0.1407	1.78398e-06	3656	22.8929
IgD+ CD38dim B cell Absolute Count	rs17056318	5	158285953	C	T	0.081	-0.2225	0.04431	5.37403e-07	3656	25.2149
IgD+ CD38dim B cell Absolute Count	rs1510970	5	118216738	A	G	0.087	-0.1966	0.04234	3.57001e-06	3656	21.5608
IgD+ CD38dim B cell Absolute Count	rs115150472	5	146138788	T	C	0.0004	2.534	0.5718	9.63008e-06	3656	19.6393
IgD+ CD38dim B cell Absolute Count	rs141880653	5	166970737	T	C	0.001	1.849	0.3979	3.49004e-06	3656	21.5936
IgD+ CD38dim B cell Absolute Count	rs115951641	6	52336715	T	A	0.049	0.2476	0.05577	9.24996e-06	3656	19.7106
IgD+ CD38dim B cell Absolute Count	rs12197153	6	100821460	A	G	0.0007	2.216	0.4431	5.95895e-07	3656	25.0113
IgD+ CD38dim B cell Absolute Count	rs143397127	7	12847391	C	T	0.0157	-0.4549	0.09626	2.37602e-06	3656	22.3326
IgD+ CD38dim B cell Absolute Count	rs190448231	7	87868543	G	T	0.028	0.327	0.07351	8.89406e-06	3656	19.788
IgD+ CD38dim B cell Absolute Count	rs2395904	8	130617819	G	T	0.2657	-0.1253	0.0268	3.02503e-06	3656	21.8591
IgD+ CD38dim B cell Absolute Count	rs283340	8	70193536	C	T	0.5621	0.1175	0.02409	1.128e-06	3656	23.7904
IgD+ CD38dim B cell Absolute Count	rs150663332	8	2044843	T	C	0.084	-0.1942	0.0428	5.88098e-06	3656	20.5878
IgD+ CD38dim B cell Absolute Count	rs139801247	9	138747854	C	T	0.0208	0.3801	0.0836	5.63002e-06	3656	20.672
IgD+ CD38dim B cell Absolute Count	rs116851238	10	33792014	T	C	0.0176	-0.4319	0.08996	1.64399e-06	3656	23.0498
IgD+ CD38dim B cell Absolute Count	rs12799241	11	119980729	A	G	0.2619	0.13	0.0273	1.99301e-06	3656	22.6757
IgD+ CD38dim B cell Absolute Count	rs75474045	13	72428296	A	G	0.0126	0.5528	0.1063	2.08502e-07	3656	27.0439
IgD+ CD38dim B cell Absolute Count	rs12906621	15	37177413	A	G	0.1091	0.1764	0.03817	3.91102e-06	3656	21.3576
IgD+ CD38dim B cell Absolute Count	rs117518951	16	55449193	C	T	0.049	0.2458	0.0546	6.92708e-06	3656	20.2665
IgD+ CD38dim B cell Absolute Count	rs143176410	16	84305239	C	G	0.001	1.912	0.3929	1.185e-06	3656	23.6816
IgD+ CD38dim B cell Absolute Count	rs8076302	17	79265701	T	C	0.185	-0.1385	0.03056	6.00703e-06	3656	20.5396
IgD+ CD38dim B cell Absolute Count	rs12939566	17	38038390	T	A	0.4148	-0.1486	0.02725	5.30603e-08	3656	29.7375
IgD+ CD38dim B cell Absolute Count	rs4792571	17	14931234	T	G	0.4699	0.1093	0.02377	4.41804e-06	3656	21.1437
IgD+ CD38dim B cell Absolute Count	rs655580	19	53039110	A	G	0.4571	0.1183	0.0239	7.70495e-07	3656	24.5004
IgD+ CD38dim B cell Absolute Count	rs34764986	20	59926554	C	T	0.0699	-0.2175	0.04671	3.31497e-06	3656	21.682
IgD+ CD38- B cell %B cell	rs12122084	1	111914431	A	G	0.1916	-0.1408	0.03104	5.93895e-06	3657	20.576
IgD+ CD38- B cell %B cell	rs1512044	3	188624425	A	G	0.1084	0.202	0.03882	2.07e-07	3657	27.0764
IgD+ CD38- B cell %B cell	rs76376526	4	109408667	T	C	0.0133	0.4948	0.1101	7.20593e-06	3657	20.1969
IgD+ CD38- B cell %B cell	rs78009119	5	136421498	G	T	0.0137	-0.4914	0.1063	3.88401e-06	3657	21.37
IgD+ CD38- B cell %B cell	rs34843244	5	90267368	T	A	0.033	0.308	0.06835	6.80597e-06	3657	20.306
IgD+ CD38- B cell %B cell	rs115802369	6	5380890	G	A	0.0175	-0.4129	0.0922	7.76497e-06	3657	20.0552
IgD+ CD38- B cell %B cell	rs2621369	6	32768285	T	C	0.2901	0.1498	0.03155	2.13098e-06	3657	22.5437
IgD+ CD38- B cell %B cell	rs113398446	6	161871755	C	A	0.1687	0.1793	0.03256	3.91201e-08	3657	30.3244
IgD+ CD38- B cell %B cell	rs80032720	6	32384933	A	G	0.0734	0.2539	0.05434	3.08901e-06	3657	21.8316
IgD+ CD38- B cell %B cell	rs10254361	7	119564205	T	G	0.2404	0.1333	0.02899	4.40099e-06	3657	21.1429
IgD+ CD38- B cell %B cell	rs2251199	8	14671281	G	A	0.628	0.1168	0.02572	5.73799e-06	3657	20.6226
IgD+ CD38- B cell %B cell	rs62502412	8	28265475	T	A	0.2759	0.1209	0.02712	8.58401e-06	3657	19.8734
IgD+ CD38- B cell %B cell	rs10111625	8	79595404	G	A	0.5384	-0.1169	0.02611	7.72094e-06	3657	20.0454
IgD+ CD38- B cell %B cell	rs7012048	8	29631839	C	T	0.1874	0.1407	0.0311	6.25403e-06	3657	20.4676
IgD+ CD38- B cell %B cell	rs148952274	9	37982527	T	C	0.0004	-2.911	0.6469	7.01003e-06	3657	20.2493
IgD+ CD38- B cell %B cell	rs79870102	12	66341509	G	A	0.0033	0.9733	0.216	6.83502e-06	3657	20.3042
IgD+ CD38- B cell %B cell	rs1959342	14	20673865	T	A	0.3589	0.112	0.02529	9.81002e-06	3657	19.6127
IgD+ CD38- B cell %B cell	rs77762131	14	96205838	C	G	0.045	0.3388	0.05748	4.101e-09	3657	34.7419
IgD+ CD38- B cell %B cell	rs10444793	15	44517689	A	G	0.018	-0.4608	0.09102	4.34901e-07	3657	25.6302
IgD+ CD38- B cell %B cell	rs147135384	15	40195637	C	T	0.0004	-2.756	0.6192	8.78294e-06	3657	19.8105
IgD+ CD38- B cell %B cell	rs11150426	16	81986583	C	G	0.5386	-0.1169	0.02444	1.78098e-06	3657	22.8785
IgD+ CD38- B cell %B cell	rs181771926	16	52294553	A	G	0.0126	-0.5276	0.1101	1.73002e-06	3657	22.9633
IgD+ CD38- B cell %B cell	rs329966	19	53070617	G	A	0.5425	0.1246	0.02445	3.62702e-07	3657	25.9704
IgD+ CD38- B cell %B cell	rs73909843	20	49554764	C	T	0.0764	-0.2138	0.04629	4.00904e-06	3657	21.3325
IgD+ CD38- B cell %B cell	rs35050775	20	8003880	T	G	0.0268	0.3463	0.07724	7.53894e-06	3657	20.1011
IgD+ CD38- B cell Absolute Count	rs10493766	1	85945660	G	A	0.233	-0.1336	0.02933	5.433e-06	3656	20.7486
IgD+ CD38- B cell Absolute Count	rs149701635	3	44741083	G	C	0.0263	-0.3526	0.07768	5.84804e-06	3656	20.6037
IgD+ CD38- B cell Absolute Count	rs79207264	3	96406408	A	G	0.1184	0.1854	0.03946	2.73602e-06	3656	22.0752
IgD+ CD38- B cell Absolute Count	rs71615254	4	178658413	C	A	0.0406	-0.278	0.0622	8.085e-06	3656	19.976
IgD+ CD38- B cell Absolute Count	rs146127735	5	502938	A	G	0.0383	0.3025	0.06424	2.59298e-06	3656	22.1738
IgD+ CD38- B cell Absolute Count	rs1158784	6	32758761	T	A	0.1554	0.174	0.03801	4.88405e-06	3656	20.9557
IgD+ CD38- B cell Absolute Count	rs12216018	6	130514590	T	C	0.1415	-0.1686	0.03603	2.988e-06	3656	21.8971
IgD+ CD38- B cell Absolute Count	rs7809268	7	96302607	C	T	0.0687	-0.2247	0.04918	5.07201e-06	3656	20.8751
IgD+ CD38- B cell Absolute Count	rs144625305	7	7871676	T	C	0.0086	0.6074	0.1364	8.70001e-06	3656	19.8299
IgD+ CD38- B cell Absolute Count	rs10866982	8	5127400	A	G	0.4751	-0.1114	0.02467	6.49307e-06	3656	20.3907
IgD+ CD38- B cell Absolute Count	rs12763172	10	85447519	C	T	0.7213	0.1258	0.02784	6.38499e-06	3656	20.4185
IgD+ CD38- B cell Absolute Count	rs7909504	10	32174610	A	G	0.1358	-0.165	0.03707	8.79103e-06	3656	19.8117
IgD+ CD38- B cell Absolute Count	rs146687492	11	125619694	T	G	0.0291	-0.3372	0.07361	4.76903e-06	3656	20.9846
IgD+ CD38- B cell Absolute Count	rs12874404	13	108993494	G	A	0.3256	0.1363	0.02669	3.41602e-07	3656	26.0792
IgD+ CD38- B cell Absolute Count	rs77762131	14	96205838	C	G	0.045	0.3229	0.05806	2.85299e-08	3656	30.9302
IgD+ CD38- B cell Absolute Count	rs10444793	15	44517689	A	G	0.0181	-0.4107	0.09229	8.83792e-06	3656	19.8034
IgD+ CD38- B cell Absolute Count	rs1529727	19	11164067	G	T	0.5581	0.1176	0.02521	3.20701e-06	3656	21.7605
IgD+ CD38- B cell Absolute Count	rs62235484	21	41083050	A	G	0.0175	0.4628	0.09388	8.58005e-07	3656	24.3019
Unswitched memory B cell %B cell	rs7412746	1	150860471	T	C	0.5153	-0.1152	0.02573	7.80998e-06	3657	20.0459
Unswitched memory B cell %B cell	rs146430312	1	236060214	T	G	0.0027	1.017	0.2222	4.87203e-06	3657	20.9485
Unswitched memory B cell %B cell	rs75766272	1	8009985	T	C	0.0201	-0.4409	0.08695	4.15002e-07	3657	25.7123
Unswitched memory B cell %B cell	rs72686460	1	45867753	A	T	0.2961	0.1254	0.02755	5.44804e-06	3657	20.7182
Unswitched memory B cell %B cell	rs77201712	2	157311822	C	T	0.0392	0.2907	0.06322	4.38995e-06	3657	21.1437
Unswitched memory B cell %B cell	rs17006489	2	28304630	G	A	0.1354	-0.1728	0.03779	4.976e-06	3657	20.909
Unswitched memory B cell %B cell	rs72844588	2	138420154	A	G	0.0913	0.2054	0.04341	2.31398e-06	3657	22.3883
Unswitched memory B cell %B cell	rs45608038	2	73679013	G	A	0.0421	0.294	0.06266	2.80698e-06	3657	22.0148
Unswitched memory B cell %B cell	rs73041424	3	16414269	G	A	0.0488	-0.2606	0.05834	8.18502e-06	3657	19.9534
Unswitched memory B cell %B cell	rs183471524	4	27108645	G	A	0.0905	-0.1978	0.04411	7.52905e-06	3657	20.1084
Unswitched memory B cell %B cell	rs116525939	5	97611924	C	T	0.0036	0.9467	0.2075	5.22998e-06	3657	20.8156
Unswitched memory B cell %B cell	rs895377	5	58050530	A	G	0.3683	-0.1186	0.02612	5.77604e-06	3657	20.6169
Unswitched memory B cell %B cell	rs73032183	6	169456830	C	T	0.1509	0.1675	0.03506	1.852e-06	3657	22.8247
Unswitched memory B cell %B cell	rs4710879	6	170426027	T	C	0.5621	-0.1204	0.0253	2.03301e-06	3657	22.6471
Unswitched memory B cell %B cell	rs12539793	7	25971860	T	C	0.0115	-0.5404	0.1145	2.47002e-06	3657	22.2751
Unswitched memory B cell %B cell	rs11779181	8	9063027	T	C	0.4003	-0.1402	0.03143	8.41008e-06	3657	19.8979
Unswitched memory B cell %B cell	rs1679013	9	22206987	T	C	0.5945	-0.1252	0.02555	9.97103e-07	3657	24.0119
Unswitched memory B cell %B cell	rs1930922	9	93297086	G	A	0.2419	-0.137	0.0295	3.54797e-06	3657	21.5674
Unswitched memory B cell %B cell	rs12380223	9	7639660	A	T	0.0096	-0.5815	0.128	5.76196e-06	3657	20.6386
Unswitched memory B cell %B cell	rs143553941	12	109368119	C	G	0.013	0.5187	0.1092	2.093e-06	3657	22.5625
Unswitched memory B cell %B cell	rs11519226	12	20322449	T	A	0.299	0.1229	0.02717	6.23706e-06	3657	20.4609
Unswitched memory B cell %B cell	rs7322292	13	51370899	T	C	0.3275	-0.1256	0.02669	2.61403e-06	3657	22.1453
Unswitched memory B cell %B cell	rs73192651	13	50212885	T	C	0.02	0.5551	0.08989	7.31493e-10	3657	38.1346
Unswitched memory B cell %B cell	rs2793491	13	24826051	T	C	0.2052	-0.1335	0.02997	8.71806e-06	3657	19.8422
Unswitched memory B cell %B cell	rs73518104	13	70177578	A	G	0.0708	0.2174	0.04847	7.48204e-06	3657	20.1175
Unswitched memory B cell %B cell	rs117004076	14	97702226	G	A	0.0146	0.4523	0.102	9.52708e-06	3657	19.6631
Unswitched memory B cell %B cell	rs77762131	14	96205838	C	G	0.045	0.3067	0.05822	1.457e-07	3657	27.7513
Unswitched memory B cell %B cell	rs143666202	14	77579227	A	G	0.0503	0.2759	0.0579	1.957e-06	3657	22.7063
Unswitched memory B cell %B cell	rs150839591	17	260039	G	T	0.0552	0.2459	0.05396	5.33998e-06	3657	20.767
Unswitched memory B cell %B cell	rs1596383	18	7993103	A	G	0.6259	0.1208	0.02585	3.06302e-06	3657	21.838
Unswitched memory B cell %B cell	rs1883832	20	44746982	C	T	0.6318	-0.1236	0.02682	4.23701e-06	3657	21.2383
Unswitched memory B cell %B cell	rs138380722	20	56790125	A	G	0.0007	-1.906	0.4167	4.94197e-06	3657	20.9218
Unswitched memory B cell %B cell	rs146720368	22	32003463	T	C	0.0042	0.852	0.1923	9.65895e-06	3657	19.63
Unswitched memory B cell Absolute Count	rs75766272	1	8009985	T	C	0.0201	-0.3814	0.08558	8.57808e-06	3656	19.8617
Unswitched memory B cell Absolute Count	rs11737576	4	55923201	T	C	0.0584	-0.2347	0.05231	7.42506e-06	3656	20.1306
Unswitched memory B cell Absolute Count	rs79831025	6	40981212	G	C	0.0334	0.3026	0.06778	8.29392e-06	3656	19.9313
Unswitched memory B cell Absolute Count	rs4076316	6	167859623	A	T	0.3005	-0.1331	0.02714	9.72904e-07	3656	24.0512
Unswitched memory B cell Absolute Count	rs144625305	7	7871676	T	C	0.0086	0.5999	0.1347	8.69901e-06	3656	19.8346
Unswitched memory B cell Absolute Count	rs2436878	8	103767171	G	A	0.077	0.2056	0.04549	6.40693e-06	3656	20.4275
Unswitched memory B cell Absolute Count	rs118092259	8	89432719	G	T	0.0414	-0.2912	0.06306	4.00101e-06	3656	21.3243
Unswitched memory B cell Absolute Count	rs11794578	9	808529	G	T	0.4521	0.1114	0.02446	5.41701e-06	3656	20.7423
Unswitched memory B cell Absolute Count	rs112839090	12	119727983	A	G	0.1972	-0.1468	0.03096	2.18902e-06	3656	22.4828
Unswitched memory B cell Absolute Count	rs12874404	13	108993494	G	A	0.3256	0.1523	0.02639	8.62303e-09	3656	33.3059
Unswitched memory B cell Absolute Count	rs557577736	13	46224092	G	A	0.001	1.924	0.3849	6.08793e-07	3656	24.987
Unswitched memory B cell Absolute Count	rs145371905	13	70325772	T	G	0.0194	0.4126	0.08871	3.42997e-06	3656	21.6328
Unswitched memory B cell Absolute Count	rs73192651	13	50212885	T	C	0.02	0.4968	0.08845	2.09402e-08	3656	31.5477
Unswitched memory B cell Absolute Count	rs77762131	14	96205838	C	G	0.045	0.3067	0.05723	8.86605e-08	3656	28.7197
Unswitched memory B cell Absolute Count	rs143666202	14	77579227	A	G	0.0502	0.268	0.05703	2.711e-06	3656	22.0832
Unswitched memory B cell Absolute Count	rs8014978	14	94936964	C	T	0.5737	-0.123	0.02471	6.71104e-07	3656	24.7779
Unswitched memory B cell Absolute Count	rs880311	16	8963504	T	C	0.1034	-0.1813	0.04019	6.62995e-06	3656	20.3498
Unswitched memory B cell Absolute Count	rs11657118	17	2714118	C	T	0.475	-0.1112	0.02412	4.20998e-06	3656	21.2547
Unswitched memory B cell Absolute Count	rs12461001	19	14885525	A	G	0.6291	0.1184	0.02528	2.94802e-06	3656	21.9356
Unswitched memory B cell Absolute Count	rs7254039	19	14993354	A	G	0.0435	-0.2602	0.05799	7.42506e-06	3656	20.133
Unswitched memory B cell Absolute Count	rs6032660	20	44730245	A	G	0.6359	-0.1345	0.02641	3.65797e-07	3656	25.9363
Unswitched memory B cell Absolute Count	rs55712190	22	22613458	T	C	0.074	0.214	0.04712	5.75798e-06	3656	20.6261
IgD- CD27- B cell %B cell	rs76625665	1	233049739	T	G	0.0068	-0.6497	0.144	6.61302e-06	3657	20.3564
IgD- CD27- B cell %B cell	rs116473015	2	147859010	T	C	0.029	0.3455	0.07401	3.14101e-06	3657	21.7929
IgD- CD27- B cell %B cell	rs9842571	3	125931267	A	G	0.554	-0.1134	0.02519	6.97108e-06	3657	20.2661
IgD- CD27- B cell %B cell	rs35574803	3	32533246	C	T	0.0562	-0.3526	0.05371	5.92243e-11	3657	43.0977
IgD- CD27- B cell %B cell	rs79430021	4	25037515	A	G	0.006	0.7602	0.1642	3.80697e-06	3657	21.4343
IgD- CD27- B cell %B cell	rs35661323	7	44284783	T	C	0.5505	0.1158	0.02527	4.73097e-06	3657	20.9994
IgD- CD27- B cell %B cell	rs2250246	12	6553016	G	A	0.5339	0.1466	0.02442	2.12501e-09	3657	36.0393
IgD- CD27- B cell %B cell	rs7224129	17	38075426	A	G	0.4751	-0.1297	0.02756	2.61e-06	3657	22.1473
IgD- CD27- B cell %B cell	rs11658240	17	80484139	G	A	0.1362	-0.1678	0.03574	2.76599e-06	3657	22.0432
IgD- CD27- B cell %B cell	rs7209088	17	8030165	G	C	0.2786	-0.12	0.02705	9.40503e-06	3657	19.6801
IgD- CD27- B cell %B cell	rs72897237	18	37553257	C	T	0.0161	0.4671	0.09743	1.69699e-06	3657	22.9845
IgD- CD27- B cell %B cell	rs645554	19	14389948	A	G	0.2811	-0.1226	0.02695	5.52205e-06	3657	20.6949
IgD- CD27- B cell %B cell	rs4810485	20	44747947	G	T	0.6314	0.3898	0.02585	7.1978e-50	3657	227.385
IgD- CD27- B cell %B cell	rs6073079	20	42024537	A	G	0.12	0.1776	0.03746	2.21299e-06	3657	22.4776
IgD- CD27- B cell %B cell	rs11086984	20	44511627	T	C	0.1514	-0.1811	0.03498	2.36799e-07	3657	26.8039
IgD- CD27- B cell %B cell	rs62223906	21	38699025	T	C	0.0649	0.2217	0.0497	8.39093e-06	3657	19.8984
IgD+ B cell Absolute Count	rs71615254	4	178658413	C	A	0.0406	-0.3043	0.06135	7.40406e-07	3657	24.6022
IgD+ B cell Absolute Count	rs12197153	6	100821460	A	G	0.0007	2.08	0.4491	3.74498e-06	3657	21.4507
IgD+ B cell Absolute Count	rs9354413	6	67039330	C	T	0.2963	0.1254	0.02726	4.385e-06	3657	21.1613
IgD+ B cell Absolute Count	rs2390504	7	21321670	A	G	0.0485	-0.2583	0.05708	6.222e-06	3657	20.4777
IgD+ B cell Absolute Count	rs146233710	7	106139682	G	C	0.0221	-0.3853	0.08481	5.72704e-06	3657	20.6397
IgD+ B cell Absolute Count	rs150663332	8	2044843	T	C	0.0839	-0.2314	0.04374	1.28399e-07	3657	27.9878
IgD+ B cell Absolute Count	rs3019260	8	102068804	A	C	0.3173	0.1185	0.02595	5.12495e-06	3657	20.8527
IgD+ B cell Absolute Count	rs701839	10	102955294	G	A	0.7123	0.1309	0.02785	2.713e-06	3657	22.0917
IgD+ B cell Absolute Count	rs189761842	10	125485345	T	C	0.0055	0.8269	0.1697	1.15199e-06	3657	23.7434
IgD+ B cell Absolute Count	rs116906133	13	100023905	G	A	0.0037	-0.9845	0.2207	8.4349e-06	3657	19.8988
IgD+ B cell Absolute Count	rs4145212	13	108960188	A	T	0.5405	0.1284	0.02442	1.52901e-07	3657	27.6464
IgD+ B cell Absolute Count	rs3811215	14	22954777	T	G	0.3033	-0.1332	0.02679	6.85993e-07	3657	24.7208
IgD+ B cell Absolute Count	rs11638959	15	25171150	A	G	0.1557	0.1525	0.03281	3.46801e-06	3657	21.6037
IgD+ B cell Absolute Count	rs143176410	16	84305239	C	G	0.001	1.831	0.4032	5.75705e-06	3657	20.6222
IgD+ B cell Absolute Count	rs11653761	17	2716535	T	G	0.5919	-0.1212	0.02449	7.76998e-07	3657	24.4922
IgD+ B cell Absolute Count	rs62067029	17	38038391	T	A	0.4148	-0.1669	0.0285	5.11505e-09	3657	34.2944
IgD+ B cell Absolute Count	rs67017503	17	74280991	A	C	0.0759	0.2021	0.04547	9.09704e-06	3657	19.7553
IgD+ B cell Absolute Count	rs12461001	19	14885525	A	G	0.6292	0.1175	0.02527	3.43202e-06	3657	21.6205
IgD+ B cell Absolute Count	rs77110486	20	56359017	T	C	0.0107	0.522	0.1168	8.14798e-06	3657	19.9736
IgD- CD27- B cell Absolute Count	rs61786059	1	29035758	T	G	0.3135	-0.1238	0.02692	4.44601e-06	3656	21.1491
IgD- CD27- B cell Absolute Count	rs7518494	1	217233446	A	G	0.9334	0.2278	0.04884	3.211e-06	3656	21.7549
IgD- CD27- B cell Absolute Count	rs185621536	1	113524501	T	C	0.0312	-0.3205	0.07004	4.89396e-06	3656	20.9394
IgD- CD27- B cell Absolute Count	rs12129123	1	10083709	T	C	0.2221	-0.1387	0.0309	7.36207e-06	3656	20.1482
IgD- CD27- B cell Absolute Count	rs72953104	1	41379583	G	C	0.0643	0.2313	0.05018	4.17503e-06	3656	21.2466
IgD- CD27- B cell Absolute Count	rs113442137	1	160254955	A	G	0.0472	-0.2567	0.05748	8.20994e-06	3656	19.9443
IgD- CD27- B cell Absolute Count	rs11688492	2	64865804	C	T	0.5196	-0.1216	0.02504	1.243e-06	3656	23.583
IgD- CD27- B cell Absolute Count	rs7606024	2	56616595	A	T	0.7882	-0.1375	0.03037	6.15404e-06	3656	20.4982
IgD- CD27- B cell Absolute Count	rs114551034	2	66709035	A	G	0.0509	-0.2787	0.05695	1.033e-06	3656	23.949
IgD- CD27- B cell Absolute Count	rs35574803	3	32533246	C	T	0.0562	-0.2808	0.05393	2.01999e-07	3656	27.1102
IgD- CD27- B cell Absolute Count	rs13099360	3	60476875	G	A	0.0466	-0.263	0.05944	9.95612e-06	3656	19.5773
IgD- CD27- B cell Absolute Count	rs59951351	4	38152090	T	A	0.1171	0.173	0.03878	8.37298e-06	3656	19.9011
IgD- CD27- B cell Absolute Count	rs74356874	5	22936562	A	G	0.0066	0.6631	0.1462	5.96499e-06	3656	20.5714
IgD- CD27- B cell Absolute Count	rs144306835	8	96356983	A	G	0.0234	0.3826	0.07964	1.617e-06	3656	23.0796
IgD- CD27- B cell Absolute Count	rs112432445	9	4162626	A	G	0.0528	0.2796	0.05583	5.767e-07	3656	25.0807
IgD- CD27- B cell Absolute Count	rs78763642	9	25294308	A	G	0.0279	-0.3304	0.07442	9.2841e-06	3656	19.7106
IgD- CD27- B cell Absolute Count	rs117493606	10	28340929	G	T	0.009	0.6463	0.1428	6.19099e-06	3656	20.4839
IgD- CD27- B cell Absolute Count	rs117833074	12	77551907	C	T	0.1146	-0.1795	0.0403	8.64908e-06	3656	19.839
IgD- CD27- B cell Absolute Count	rs1047792	12	6649099	T	G	0.176	-0.1467	0.03249	6.49995e-06	3656	20.3874
IgD- CD27- B cell Absolute Count	rs2250246	12	6553016	G	A	0.5341	0.1359	0.02451	3.12903e-08	3656	30.7434
IgD- CD27- B cell Absolute Count	rs11843493	13	47527957	C	A	0.4944	-0.1109	0.02482	8.19691e-06	3656	19.9646
IgD- CD27- B cell Absolute Count	rs421516	17	63135589	A	C	0.9583	-0.2897	0.0627	3.96798e-06	3656	21.3482
IgD- CD27- B cell Absolute Count	rs11661511	18	60852258	C	T	0.6704	-0.1204	0.02636	5.03999e-06	3656	20.8623
IgD- CD27- B cell Absolute Count	rs72977632	19	1930174	A	T	0.0643	-0.2296	0.05036	5.325e-06	3656	20.7861
IgD- CD27- B cell Absolute Count	rs406298	19	16409903	G	C	0.5327	0.1135	0.0244	3.38602e-06	3656	21.6377
IgD- CD27- B cell Absolute Count	rs77126700	20	47313887	C	T	0.0239	0.3825	0.08026	1.95101e-06	3656	22.7125
IgD- CD27- B cell Absolute Count	rs4239702	20	44749251	C	T	0.6002	0.2841	0.02593	1.6421e-27	3656	120.043
IgD- CD27- B cell Absolute Count	rs909692	22	50710633	G	C	0.4683	-0.1107	0.02495	9.356e-06	3656	19.6858
IgD- CD27- B cell Absolute Count	rs9615714	22	48376963	G	A	0.1421	-0.1733	0.03486	6.94592e-07	3656	24.714
Switched memory B cell %B cell	rs72757888	1	233045963	T	C	0.01	-0.5733	0.1213	2.36701e-06	3657	22.3379
Switched memory B cell %B cell	rs11204752	1	150958133	C	T	0.5387	0.1189	0.02561	3.58501e-06	3657	21.5548
Switched memory B cell %B cell	rs1519529	2	136974257	G	C	0.2363	0.1327	0.02951	7.13806e-06	3657	20.221
Switched memory B cell %B cell	rs138919897	3	106834795	G	A	0.0019	-1.348	0.3023	8.49298e-06	3657	19.884
Switched memory B cell %B cell	rs55658041	4	164291862	T	G	0.0037	1.008	0.2105	1.75102e-06	3657	22.9307
Switched memory B cell %B cell	rs17405603	5	144608340	T	A	0.2841	-0.1414	0.02795	4.40301e-07	3657	25.5938
Switched memory B cell %B cell	rs830682	5	165597506	C	T	0.7383	-0.1286	0.02855	6.85394e-06	3657	20.2894
Switched memory B cell %B cell	rs9265880	6	31313054	C	T	0.4717	-0.1543	0.0316	1.096e-06	3657	23.8428
Switched memory B cell %B cell	rs2450220	8	119323401	T	C	0.816	0.1522	0.03212	2.24698e-06	3657	22.4532
Switched memory B cell %B cell	rs140191306	9	2570753	T	C	0.0179	-0.4624	0.09477	1.11199e-06	3657	23.8064
Switched memory B cell %B cell	rs2105800	11	90592716	A	G	0.4881	-0.1181	0.02607	6.11406e-06	3657	20.5219
Switched memory B cell %B cell	rs11068290	12	110228055	T	C	0.0231	-0.407	0.08203	7.305e-07	3657	24.6175
Switched memory B cell %B cell	rs114917376	17	51764168	G	A	0.0958	0.1985	0.04285	3.74197e-06	3657	21.4595
Switched memory B cell %B cell	rs73426855	17	77637123	C	T	0.1471	0.1769	0.03524	5.427e-07	3657	25.199
Switched memory B cell Absolute Count	rs142587763	1	165680636	T	C	0.0435	-0.2707	0.05949	5.51099e-06	3656	20.7056
Switched memory B cell Absolute Count	rs115414430	2	36720835	G	C	0.0286	0.3537	0.07458	2.19599e-06	3656	22.4919
Switched memory B cell Absolute Count	rs1519526	2	136967396	C	T	0.1957	0.1511	0.03122	1.34999e-06	3656	23.4241
Switched memory B cell Absolute Count	rs7595246	2	238554657	C	T	0.1893	0.1458	0.03118	3.01502e-06	3656	21.8657
Switched memory B cell Absolute Count	rs73185679	3	186485863	C	T	0.1041	0.1794	0.03978	6.65794e-06	3656	20.3383
Switched memory B cell Absolute Count	rs141352577	3	8492010	T	C	0.0235	0.3583	0.07898	5.91099e-06	3656	20.5807
Switched memory B cell Absolute Count	rs115218350	3	104146883	A	T	0.0008	-1.838	0.4006	4.61403e-06	3656	21.0508
Switched memory B cell Absolute Count	rs80076964	4	94935625	C	G	0.0141	0.481	0.1008	1.88499e-06	3656	22.7703
Switched memory B cell Absolute Count	rs4697617	4	25771115	A	G	0.7103	0.1212	0.02695	7.07001e-06	3656	20.225
Switched memory B cell Absolute Count	rs452973	5	11308990	T	G	0.2705	0.1223	0.02758	9.50101e-06	3656	19.6637
Switched memory B cell Absolute Count	rs4076316	6	167859623	A	T	0.3005	-0.1251	0.02725	4.53503e-06	3656	21.0757
Switched memory B cell Absolute Count	rs1161387	6	50598963	G	C	0.286	0.1297	0.02914	8.86605e-06	3656	19.8107
Switched memory B cell Absolute Count	rs60508745	7	40554169	C	T	0.5137	-0.1161	0.02496	3.37202e-06	3656	21.6359
Switched memory B cell Absolute Count	rs11777835	8	144986103	C	T	0.5715	-0.1238	0.02489	6.82606e-07	3656	24.7395
Switched memory B cell Absolute Count	rs62521107	8	118851954	T	C	0.058	-0.2543	0.05357	2.146e-06	3656	22.5346
Switched memory B cell Absolute Count	rs2454536	10	53764740	C	T	0.283	-0.1356	0.02771	1.02301e-06	3656	23.9467
Switched memory B cell Absolute Count	rs192544457	13	42337460	A	G	0.006	0.7964	0.161	7.87209e-07	3656	24.4687
Switched memory B cell Absolute Count	rs73178168	13	47809629	T	C	0.1703	0.16	0.03344	1.77599e-06	3656	22.8932
Switched memory B cell Absolute Count	rs9520836	13	108957063	G	A	0.5044	0.1323	0.02454	7.42694e-08	3656	29.065
Switched memory B cell Absolute Count	rs11653761	17	2716535	T	G	0.592	-0.1273	0.02469	2.65497e-07	3656	26.5837
Switched memory B cell Absolute Count	rs421516	17	63135589	A	C	0.9583	-0.2923	0.06252	3.03103e-06	3656	21.8585
Switched memory B cell Absolute Count	rs117605782	18	46442174	A	G	0.0034	0.9179	0.2043	7.27998e-06	3656	20.1862
Switched memory B cell Absolute Count	rs149462070	21	14412199	C	A	0.0056	-0.7487	0.1638	5.05406e-06	3656	20.8924
Switched memory B cell Absolute Count	rs77741094	21	42362418	G	C	0.0126	-0.5466	0.1111	9.03192e-07	3656	24.2053
Switched memory B cell Absolute Count	rs5994482	22	32570873	G	C	0.103	-0.1828	0.04049	6.51703e-06	3656	20.3825
Plasma Blast-Plasma Cell %B cell	rs187723151	1	242186219	A	G	0.004	-0.9069	0.1924	2.52e-06	3658	22.2182
Plasma Blast-Plasma Cell %B cell	rs2792563	1	213100225	A	G	0.5671	-0.1287	0.02511	3.14702e-07	3658	26.2702
Plasma Blast-Plasma Cell %B cell	rs150152228	2	235278654	G	A	0.0012	-1.507	0.3325	6.01395e-06	3658	20.542
Plasma Blast-Plasma Cell %B cell	rs79423067	4	143873369	T	A	0.0149	0.4869	0.1059	4.44795e-06	3658	21.1392
Plasma Blast-Plasma Cell %B cell	rs78804535	4	144419847	T	C	0.0316	0.3286	0.07069	3.46897e-06	3658	21.6082
Plasma Blast-Plasma Cell %B cell	rs140642786	5	148927495	A	G	0.1223	0.1711	0.03733	4.75499e-06	3658	21.008
Plasma Blast-Plasma Cell %B cell	rs2019885	5	163177849	C	T	0.1211	-0.1749	0.03747	3.15798e-06	3658	21.7877
Plasma Blast-Plasma Cell %B cell	rs193552	5	148172599	T	A	0.6506	0.1159	0.02556	5.951e-06	3658	20.561
Plasma Blast-Plasma Cell %B cell	rs34629	5	60527506	A	G	0.0633	-0.2427	0.05008	1.31299e-06	3658	23.4861
Plasma Blast-Plasma Cell %B cell	rs61294310	6	5266557	G	A	0.0124	0.5	0.1092	4.853e-06	3658	20.965
Plasma Blast-Plasma Cell %B cell	rs11754551	6	145631063	C	T	0.0681	0.2127	0.04774	8.67301e-06	3658	19.8504
Plasma Blast-Plasma Cell %B cell	rs78370279	7	71338898	G	A	0.0104	0.5592	0.1204	3.54103e-06	3658	21.5715
Plasma Blast-Plasma Cell %B cell	rs74326785	8	24549984	C	T	0.0279	0.3429	0.07479	4.69397e-06	3658	21.0207
Plasma Blast-Plasma Cell %B cell	rs138542577	8	16074805	C	G	0.0376	0.3534	0.06406	3.708e-08	3658	30.434
Plasma Blast-Plasma Cell %B cell	rs4458909	8	118447297	A	G	0.3324	-0.1199	0.02567	3.09599e-06	3658	21.8166
Plasma Blast-Plasma Cell %B cell	rs3138500	9	92219945	T	C	0.0678	-0.2223	0.04922	6.48993e-06	3658	20.3984
Plasma Blast-Plasma Cell %B cell	rs12412378	10	130483163	A	C	0.1607	-0.1669	0.0328	3.77798e-07	3658	25.892
Plasma Blast-Plasma Cell %B cell	rs185836310	10	73504848	C	T	0.051	-0.257	0.05578	4.23e-06	3658	21.228
Plasma Blast-Plasma Cell %B cell	rs76195952	11	129797755	T	C	0.0142	-0.4648	0.1027	6.24698e-06	3658	20.4829
Plasma Blast-Plasma Cell %B cell	rs55728331	11	117526440	A	G	0.0015	1.708	0.3449	7.60694e-07	3658	24.5239
Plasma Blast-Plasma Cell %B cell	rs10849436	12	6409619	A	G	0.1595	0.1576	0.0337	3.01599e-06	3658	21.8702
Plasma Blast-Plasma Cell %B cell	rs62012610	15	34006114	C	G	0.0381	0.2879	0.06268	4.51898e-06	3658	21.0972
Plasma Blast-Plasma Cell %B cell	rs8191161	16	82103595	C	G	0.0832	-0.2036	0.0447	5.427e-06	3658	20.7463
Plasma Blast-Plasma Cell %B cell	rs12709039	16	59861376	A	C	0.7365	-0.1407	0.02784	4.57499e-07	3658	25.5417
Plasma Blast-Plasma Cell %B cell	rs80148662	17	52836239	A	G	0.0137	0.4702	0.1048	7.45504e-06	3658	20.1299
Plasma Blast-Plasma Cell %B cell	rs186329	19	56065534	C	T	0.1706	0.154	0.03221	1.79999e-06	3658	22.8591
Plasma Blast-Plasma Cell %B cell	rs8132059	21	16916284	T	C	0.2243	-0.1288	0.02877	7.73891e-06	3658	20.0425
Plasma Blast-Plasma Cell %B cell	rs11089305	22	19729361	G	A	0.2881	0.1338	0.02685	6.51793e-07	3658	24.8327
Plasma Blast-Plasma Cell Absolute Count	rs80297308	1	102294391	T	C	0.0015	1.467	0.3075	1.911e-06	3657	22.7599
Plasma Blast-Plasma Cell Absolute Count	rs10800645	1	199586940	A	G	0.5844	0.1124	0.02479	5.95498e-06	3657	20.5579
Plasma Blast-Plasma Cell Absolute Count	rs74458303	2	121699864	A	G	0.0004	2.692	0.5745	2.89701e-06	3657	21.9569
Plasma Blast-Plasma Cell Absolute Count	rs148362575	2	187165335	T	A	0.0008	2.566	0.5486	3.02998e-06	3657	21.8777
Plasma Blast-Plasma Cell Absolute Count	rs148389014	3	188082431	T	C	0.0051	0.7633	0.1696	7.01601e-06	3657	20.2553
Plasma Blast-Plasma Cell Absolute Count	rs116540222	3	117331256	T	C	0.0011	1.671	0.3677	5.67806e-06	3657	20.6522
Plasma Blast-Plasma Cell Absolute Count	rs149048155	3	957228	C	A	0.036	-0.2902	0.06467	7.45401e-06	3657	20.1367
Plasma Blast-Plasma Cell Absolute Count	rs62353585	4	168102710	C	T	0.0227	0.3653	0.07865	3.53403e-06	3657	21.5726
Plasma Blast-Plasma Cell Absolute Count	rs76709581	5	179574693	C	T	0.1061	-0.1773	0.03843	4.06097e-06	3657	21.2851
Plasma Blast-Plasma Cell Absolute Count	rs7449190	5	1297918	C	T	0.7401	0.1236	0.02749	7.09807e-06	3657	20.2156
Plasma Blast-Plasma Cell Absolute Count	rs61294310	6	5266557	G	A	0.0124	0.5137	0.1072	1.736e-06	3657	22.963
Plasma Blast-Plasma Cell Absolute Count	rs4506076	6	8860293	C	A	0.8043	-0.1344	0.03016	8.53591e-06	3657	19.858
Plasma Blast-Plasma Cell Absolute Count	rs149559870	8	39638049	T	C	0.0157	0.4466	0.09807	5.432e-06	3657	20.7379
Plasma Blast-Plasma Cell Absolute Count	rs74565954	8	24520468	T	C	0.0135	0.4919	0.1035	2.10199e-06	3657	22.5877
Plasma Blast-Plasma Cell Absolute Count	rs62519719	8	118376967	A	G	0.2815	-0.1239	0.02639	2.791e-06	3657	22.0427
Plasma Blast-Plasma Cell Absolute Count	rs12412378	10	130483163	A	C	0.1608	-0.16	0.03222	7.18704e-07	3657	24.6598
Plasma Blast-Plasma Cell Absolute Count	rs1681588	14	23098304	C	T	0.5559	0.1086	0.02407	6.61698e-06	3657	20.3567
Plasma Blast-Plasma Cell Absolute Count	rs17765677	16	65999760	C	T	0.0304	-0.3422	0.07069	1.34499e-06	3657	23.4339
Plasma Blast-Plasma Cell Absolute Count	rs7185719	16	59859266	G	C	0.732	-0.1228	0.02721	6.561e-06	3657	20.3676
Plasma Blast-Plasma Cell Absolute Count	rs112471525	17	52797903	G	A	0.0189	0.3865	0.0862	7.58298e-06	3657	20.1041
Plasma Blast-Plasma Cell Absolute Count	rs72883992	18	24475181	C	G	0.0807	0.1932	0.04342	8.82104e-06	3657	19.7986
Plasma Blast-Plasma Cell Absolute Count	rs4806937	19	3443405	A	C	0.3229	-0.1145	0.02557	7.79292e-06	3657	20.0516
Plasma Blast-Plasma Cell Absolute Count	rs6014246	20	53613034	A	G	0.3112	-0.1186	0.02577	4.30299e-06	3657	21.1807
Plasma Blast-Plasma Cell Absolute Count	rs4820558	22	21022887	G	C	0.466	0.1172	0.02408	1.19399e-06	3657	23.6888
Plasma Blast-Plasma Cell Absolute Count	rs28652751	22	35861208	A	T	0.3179	-0.1141	0.02564	8.85707e-06	3657	19.8032
Memory B cell %B cell	rs75766272	1	8009985	T	C	0.0201	-0.468	0.08646	6.601e-08	3657	29.2996
Memory B cell %B cell	rs4658141	1	89814066	C	T	0.3805	-0.1354	0.02587	1.73201e-07	3657	27.3933
Memory B cell %B cell	rs149876490	1	16668240	T	C	0.0027	-1.002	0.224	7.993e-06	3657	20.0096
Memory B cell %B cell	rs7412746	1	150860471	T	C	0.5153	-0.138	0.02542	6.03295e-08	3657	29.4718
Memory B cell %B cell	rs72635970	2	73868977	G	T	0.0444	0.3572	0.06109	5.44703e-09	3657	34.1887
Memory B cell %B cell	rs116391651	2	183843344	A	G	0.0161	0.426	0.09616	9.69393e-06	3657	19.6259
Memory B cell %B cell	rs72844588	2	138420154	A	G	0.0913	0.2178	0.04314	4.671e-07	3657	25.4892
Memory B cell %B cell	rs55710170	3	16416145	A	G	0.1181	-0.1745	0.03783	4.11604e-06	3657	21.2774
Memory B cell %B cell	rs60515154	4	47914545	T	C	0.7517	0.1306	0.02887	6.30304e-06	3657	20.4641
Memory B cell %B cell	rs35698683	4	11590243	G	A	0.0447	-0.2768	0.05925	3.09899e-06	3657	21.8251
Memory B cell %B cell	rs77312528	4	36385921	G	T	0.0107	-0.6233	0.1256	7.26993e-07	3657	24.6272
Memory B cell %B cell	rs895377	5	58050530	A	G	0.3683	-0.1351	0.02599	2.13e-07	3657	27.0208
Memory B cell %B cell	rs690488	5	40183220	A	C	0.8588	0.1701	0.03602	2.43703e-06	3657	22.3008
Memory B cell %B cell	rs115405874	5	119742816	G	A	0.0037	0.9926	0.2014	8.60994e-07	3657	24.2901
Memory B cell %B cell	rs62398379	6	37585447	C	T	0.4032	0.1256	0.0259	1.28301e-06	3657	23.5169
Memory B cell %B cell	rs9270558	6	32560667	A	G	0.5249	-0.1488	0.03249	4.79899e-06	3657	20.9752
Memory B cell %B cell	rs9492229	6	129409652	C	T	0.9556	0.3141	0.06101	2.74998e-07	3657	26.5054
Memory B cell %B cell	rs633090	8	12933368	T	A	0.3414	0.115	0.02571	7.96196e-06	3657	20.0074
Memory B cell %B cell	rs140191306	9	2570753	T	C	0.0179	-0.4176	0.09392	8.96396e-06	3657	19.7699
Memory B cell %B cell	rs145123647	10	26959594	T	C	0.003	-1.082	0.2244	1.48898e-06	3657	23.2492
Memory B cell %B cell	rs10750504	11	132156175	A	C	0.1135	-0.1775	0.03942	6.93202e-06	3657	20.2751
Memory B cell %B cell	rs61896866	11	111318165	A	G	0.2428	0.1294	0.0287	6.71506e-06	3657	20.3285
Memory B cell %B cell	rs112570989	12	2866164	T	C	0.0149	-0.4739	0.1022	3.63203e-06	3657	21.5016
Memory B cell %B cell	rs9584780	13	98901269	C	T	0.0257	0.3691	0.07708	1.754e-06	3657	22.93
Memory B cell %B cell	rs76477280	13	50147180	G	A	0.0206	0.4292	0.08807	1.14301e-06	3657	23.75
Memory B cell %B cell	rs116844769	14	65713895	A	G	0.0662	0.2839	0.05066	2.26199e-08	3657	31.4051
Memory B cell %B cell	rs77762131	14	96205838	C	G	0.045	0.2733	0.05819	2.73401e-06	3657	22.0588
Memory B cell %B cell	rs72914692	18	54422995	A	G	0.018	0.4209	0.09317	6.44896e-06	3657	20.4082
Memory B cell %B cell	rs329966	19	53070617	G	A	0.5425	0.1104	0.02479	8.72509e-06	3657	19.8328
Memory B cell Absolute Count	rs16867231	2	181050023	A	G	0.0108	0.538	0.1157	3.44897e-06	3656	21.6221
Memory B cell Absolute Count	rs10018308	4	120657899	G	A	0.3441	0.1198	0.0268	8.09003e-06	3656	19.9822
Memory B cell Absolute Count	rs17708396	5	148410250	A	C	0.0005	2.504	0.522	1.67699e-06	3656	23.0106
Memory B cell Absolute Count	rs12216018	6	130514590	T	C	0.1415	-0.1641	0.03601	5.39399e-06	3656	20.7669
Memory B cell Absolute Count	rs74565175	7	81370578	A	G	0.2009	0.1371	0.03052	7.27394e-06	3656	20.1793
Memory B cell Absolute Count	rs77643931	9	129171041	G	T	0.2798	0.1235	0.02777	8.97408e-06	3656	19.778
Memory B cell Absolute Count	rs12763172	10	85447519	C	T	0.7213	0.1259	0.02783	6.26801e-06	3656	20.4656
Memory B cell Absolute Count	rs2879633	10	53757050	A	G	0.2884	-0.1301	0.02775	2.84302e-06	3656	21.98
Memory B cell Absolute Count	rs36072728	11	29448646	T	C	0.0356	0.305	0.06718	5.80805e-06	3656	20.612
Memory B cell Absolute Count	rs557577736	13	46224092	G	A	0.001	1.829	0.3891	2.68701e-06	3656	22.0956
Memory B cell Absolute Count	rs12874404	13	108993494	G	A	0.3256	0.173	0.02661	9.13903e-11	3656	42.2671
Memory B cell Absolute Count	rs61997631	14	104600920	G	C	0.0432	-0.2972	0.06141	1.357e-06	3656	23.4218
Memory B cell Absolute Count	rs77762131	14	96205838	C	G	0.045	0.2713	0.05795	2.94503e-06	3656	21.9176
Memory B cell Absolute Count	rs139196765	15	24733764	G	A	0.0025	1.204	0.2523	1.89802e-06	3656	22.7729
Memory B cell Absolute Count	rs11653761	17	2716535	T	G	0.592	-0.1161	0.02478	2.93799e-06	3656	21.9514
Memory B cell Absolute Count	rs144295598	22	45164171	A	G	0.0103	0.6102	0.1207	4.46303e-07	3656	25.5582
Memory B cell Absolute Count	rs9614226	22	44688150	G	T	0.9792	-0.4235	0.08713	1.22101e-06	3656	23.625
Naive-mature B cell %B cell	rs4658141	1	89814066	C	T	0.3805	0.1371	0.0259	1.28499e-07	3657	28.0205
Naive-mature B cell %B cell	rs7412746	1	150860471	T	C	0.5153	0.1312	0.02547	2.74802e-07	3657	26.5344
Naive-mature B cell %B cell	rs75766272	1	8009985	T	C	0.0201	0.463	0.0866	9.55103e-08	3657	28.5842
Naive-mature B cell %B cell	rs149876490	1	16668240	T	C	0.0027	1.014	0.2243	6.30798e-06	3657	20.437
Naive-mature B cell %B cell	rs72844588	2	138420154	A	G	0.0913	-0.2131	0.04321	8.50492e-07	3657	24.3219
Naive-mature B cell %B cell	rs13421263	2	169182294	T	C	0.0528	0.2616	0.05638	3.61801e-06	3657	21.5291
Naive-mature B cell %B cell	rs72635970	2	73868977	G	T	0.0444	-0.3399	0.06121	3.01301e-08	3657	30.836
Naive-mature B cell %B cell	rs55710170	3	16416145	A	G	0.1181	0.1678	0.03789	9.81002e-06	3657	19.6126
Naive-mature B cell %B cell	rs35698683	4	11590243	G	A	0.0447	0.2687	0.05935	6.16595e-06	3657	20.4972
Naive-mature B cell %B cell	rs77312528	4	36385921	G	T	0.0107	0.6035	0.1258	1.68101e-06	3657	23.0141
Naive-mature B cell %B cell	rs115405874	5	119742816	G	A	0.0037	-1.013	0.2016	5.36896e-07	3657	25.2486
Naive-mature B cell %B cell	rs690488	5	40183220	A	C	0.8588	-0.1667	0.03608	3.98502e-06	3657	21.3471
Naive-mature B cell %B cell	rs895377	5	58050530	A	G	0.3683	0.1314	0.02603	4.65297e-07	3657	25.4825
Naive-mature B cell %B cell	rs62398379	6	37585447	C	T	0.4032	-0.1251	0.02593	1.46201e-06	3657	23.2761
Naive-mature B cell %B cell	rs9492229	6	129409652	C	T	0.9556	-0.3012	0.06111	8.684e-07	3657	24.2932
Naive-mature B cell %B cell	rs9270578	6	32561093	A	G	0.5261	0.1477	0.03279	6.89001e-06	3657	20.2898
Naive-mature B cell %B cell	rs633090	8	12933368	T	A	0.3414	-0.1163	0.02575	6.45996e-06	3657	20.3988
Naive-mature B cell %B cell	rs145123647	10	26959594	T	C	0.003	1.077	0.2247	1.71902e-06	3657	22.9734
Naive-mature B cell %B cell	rs61896866	11	111318165	A	G	0.2428	-0.1306	0.02874	5.65601e-06	3657	20.6497
Naive-mature B cell %B cell	rs2334904	11	132133144	A	G	0.114	0.1801	0.03937	4.91405e-06	3657	20.9265
Naive-mature B cell %B cell	rs112570989	12	2866164	T	C	0.0149	0.4852	0.1023	2.19099e-06	3657	22.4952
Naive-mature B cell %B cell	rs76477280	13	50147180	G	A	0.0206	-0.4222	0.08821	1.76498e-06	3657	22.9087
Naive-mature B cell %B cell	rs9584780	13	98901269	C	T	0.0257	-0.388	0.07717	5.199e-07	3657	25.2794
Naive-mature B cell %B cell	rs2476213	13	102612226	T	C	0.5659	0.1119	0.02521	9.30294e-06	3657	19.7022
Naive-mature B cell %B cell	rs77762131	14	96205838	C	G	0.045	-0.2722	0.05828	3.10099e-06	3657	21.8141
Naive-mature B cell %B cell	rs974368	14	63009549	A	G	0.5141	-0.1154	0.025	4.08e-06	3657	21.3075
Naive-mature B cell %B cell	rs116844769	14	65713895	A	G	0.0662	-0.2677	0.05076	1.41599e-07	3657	27.8134
Naive-mature B cell %B cell	rs72914692	18	54422995	A	G	0.018	-0.4239	0.0933	5.72203e-06	3657	20.6426
Naive-mature B cell %B cell	rs9614418	22	44674143	G	C	0.0005	-2.179	0.4823	6.418e-06	3657	20.4117
Naive-mature B cell Absolute Count	rs139077655	2	132741527	T	C	0.382	-0.1159	0.02519	4.36697e-06	3656	21.1695
Naive-mature B cell Absolute Count	rs76981518	4	152777207	T	C	0.0744	-0.2134	0.04708	6.00897e-06	3656	20.5455
Naive-mature B cell Absolute Count	rs115150472	5	146138788	T	C	0.0004	2.627	0.579	5.91398e-06	3656	20.5856
Naive-mature B cell Absolute Count	rs10042327	5	58278611	A	G	0.0613	0.233	0.05192	7.40491e-06	3656	20.1392
Naive-mature B cell Absolute Count	rs17056318	5	158285953	C	T	0.081	-0.2366	0.0457	2.36499e-07	3656	26.8038
Naive-mature B cell Absolute Count	rs9354413	6	67039330	C	T	0.2964	0.1232	0.02743	7.29794e-06	3656	20.173
Naive-mature B cell Absolute Count	rs35607968	7	67653879	T	C	0.1536	0.1584	0.03419	3.71304e-06	3656	21.4641
Naive-mature B cell Absolute Count	rs2390504	7	21321670	A	G	0.0486	-0.2668	0.05743	3.51002e-06	3656	21.5821
Naive-mature B cell Absolute Count	rs143397127	7	12847391	C	T	0.0157	-0.4624	0.09926	3.298e-06	3656	21.7014
Naive-mature B cell Absolute Count	rs2395904	8	130617819	G	T	0.2657	-0.1445	0.02761	1.74e-07	3656	27.3907
Naive-mature B cell Absolute Count	rs283340	8	70193536	C	T	0.5621	0.1251	0.02477	4.59505e-07	3656	25.5072
Naive-mature B cell Absolute Count	rs189761842	10	125485345	T	C	0.0055	0.7902	0.1709	3.91796e-06	3656	21.3791
Naive-mature B cell Absolute Count	rs117344365	10	33779474	A	G	0.0178	-0.4129	0.09241	8.12905e-06	3656	19.9642
Naive-mature B cell Absolute Count	rs12799241	11	119980729	A	G	0.2619	0.138	0.02805	9.06797e-07	3656	24.2043
Naive-mature B cell Absolute Count	rs2286599	12	6499533	A	G	0.32	0.1183	0.0266	8.96004e-06	3656	19.7791
Naive-mature B cell Absolute Count	rs58114937	12	67638132	G	A	0.1302	0.1702	0.0363	2.84499e-06	3656	21.984
Naive-mature B cell Absolute Count	rs9564767	13	71534535	G	A	0.6075	-0.1163	0.02507	3.62602e-06	3656	21.5204
Naive-mature B cell Absolute Count	rs3811215	14	22954777	T	G	0.3032	-0.1229	0.02697	5.33495e-06	3656	20.7655
Naive-mature B cell Absolute Count	rs76263497	15	60878804	A	G	0.0989	-0.1886	0.04138	5.33703e-06	3656	20.7732
Naive-mature B cell Absolute Count	rs143176410	16	84305239	C	G	0.001	1.819	0.4058	7.65297e-06	3656	20.0928
Naive-mature B cell Absolute Count	rs77983244	17	7316027	A	G	0.0325	-0.3088	0.06711	4.341e-06	3656	21.1729
Naive-mature B cell Absolute Count	rs62067029	17	38038391	T	A	0.4148	-0.1605	0.02868	2.34601e-08	3656	31.3178
Naive-mature B cell Absolute Count	rs62115322	19	53848484	G	C	0.2083	0.1382	0.02968	3.31002e-06	3656	21.6814
Naive-mature B cell Absolute Count	rs34764986	20	59926554	C	T	0.0699	-0.2347	0.04805	1.08201e-06	3656	23.8583
IgD- CD38+ B cell %B cell	rs2792563	1	213100225	A	G	0.567	-0.1407	0.02479	1.494e-08	3657	32.2133
IgD- CD38+ B cell %B cell	rs1250061	2	216542855	A	T	0.5554	-0.1078	0.02407	7.79399e-06	3657	20.0579
IgD- CD38+ B cell %B cell	rs12636371	3	125894785	A	G	0.4619	0.1185	0.02414	9.60993e-07	3657	24.097
IgD- CD38+ B cell %B cell	rs12493961	3	11244825	G	A	0.0219	0.3884	0.08136	1.883e-06	3657	22.7896
IgD- CD38+ B cell %B cell	rs13075403	3	28830276	G	A	0.7616	0.1247	0.02799	8.55894e-06	3657	19.8485
IgD- CD38+ B cell %B cell	rs11938966	4	55386841	A	C	0.0294	0.3165	0.06988	6.1e-06	3657	20.5136
IgD- CD38+ B cell %B cell	rs76912165	5	92965344	G	A	0.0209	0.4094	0.08778	3.21699e-06	3657	21.7523
IgD- CD38+ B cell %B cell	rs139843122	6	107939307	T	A	0.0123	-0.5032	0.1082	3.39899e-06	3657	21.6285
IgD- CD38+ B cell %B cell	rs148377259	7	106306631	C	T	0.034	-0.3437	0.06603	2.037e-07	3657	27.0942
IgD- CD38+ B cell %B cell	rs13235778	7	57550983	A	G	0.2801	-0.1235	0.02712	5.46298e-06	3657	20.7374
IgD- CD38+ B cell %B cell	rs10270812	7	68026886	C	T	0.5103	-0.118	0.0244	1.38599e-06	3657	23.3875
IgD- CD38+ B cell %B cell	rs188550599	8	15730211	G	A	0.0142	0.44	0.098	7.33297e-06	3657	20.1583
IgD- CD38+ B cell %B cell	rs138542577	8	16074805	C	G	0.0376	0.3227	0.06331	3.63898e-07	3657	25.9808
IgD- CD38+ B cell %B cell	rs137930158	8	109663198	C	G	0.007	-0.6636	0.1413	2.76102e-06	3657	22.0561
IgD- CD38+ B cell %B cell	rs113087021	11	97765784	A	T	0.0766	0.2024	0.04541	8.53002e-06	3657	19.8663
IgD- CD38+ B cell %B cell	rs478251	11	127827727	C	A	0.1333	0.1745	0.03499	6.44496e-07	3657	24.8716
IgD- CD38+ B cell %B cell	rs238926	11	113975210	A	G	0.369	-0.1152	0.02506	4.39805e-06	3657	21.1321
IgD- CD38+ B cell %B cell	rs7185719	16	59859266	G	C	0.732	-0.1257	0.02735	4.43803e-06	3657	21.123
IgD- CD38+ B cell %B cell	rs11705673	22	45016637	G	C	0.12	0.1701	0.0368	3.95103e-06	3657	21.3655
IgD+ CD24+ B cell %B cell	rs75766272	1	8009985	T	C	0.0201	-0.4552	0.08737	1.99402e-07	3657	27.1444
IgD+ CD24+ B cell %B cell	rs11584183	1	230130712	C	T	0.2311	-0.1336	0.03015	9.70197e-06	3657	19.6353
IgD+ CD24+ B cell %B cell	rs45608038	2	73679013	G	A	0.0421	0.2797	0.063	9.25295e-06	3657	19.7108
IgD+ CD24+ B cell %B cell	rs6781675	3	4408435	C	G	0.0235	0.3685	0.08216	7.49307e-06	3657	20.1166
IgD+ CD24+ B cell %B cell	rs11134931	5	175234476	A	G	0.6924	-0.1214	0.02723	8.45999e-06	3657	19.8766
IgD+ CD24+ B cell %B cell	rs34418535	6	32553200	G	A	0.064	0.4368	0.09069	1.52398e-06	3657	23.1978
IgD+ CD24+ B cell %B cell	rs45575344	6	133003242	C	T	0.1333	-0.1674	0.0367	5.27898e-06	3657	20.8055
IgD+ CD24+ B cell %B cell	rs147867176	6	169106376	T	A	0.0418	-0.2834	0.06299	7.04693e-06	3657	20.2421
IgD+ CD24+ B cell %B cell	rs9369326	6	42013868	C	T	0.3121	-0.1237	0.02675	3.92103e-06	3657	21.3841
IgD+ CD24+ B cell %B cell	rs7457479	7	66493985	C	T	0.2762	-0.1289	0.02875	7.625e-06	3657	20.1016
IgD+ CD24+ B cell %B cell	rs62562996	9	21576571	A	G	0.0172	-0.4312	0.09145	2.51102e-06	3657	22.2326
IgD+ CD24+ B cell %B cell	rs112570989	12	2866164	T	C	0.0149	-0.4808	0.1031	3.23601e-06	3657	21.7476
IgD+ CD24+ B cell %B cell	rs12874404	13	108993494	G	A	0.3257	0.1313	0.027	1.20301e-06	3657	23.6484
IgD+ CD24+ B cell %B cell	rs7988851	13	51367583	T	C	0.3266	-0.1353	0.02683	4.79204e-07	3657	25.4305
IgD+ CD24+ B cell %B cell	rs76477280	13	50147180	G	A	0.0206	0.4747	0.08918	1.07999e-07	3657	28.3337
IgD+ CD24+ B cell %B cell	rs145371905	13	70325772	T	G	0.0194	0.4126	0.09065	5.50402e-06	3657	20.7168
IgD+ CD24+ B cell %B cell	rs77762131	14	96205838	C	G	0.045	0.2816	0.05855	1.567e-06	3657	23.1319
IgD+ CD24+ B cell %B cell	rs78269238	14	65673804	T	C	0.0582	0.2453	0.05457	7.14595e-06	3657	20.2063
IgD+ CD24+ B cell %B cell	rs35130455	14	93256694	A	T	0.704	-0.1204	0.02707	9.00306e-06	3657	19.7823
IgD+ CD24+ B cell %B cell	rs17256322	16	4127619	A	T	0.3234	0.1207	0.02634	4.73097e-06	3657	20.9982
IgD+ CD24+ B cell %B cell	rs144479315	18	23575118	T	A	0.0418	0.2862	0.06339	6.54395e-06	3657	20.3844
IgD+ CD24+ B cell Absolute Count	rs7586359	2	237195419	G	T	0.8907	-0.1868	0.03837	1.16899e-06	3656	23.7012
IgD+ CD24+ B cell Absolute Count	rs10513789	3	182760073	G	T	0.2261	0.1323	0.0295	7.519e-06	3656	20.1129
IgD+ CD24+ B cell Absolute Count	rs13132141	4	156739300	A	G	0.6385	-0.1191	0.02557	3.304e-06	3656	21.6951
IgD+ CD24+ B cell Absolute Count	rs147556975	5	148456360	T	C	0.039	-0.3012	0.06251	1.508e-06	3656	23.2173
IgD+ CD24+ B cell Absolute Count	rs4702913	5	4700587	C	A	0.9123	0.197	0.04215	3.07999e-06	3656	21.8443
IgD+ CD24+ B cell Absolute Count	rs10942726	5	74257985	G	A	0.3155	0.1176	0.02628	7.85507e-06	3656	20.0246
IgD+ CD24+ B cell Absolute Count	rs144607178	7	63248560	T	C	0.0636	0.2175	0.0491	9.7089e-06	3656	19.6226
IgD+ CD24+ B cell Absolute Count	rs10749417	10	85446387	T	A	0.2247	-0.1304	0.02887	6.46606e-06	3656	20.4015
IgD+ CD24+ B cell Absolute Count	rs11047113	12	23968609	C	A	0.1027	-0.1831	0.04029	5.67296e-06	3656	20.653
IgD+ CD24+ B cell Absolute Count	rs183466766	13	108710731	A	G	0.0402	0.3121	0.06005	2.14299e-07	3656	27.0123
IgD+ CD24+ B cell Absolute Count	rs139981802	13	108488351	C	T	0.0418	0.3005	0.05978	5.22998e-07	3656	25.2684
IgD+ CD24+ B cell Absolute Count	rs557577736	13	46224092	G	A	0.001	1.819	0.3815	1.91898e-06	3656	22.734
IgD+ CD24+ B cell Absolute Count	rs145371905	13	70325772	T	G	0.0194	0.4292	0.08767	1.02101e-06	3656	23.9672
IgD+ CD24+ B cell Absolute Count	rs9314892	13	114873368	G	A	0.8553	-0.1608	0.03478	3.926e-06	3656	21.3753
IgD+ CD24+ B cell Absolute Count	rs12874404	13	108993494	G	A	0.3256	0.1963	0.02601	5.61824e-14	3656	56.9587
IgD+ CD24+ B cell Absolute Count	rs73192651	13	50212885	T	C	0.02	0.4428	0.08724	4.05005e-07	3656	25.7623
IgD+ CD24+ B cell Absolute Count	rs8014978	14	94936964	C	T	0.5737	-0.1136	0.02446	3.565e-06	3656	21.5697
IgD+ CD24+ B cell Absolute Count	rs77762131	14	96205838	C	G	0.045	0.291	0.05685	3.22404e-07	3656	26.2014
IgD+ CD24+ B cell Absolute Count	rs12595433	15	63290645	A	G	0.4579	-0.1118	0.02462	5.79696e-06	3656	20.6209
IgD+ CD24+ B cell Absolute Count	rs880312	16	8963501	A	G	0.1034	-0.1821	0.03971	4.67897e-06	3656	21.0291
IgD+ CD24+ B cell Absolute Count	rs11653761	17	2716535	T	G	0.592	-0.125	0.02429	2.83302e-07	3656	26.4829
IgD+ CD24+ B cell Absolute Count	rs7254039	19	14993354	A	G	0.0435	-0.2566	0.05765	8.81089e-06	3656	19.8114
IgD+ CD24+ B cell Absolute Count	rs9614226	22	44688150	G	T	0.9792	-0.4122	0.08546	1.46501e-06	3656	23.2643
IgD- CD24- B cell %B cell	rs111237501	1	163272701	C	T	0.003	1.055	0.2248	2.813e-06	3657	22.0248
IgD- CD24- B cell %B cell	rs11887461	2	128660247	G	A	0.4754	0.1136	0.0249	5.25303e-06	3657	20.8141
IgD- CD24- B cell %B cell	rs13020544	2	217809198	A	G	0.0004	-2.752	0.5674	1.287e-06	3657	23.5244
IgD- CD24- B cell %B cell	rs145137909	2	215618238	A	G	0.0004	-2.77	0.5672	1.087e-06	3657	23.8499
IgD- CD24- B cell %B cell	rs114209430	4	83018399	C	T	0.0085	-0.6384	0.136	2.75797e-06	3657	22.0347
IgD- CD24- B cell %B cell	rs17044633	4	113331648	G	A	0.0286	0.3561	0.07517	2.256e-06	3657	22.4417
IgD- CD24- B cell %B cell	rs183821560	5	62072324	A	G	0.0016	-1.841	0.3885	2.25102e-06	3657	22.4556
IgD- CD24- B cell %B cell	rs9398107	6	107155687	G	A	0.0555	0.2678	0.0552	1.274e-06	3657	23.5366
IgD- CD24- B cell %B cell	rs73045003	7	2651996	T	C	0.1396	-0.1605	0.03611	9.03608e-06	3657	19.7558
IgD- CD24- B cell %B cell	rs76377003	8	112881828	G	A	0.0219	-0.3971	0.08574	3.76296e-06	3657	21.4503
IgD- CD24- B cell %B cell	rs112898282	10	28462184	C	T	0.0152	0.4712	0.1007	2.97201e-06	3657	21.8953
IgD- CD24- B cell %B cell	rs7966251	12	103731395	A	G	0.1349	0.1908	0.03619	1.43199e-07	3657	27.7958
IgD- CD24- B cell %B cell	rs142305616	14	103946237	C	A	0.0148	0.466	0.1047	8.83792e-06	3657	19.8097
IgD- CD24- B cell %B cell	rs7198605	16	6107421	T	C	0.182	0.146	0.03204	5.38295e-06	3657	20.7645
IgD- CD24- B cell %B cell	rs35192093	18	29387367	T	C	0.1593	0.1597	0.03505	5.36402e-06	3657	20.7603
IgD- CD24- B cell %B cell	rs8109503	19	19073798	A	T	0.0919	-0.2029	0.04406	4.27297e-06	3657	21.2068
IgD- CD24- B cell %B cell	rs6073000	20	41777449	C	T	0.959	-0.3098	0.06272	8.163e-07	3657	24.3978
IgD- CD24- B cell %B cell	rs115218594	22	27642688	A	G	0.0421	-0.2776	0.06207	7.95591e-06	3657	20.0021
IgD- CD24- B cell Absolute Count	rs72953104	1	41379583	G	C	0.0643	0.2344	0.05087	4.19701e-06	3656	21.232
IgD- CD24- B cell Absolute Count	rs111237501	1	163272701	C	T	0.003	1.052	0.2261	3.34703e-06	3656	21.6486
IgD- CD24- B cell Absolute Count	rs114114265	2	79806712	A	G	0.0647	0.2343	0.05149	5.50896e-06	3656	20.7061
IgD- CD24- B cell Absolute Count	rs7615875	3	29345411	C	T	0.1956	0.1425	0.03201	8.8481e-06	3656	19.8179
IgD- CD24- B cell Absolute Count	rs76499400	3	191888629	T	G	0.0792	0.2069	0.04589	6.76893e-06	3656	20.3275
IgD- CD24- B cell Absolute Count	rs4697616	4	25767183	A	G	0.6779	0.1246	0.02682	3.53403e-06	3656	21.5833
IgD- CD24- B cell Absolute Count	rs17044633	4	113331648	G	A	0.0286	0.3458	0.07605	5.62406e-06	3656	20.6753
IgD- CD24- B cell Absolute Count	rs76225955	4	31594004	C	T	0.0909	-0.1924	0.0432	8.65506e-06	3656	19.8355
IgD- CD24- B cell Absolute Count	rs74356874	5	22936562	A	G	0.0066	0.6821	0.1488	4.73598e-06	3656	21.0131
IgD- CD24- B cell Absolute Count	rs145638783	6	1238442	A	G	0.0033	-0.9851	0.2144	4.469e-06	3656	21.1111
IgD- CD24- B cell Absolute Count	rs112898282	10	28462184	C	T	0.0152	0.4601	0.1017	6.27798e-06	3656	20.4674
IgD- CD24- B cell Absolute Count	rs75453701	13	55229646	G	A	0.0464	0.2658	0.05994	9.47305e-06	3656	19.6642
IgD- CD24- B cell Absolute Count	rs7982713	13	71376322	G	A	0.2157	-0.1482	0.03033	1.068e-06	3656	23.8755
IgD- CD24- B cell Absolute Count	rs191543445	14	31505138	G	A	0.031	0.3337	0.07236	4.14295e-06	3656	21.2674
IgD- CD24- B cell Absolute Count	rs496760	15	54695686	A	G	0.6422	0.1331	0.02656	5.69102e-07	3656	25.1131
IgD- CD24- B cell Absolute Count	rs421516	17	63135589	A	C	0.9583	-0.2921	0.06361	4.54496e-06	3656	21.0869
IgD- CD24- B cell Absolute Count	rs72977632	19	1930174	A	T	0.0643	-0.2323	0.05115	5.75294e-06	3656	20.6256
IgD- CD24- B cell Absolute Count	rs451367	19	16412842	C	T	0.7674	-0.146	0.0296	8.51805e-07	3656	24.3289
IgD+ CD24- B cell %B cell	rs11184230	1	105159724	T	C	0.1095	-0.1946	0.03983	1.083e-06	3657	23.8707
IgD+ CD24- B cell %B cell	rs7412746	1	150860471	T	C	0.5153	0.1263	0.02588	1.11199e-06	3657	23.8165
IgD+ CD24- B cell %B cell	rs75766272	1	8009985	T	C	0.0201	0.483	0.08768	3.86002e-08	3657	30.3454
IgD+ CD24- B cell %B cell	rs45608038	2	73679013	G	A	0.0421	-0.2927	0.06326	3.85496e-06	3657	21.4085
IgD+ CD24- B cell %B cell	rs12465275	2	4082267	C	T	0.009	-0.6051	0.136	8.84199e-06	3657	19.796
IgD+ CD24- B cell %B cell	rs56335940	3	106579815	A	G	0.1326	-0.1728	0.03773	4.83905e-06	3657	20.9756
IgD+ CD24- B cell %B cell	rs1972883	4	47951945	A	G	0.7849	-0.1408	0.03125	6.88906e-06	3657	20.3004
IgD+ CD24- B cell %B cell	rs35698683	4	11590243	G	A	0.0447	0.2735	0.06003	5.36402e-06	3657	20.7576
IgD+ CD24- B cell %B cell	rs6910508	6	166531345	A	G	0.4199	0.1159	0.0255	5.71202e-06	3657	20.6579
IgD+ CD24- B cell %B cell	rs533239981	8	75515052	C	G	0.0387	0.3029	0.06589	4.42802e-06	3657	21.1329
IgD+ CD24- B cell %B cell	rs2450220	8	119323401	T	C	0.816	-0.1439	0.03231	8.69201e-06	3657	19.8357
IgD+ CD24- B cell %B cell	rs7870388	9	8660693	G	C	0.7737	-0.142	0.03034	2.97303e-06	3657	21.9051
IgD+ CD24- B cell %B cell	rs140191306	9	2570753	T	C	0.0179	0.4404	0.09513	3.804e-06	3657	21.4318
IgD+ CD24- B cell %B cell	rs145123647	10	26959594	T	C	0.003	1.016	0.2269	7.67892e-06	3657	20.0502
IgD+ CD24- B cell %B cell	rs116844769	14	65713895	A	G	0.0662	-0.2773	0.0514	7.29693e-08	3657	29.1054
IgD+ CD24- B cell %B cell	rs182854545	14	54016223	T	C	0.0018	1.363	0.3003	5.84602e-06	3657	20.6007
IgD+ CD24- B cell %B cell	rs73426855	17	77637123	C	T	0.1471	-0.1632	0.03539	4.13904e-06	3657	21.2657
IgD+ CD24- B cell %B cell	rs2159343	17	49451837	G	A	0.6266	-0.1247	0.02639	2.37197e-06	3657	22.3282
IgD+ CD24- B cell %B cell	rs78958229	21	39363957	T	C	0.044	0.2723	0.06041	6.74295e-06	3657	20.3178
IgD+ CD24- B cell %B cell	rs58706313	22	44492562	T	C	0.0343	-0.3021	0.06737	7.53095e-06	3657	20.108
IgD+ CD24- B cell Absolute Count	rs71615254	4	178658413	C	A	0.0406	-0.2989	0.06147	1.21099e-06	3656	23.6442
IgD+ CD24- B cell Absolute Count	rs17056318	5	158285953	C	T	0.081	-0.2103	0.04553	3.98602e-06	3656	21.3345
IgD+ CD24- B cell Absolute Count	rs141108367	5	21916806	A	G	0.0012	1.503	0.3297	5.30506e-06	3656	20.7817
IgD+ CD24- B cell Absolute Count	rs115150472	5	146138788	T	C	0.0004	2.619	0.5765	5.73099e-06	3656	20.6382
IgD+ CD24- B cell Absolute Count	rs12197153	6	100821460	A	G	0.0007	2.118	0.4501	2.63099e-06	3656	22.1429
IgD+ CD24- B cell Absolute Count	rs9354413	6	67039330	C	T	0.2964	0.138	0.02729	4.42099e-07	3656	25.5712
IgD+ CD24- B cell Absolute Count	rs143397127	7	12847391	C	T	0.0157	-0.4464	0.09885	6.50999e-06	3656	20.3937
IgD+ CD24- B cell Absolute Count	rs190448231	7	87868543	G	T	0.028	0.3363	0.07548	8.64908e-06	3656	19.8513
IgD+ CD24- B cell Absolute Count	rs34910780	7	77469688	T	A	0.048	-0.2677	0.05716	2.94198e-06	3656	21.9337
IgD+ CD24- B cell Absolute Count	rs2395904	8	130617819	G	T	0.2657	-0.1335	0.0275	1.26e-06	3656	23.5666
IgD+ CD24- B cell Absolute Count	rs150663332	8	2044843	T	C	0.084	-0.2005	0.04387	5.02597e-06	3656	20.8878
IgD+ CD24- B cell Absolute Count	rs117190494	8	75563339	A	G	0.022	0.4148	0.08139	3.642e-07	3656	25.9738
IgD+ CD24- B cell Absolute Count	rs701839	10	102955294	G	A	0.7124	0.1269	0.02791	5.63106e-06	3656	20.673
IgD+ CD24- B cell Absolute Count	rs189761842	10	125485345	T	C	0.0055	0.7675	0.1702	6.72404e-06	3656	20.3347
IgD+ CD24- B cell Absolute Count	rs12799241	11	119980729	A	G	0.2619	0.132	0.02794	2.391e-06	3656	22.32
IgD+ CD24- B cell Absolute Count	rs34771848	12	14302579	T	C	0.023	-0.3693	0.08033	4.43598e-06	3656	21.135
IgD+ CD24- B cell Absolute Count	rs76578043	13	105214810	A	G	0.0298	0.3166	0.0697	5.73905e-06	3656	20.6327
IgD+ CD24- B cell Absolute Count	rs75474045	13	72428296	A	G	0.0126	0.4915	0.1086	6.24899e-06	3656	20.4827
IgD+ CD24- B cell Absolute Count	rs3811215	14	22954777	T	G	0.3032	-0.1264	0.02685	2.59801e-06	3656	22.1618
IgD+ CD24- B cell Absolute Count	rs143176410	16	84305239	C	G	0.001	1.816	0.404	7.18208e-06	3656	20.2055
IgD+ CD24- B cell Absolute Count	rs73426855	17	77637123	C	T	0.1469	-0.1616	0.03458	3.09699e-06	3656	21.839
IgD+ CD24- B cell Absolute Count	rs77983244	17	7316027	A	G	0.0325	-0.3049	0.06682	5.22902e-06	3656	20.821
IgD+ CD24- B cell Absolute Count	rs62067029	17	38038391	T	A	0.4148	-0.1593	0.02856	2.61198e-08	3656	31.1111
IgD+ CD24- B cell Absolute Count	rs34764986	20	59926554	C	T	0.0699	-0.2158	0.04786	6.69607e-06	3656	20.3309
CD24+ CD27+ B cell %B cell	rs145208372	1	83678678	A	G	0.0097	-0.56	0.1234	5.91003e-06	3657	20.5942
CD24+ CD27+ B cell %B cell	rs7412746	1	150860471	T	C	0.5153	-0.1301	0.02547	3.41099e-07	3657	26.0914
CD24+ CD27+ B cell %B cell	rs72758947	1	207087053	G	A	0.0641	-0.2365	0.05101	3.67401e-06	3657	21.4957
CD24+ CD27+ B cell %B cell	rs4658141	1	89814066	C	T	0.3805	-0.1269	0.02592	1.009e-06	3657	23.9692
CD24+ CD27+ B cell %B cell	rs75766272	1	8009985	T	C	0.0201	-0.4865	0.08656	2.04899e-08	3657	31.5887
CD24+ CD27+ B cell %B cell	rs72944931	2	178116262	G	A	0.0138	0.4657	0.1052	9.91791e-06	3657	19.5966
CD24+ CD27+ B cell %B cell	rs45608038	2	73679013	G	A	0.0421	0.3527	0.0624	1.71002e-08	3657	31.9479
CD24+ CD27+ B cell %B cell	rs72844588	2	138420154	A	G	0.0913	0.2066	0.04322	1.826e-06	3657	22.8503
CD24+ CD27+ B cell %B cell	rs62233948	3	7831627	T	C	0.006	-0.737	0.1643	7.48101e-06	3657	20.1215
CD24+ CD27+ B cell %B cell	rs145442262	3	186702869	A	G	0.0906	-0.2083	0.04276	1.15001e-06	3657	23.7303
CD24+ CD27+ B cell %B cell	rs55710170	3	16416145	A	G	0.1181	-0.1708	0.03788	6.70595e-06	3657	20.3309
CD24+ CD27+ B cell %B cell	rs35698683	4	11590243	G	A	0.0447	-0.293	0.05931	8.17504e-07	3657	24.405
CD24+ CD27+ B cell %B cell	rs115405874	5	119742816	G	A	0.0037	0.9325	0.2017	3.925e-06	3657	21.374
CD24+ CD27+ B cell %B cell	rs681014	5	140636323	C	T	0.9966	0.9614	0.207	3.52298e-06	3657	21.5709
CD24+ CD27+ B cell %B cell	rs9492229	6	129409652	C	T	0.9556	0.2715	0.06115	9.27705e-06	3657	19.7127
CD24+ CD27+ B cell %B cell	rs148702078	6	100574892	C	G	0.0034	0.9264	0.2067	7.59906e-06	3657	20.087
CD24+ CD27+ B cell %B cell	rs62459310	7	56242182	C	G	0.022	0.3676	0.08119	6.15205e-06	3657	20.4996
CD24+ CD27+ B cell %B cell	rs10505439	8	124662104	T	C	0.0941	-0.1852	0.04175	9.38102e-06	3657	19.6775
CD24+ CD27+ B cell %B cell	rs10743163	11	11033950	A	G	0.4035	-0.1205	0.02541	2.20699e-06	3657	22.4887
CD24+ CD27+ B cell %B cell	rs265612	12	130112732	T	C	0.3411	0.1143	0.02575	9.29608e-06	3657	19.7033
CD24+ CD27+ B cell %B cell	rs112294465	12	123744082	A	C	0.0021	1.249	0.2784	7.44098e-06	3657	20.1273
CD24+ CD27+ B cell %B cell	rs76477280	13	50147180	G	A	0.0206	0.4892	0.08811	3.02803e-08	3657	30.8264
CD24+ CD27+ B cell %B cell	rs117004076	14	97702226	G	A	0.0146	0.4553	0.1022	8.56091e-06	3657	19.8469
CD24+ CD27+ B cell %B cell	rs77762131	14	96205838	C	G	0.045	0.2675	0.05828	4.59896e-06	3657	21.0673
CD24+ CD27+ B cell %B cell	rs116844769	14	65713895	A	G	0.0662	0.2482	0.05078	1.064e-06	3657	23.8901
CD24+ CD27+ B cell %B cell	rs7221794	17	76979729	A	G	0.1574	-0.1563	0.03395	4.29903e-06	3657	21.1952
CD24+ CD27+ B cell Absolute Count	rs75766272	1	8009985	T	C	0.0201	-0.4055	0.08609	2.56998e-06	3656	22.1859
CD24+ CD27+ B cell Absolute Count	rs16867231	2	181050023	A	G	0.0108	0.5129	0.1154	8.98008e-06	3656	19.7539
CD24+ CD27+ B cell Absolute Count	rs79207264	3	96406408	A	G	0.1184	0.1752	0.0393	8.46603e-06	3656	19.8739
CD24+ CD27+ B cell Absolute Count	rs7640784	3	176029498	A	C	0.4714	-0.1111	0.02476	7.47894e-06	3656	20.1339
CD24+ CD27+ B cell Absolute Count	rs149085540	4	110550623	T	C	0.0167	-0.4318	0.09574	6.66807e-06	3656	20.3413
CD24+ CD27+ B cell Absolute Count	rs17708396	5	148410250	A	C	0.0005	2.539	0.5201	1.09499e-06	3656	23.8315
CD24+ CD27+ B cell Absolute Count	rs10942726	5	74257985	G	A	0.3155	0.1188	0.02672	8.92504e-06	3656	19.7679
CD24+ CD27+ B cell Absolute Count	rs35057381	5	26412301	C	T	0.2211	0.1344	0.02969	6.17703e-06	3656	20.4917
CD24+ CD27+ B cell Absolute Count	rs56033406	6	41084740	T	C	0.0349	0.312	0.06692	3.22901e-06	3656	21.7369
CD24+ CD27+ B cell Absolute Count	rs4076316	6	167859623	A	T	0.3005	-0.1404	0.02729	2.83798e-07	3656	26.4684
CD24+ CD27+ B cell Absolute Count	rs144625305	7	7871676	T	C	0.0086	0.6162	0.1357	5.74804e-06	3656	20.6198
CD24+ CD27+ B cell Absolute Count	rs184496770	8	124255582	T	C	0.0021	1.162	0.2608	8.56091e-06	3656	19.8517
CD24+ CD27+ B cell Absolute Count	rs118092259	8	89432719	G	T	0.0414	-0.2901	0.06345	4.97898e-06	3656	20.9041
CD24+ CD27+ B cell Absolute Count	rs10759006	9	8855603	C	T	0.6198	0.1133	0.02556	9.50692e-06	3656	19.6489
CD24+ CD27+ B cell Absolute Count	rs10762541	10	53790461	T	C	0.772	0.1488	0.02978	6.08695e-07	3656	24.9664
CD24+ CD27+ B cell Absolute Count	rs138329462	12	11634360	A	G	0.0174	-0.4374	0.09365	3.10799e-06	3656	21.8143
CD24+ CD27+ B cell Absolute Count	rs557577736	13	46224092	G	A	0.001	1.818	0.3878	2.869e-06	3656	21.9772
CD24+ CD27+ B cell Absolute Count	rs12874404	13	108993494	G	A	0.3256	0.1691	0.02653	2.04202e-10	3656	40.6268
CD24+ CD27+ B cell Absolute Count	rs73192651	13	50212885	T	C	0.02	0.4411	0.08893	7.38193e-07	3656	24.6024
CD24+ CD27+ B cell Absolute Count	rs76552872	13	70167316	T	G	0.042	0.283	0.06219	5.54102e-06	3656	20.7077
CD24+ CD27+ B cell Absolute Count	rs77762131	14	96205838	C	G	0.045	0.2815	0.05774	1.12699e-06	3656	23.7686
CD24+ CD27+ B cell Absolute Count	rs11653761	17	2716535	T	G	0.592	-0.118	0.0247	1.84001e-06	3656	22.8229
CD24+ CD27+ B cell Absolute Count	rs11649808	17	62258665	A	G	0.8487	0.1546	0.03472	8.74802e-06	3656	19.8271
CD24+ CD27+ B cell Absolute Count	rs7254039	19	14993354	A	G	0.0435	-0.2606	0.0585	8.63794e-06	3656	19.8444
CD24+ CD27+ B cell Absolute Count	rs728776	22	45400116	G	A	0.121	-0.1712	0.03808	7.09006e-06	3656	20.2122
CD24+ CD27+ B cell Absolute Count	rs144295598	22	45164171	A	G	0.0103	0.5664	0.1203	2.59902e-06	3656	22.1674
CD20- B cell %B cell	rs529500582	1	11620068	A	G	0.0254	-0.4047	0.08262	1.009e-06	3658	23.9936
CD20- B cell %B cell	rs187723151	1	242186219	A	G	0.004	-0.9447	0.1934	1.07999e-06	3658	23.8602
CD20- B cell %B cell	rs112180455	2	221466858	T	C	0.0299	0.3316	0.07326	6.19598e-06	3658	20.4878
CD20- B cell %B cell	rs58352426	3	154090291	A	G	0.2246	0.1401	0.02947	2.07998e-06	3658	22.6004
CD20- B cell %B cell	rs75951284	3	187638796	T	C	0.0316	0.3083	0.06752	5.11105e-06	3658	20.8489
CD20- B cell %B cell	rs74786971	4	90909176	C	G	0.0645	0.2235	0.04952	6.60602e-06	3658	20.3701
CD20- B cell %B cell	rs316122	5	93014071	C	G	0.0372	0.2993	0.06479	3.971e-06	3658	21.3402
CD20- B cell %B cell	rs9270911	6	32572202	T	C	0.6083	0.1364	0.02871	2.10499e-06	3658	22.5716
CD20- B cell %B cell	rs9477367	6	17249496	C	T	0.9097	-0.1917	0.04273	7.45899e-06	3658	20.127
CD20- B cell %B cell	rs111761453	7	137173666	T	G	0.0524	0.2453	0.05506	8.59904e-06	3658	19.8483
CD20- B cell %B cell	rs75368642	7	150969808	T	C	0.073	0.2118	0.04687	6.41904e-06	3658	20.4203
CD20- B cell %B cell	rs7875273	9	9023522	C	T	0.3779	0.1137	0.02506	5.83002e-06	3658	20.5854
CD20- B cell %B cell	rs118084343	11	17687837	G	A	0.0547	-0.2663	0.0544	1.02901e-06	3658	23.9632
CD20- B cell %B cell	rs3885787	12	92375948	C	A	0.9422	0.2407	0.05303	5.84494e-06	3658	20.602
CD20- B cell %B cell	rs4244568	15	39319915	G	T	0.3414	-0.1233	0.02622	2.67399e-06	3658	22.1137
CD20- B cell %B cell	rs140134875	15	80306120	A	C	0.0011	-1.694	0.3528	1.639e-06	3658	23.0552
CD20- B cell %B cell	rs4889373	16	81747602	G	A	0.7989	-0.1372	0.03051	7.06399e-06	3658	20.222
CD20- B cell %B cell	rs2107459	16	74140113	A	C	0.0853	0.2021	0.04383	4.17503e-06	3658	21.2613
CD20- B cell %B cell	rs7265879	20	6103341	G	C	0.0778	-0.2182	0.04616	2.35798e-06	3658	22.3449
CD20- B cell %B cell	rs57840701	20	46686437	C	A	0.015	0.4562	0.1004	5.65002e-06	3658	20.6463
IgD- CD38+ B cell Absolute Count	rs115156019	1	168227395	T	C	0.0081	-0.6197	0.1242	6.33199e-07	3656	24.8954
IgD- CD38+ B cell Absolute Count	rs2792563	1	213100225	A	G	0.5671	-0.108	0.02437	9.59909e-06	3656	19.6398
IgD- CD38+ B cell Absolute Count	rs138158989	2	204476635	A	G	0.0018	-1.339	0.2832	2.33099e-06	3656	22.355
IgD- CD38+ B cell Absolute Count	rs114044800	2	237823477	C	G	0.0086	0.5637	0.1259	7.81592e-06	3656	20.0468
IgD- CD38+ B cell Absolute Count	rs148362575	2	187165335	T	A	0.0008	2.541	0.5292	1.64101e-06	3656	23.0552
IgD- CD38+ B cell Absolute Count	rs66491584	3	20980398	A	G	0.1991	-0.1466	0.02957	7.43293e-07	3656	24.5791
IgD- CD38+ B cell Absolute Count	rs141490841	3	149265655	A	G	0.02	0.3828	0.08506	6.98506e-06	3656	20.2532
IgD- CD38+ B cell Absolute Count	rs62353585	4	168102710	C	T	0.0227	0.3438	0.07709	8.48301e-06	3656	19.8891
IgD- CD38+ B cell Absolute Count	rs3105149	5	36474634	T	A	0.0239	0.3462	0.07754	8.27409e-06	3656	19.9344
IgD- CD38+ B cell Absolute Count	rs78678130	7	105792831	A	G	0.1076	-0.1707	0.03819	8.03193e-06	3656	19.9787
IgD- CD38+ B cell Absolute Count	rs138058221	7	132571443	T	C	0.0068	-0.6658	0.1449	4.47497e-06	3656	21.113
IgD- CD38+ B cell Absolute Count	rs10815908	9	8537763	T	G	0.0511	0.2526	0.0538	2.75797e-06	3656	22.0446
IgD- CD38+ B cell Absolute Count	rs912755	10	7484185	C	G	0.9996	-2.494	0.5255	2.16202e-06	3656	22.5241
IgD- CD38+ B cell Absolute Count	rs11605946	11	19547027	A	G	0.1637	0.1457	0.03191	5.15905e-06	3656	20.8481
IgD- CD38+ B cell Absolute Count	rs79801395	11	97756814	C	G	0.0799	0.1973	0.04374	6.68606e-06	3656	20.3468
IgD- CD38+ B cell Absolute Count	rs478251	11	127827727	C	A	0.1332	0.1689	0.03431	8.85503e-07	3656	24.2336
IgD- CD38+ B cell Absolute Count	rs147319637	11	111211623	A	G	0.0094	-0.5657	0.1224	3.92401e-06	3656	21.3604
IgD- CD38+ B cell Absolute Count	rs11609248	12	14317207	G	A	0.1916	-0.1355	0.03014	7.11295e-06	3656	20.2112
IgD- CD38+ B cell Absolute Count	rs17037450	12	106098314	A	G	0.0264	-0.3311	0.07236	4.90501e-06	3656	20.9373
IgD- CD38+ B cell Absolute Count	rs2075365	12	31092966	A	G	0.6518	-0.1142	0.02477	4.14801e-06	3656	21.2559
IgD- CD38+ B cell Absolute Count	rs74011406	15	47631034	A	G	0.093	0.1928	0.04113	2.869e-06	3656	21.9734
IgD- CD38+ B cell Absolute Count	rs72834736	16	81821361	C	G	0.0248	0.3465	0.07762	8.30501e-06	3656	19.9278
CD20- B cell Absolute Count	rs6712095	2	205623497	T	G	0.0246	0.3592	0.07943	6.32499e-06	3657	20.4505
CD20- B cell Absolute Count	rs57641238	2	75536553	C	G	0.2252	-0.1546	0.02937	1.47999e-07	3657	27.7084
CD20- B cell Absolute Count	rs34625183	3	146097919	T	C	0.1154	-0.1694	0.03789	8.03397e-06	3657	19.9884
CD20- B cell Absolute Count	rs36123742	3	133253719	T	A	0.6555	0.1193	0.02587	4.11396e-06	3657	21.2661
CD20- B cell Absolute Count	rs74786971	4	90909176	C	G	0.0645	0.2348	0.04935	2.031e-06	3657	22.6372
CD20- B cell Absolute Count	rs116699251	5	142419461	A	G	0.0446	-0.2732	0.05861	3.24399e-06	3657	21.7279
CD20- B cell Absolute Count	rs41494	5	9688280	T	A	0.999	1.728	0.3819	6.26397e-06	3657	20.4733
CD20- B cell Absolute Count	rs7773849	6	128553518	G	A	0.0018	1.508	0.2808	8.31209e-08	3657	28.8409
CD20- B cell Absolute Count	rs9273241	6	32614025	T	C	0.5975	0.177	0.03455	3.17001e-07	3657	26.2452
CD20- B cell Absolute Count	rs2102662	7	56828069	A	G	0.7447	0.1274	0.02877	9.77507e-06	3657	19.6092
CD20- B cell Absolute Count	rs111761453	7	137173666	T	G	0.0524	0.249	0.05482	5.77006e-06	3657	20.631
CD20- B cell Absolute Count	rs38182	7	15900650	T	C	0.1693	-0.1541	0.03305	3.21203e-06	3657	21.7401
CD20- B cell Absolute Count	rs6586822	8	19139514	C	T	0.6508	-0.1182	0.02568	4.34901e-06	3657	21.1858
CD20- B cell Absolute Count	rs6482467	10	25320223	G	A	0.3646	-0.1128	0.02546	9.72098e-06	3657	19.6291
CD20- B cell Absolute Count	rs16936840	11	19531128	T	C	0.102	0.1881	0.04049	3.49897e-06	3657	21.5815
CD20- B cell Absolute Count	rs2212443	11	88131197	G	T	0.8048	-0.1412	0.03117	6.07799e-06	3657	20.5209
CD20- B cell Absolute Count	rs12146943	13	21076875	A	G	0.3704	-0.1127	0.02495	6.50594e-06	3657	20.4036
CD20- B cell Absolute Count	rs77553819	13	24882401	C	G	0.2863	-0.1249	0.0269	3.51901e-06	3657	21.5586
CD20- B cell Absolute Count	rs71431666	14	95266847	C	G	0.0946	-0.1932	0.04158	3.49398e-06	3657	21.5896
CD20- B cell Absolute Count	rs252298	16	29232967	A	G	0.5643	0.1091	0.02419	6.60998e-06	3657	20.3413
CD20- B cell Absolute Count	rs56736306	16	87840577	G	C	0.1719	-0.1465	0.03231	5.91602e-06	3657	20.559
CD20- B cell Absolute Count	rs2637364	17	32078878	C	T	0.6221	-0.1164	0.02513	3.75301e-06	3657	21.4546
CD20- B cell Absolute Count	rs6029245	20	39267990	C	T	0.0358	0.3071	0.06585	3.23102e-06	3657	21.7494
CD20- B cell Absolute Count	rs6052993	20	4944838	G	C	0.4371	-0.1123	0.0246	5.17095e-06	3657	20.8396
CD20- B cell Absolute Count	rs6008703	22	48837650	C	G	0.3131	-0.1147	0.02589	9.67409e-06	3657	19.6274
CD20- CD38- B cell %B cell	rs75839951	2	34491589	G	T	0.0585	-0.2476	0.05192	1.92801e-06	3659	22.7422
CD20- CD38- B cell %B cell	rs4832496	2	17752538	A	G	0.236	0.127	0.02814	6.54305e-06	3659	20.3685
CD20- CD38- B cell %B cell	rs141595421	3	63492195	G	T	0.0127	-0.4902	0.11	8.62303e-06	3659	19.8592
CD20- CD38- B cell %B cell	rs396692	4	163553861	A	G	0.6682	0.1157	0.02552	5.99998e-06	3659	20.5544
CD20- CD38- B cell %B cell	rs182720746	4	113092883	T	C	0.0089	0.6255	0.1314	2.014e-06	3659	22.6602
CD20- CD38- B cell %B cell	rs2215848	4	25065221	A	G	0.0118	0.524	0.1121	3.06902e-06	3659	21.85
CD20- CD38- B cell %B cell	rs62311900	4	74145187	T	C	0.1735	-0.1398	0.03159	9.85598e-06	3659	19.5846
CD20- CD38- B cell %B cell	rs2339996	5	173070505	A	G	0.7803	-0.1471	0.0287	3.11602e-07	3659	26.2701
CD20- CD38- B cell %B cell	rs13176237	5	42353044	G	A	0.0696	0.2113	0.04756	9.12494e-06	3659	19.7386
CD20- CD38- B cell %B cell	rs72492305	6	32509333	T	C	0.6663	0.2125	0.04192	4.18803e-07	3659	25.6966
CD20- CD38- B cell %B cell	rs56284619	6	90013983	T	C	0.1469	0.1557	0.03428	5.72005e-06	3659	20.6298
CD20- CD38- B cell %B cell	rs10988372	9	132193568	C	G	0.2044	0.1351	0.02998	6.77002e-06	3659	20.3071
CD20- CD38- B cell %B cell	rs118073973	9	19948908	A	T	0.0402	0.2799	0.06148	5.45306e-06	3659	20.7271
CD20- CD38- B cell %B cell	rs72652459	9	22099416	T	C	0.0012	-1.505	0.3389	9.20005e-06	3659	19.721
CD20- CD38- B cell %B cell	rs55767134	10	17048435	C	G	0.1838	-0.1463	0.03122	2.90202e-06	3659	21.9595
CD20- CD38- B cell %B cell	rs34666228	11	123385425	T	G	0.2346	0.1355	0.02809	1.45902e-06	3659	23.2689
CD20- CD38- B cell %B cell	rs78301150	12	82233392	A	G	0.0033	-1.069	0.2213	1.42099e-06	3659	23.3342
CD20- CD38- B cell %B cell	rs55897487	12	261706	T	C	0.0016	-1.342	0.2897	3.73104e-06	3659	21.4589
CD20- CD38- B cell %B cell	rs117308259	14	31993501	C	T	0.0066	-0.8348	0.1494	2.48199e-08	3659	31.2222
CD20- CD38- B cell %B cell	rs17099538	14	33254318	C	T	0.0559	-0.2409	0.05156	3.093e-06	3659	21.8297
CD20- CD38- B cell %B cell	rs77911577	14	28669022	C	A	0.05	-0.2551	0.05732	8.78598e-06	3659	19.8065
CD20- CD38- B cell %B cell	rs2113943	15	60895636	G	A	0.2288	0.1278	0.02875	9.10395e-06	3659	19.76
CD20- CD38- B cell %B cell	rs35639639	16	5488091	C	T	0.2062	0.1332	0.0299	8.60399e-06	3659	19.8457
CD20- CD38- B cell %B cell	rs16955339	17	52971060	T	G	0.0377	0.293	0.06221	2.56803e-06	3659	22.1827
CD20- CD38- B cell %B cell	rs36071180	20	765164	A	G	0.1596	0.1488	0.03329	8.077e-06	3659	19.9792
CD20- CD38- B cell %B cell	rs6125184	20	46576714	A	G	0.5914	-0.1186	0.02463	1.547e-06	3659	23.1868
CD20- CD38- B cell Absolute Count	rs182720746	4	113092883	T	C	0.0089	0.6026	0.1323	5.38096e-06	3658	20.7462
CD20- CD38- B cell Absolute Count	rs62311900	4	74145187	T	C	0.1736	-0.1537	0.03175	1.33801e-06	3658	23.4347
CD20- CD38- B cell Absolute Count	rs2339996	5	173070505	A	G	0.7802	-0.1438	0.02887	6.60496e-07	3658	24.8099
CD20- CD38- B cell Absolute Count	rs72492305	6	32509333	T	C	0.6662	0.2112	0.04169	4.25402e-07	3658	25.664
CD20- CD38- B cell Absolute Count	rs6906886	6	85038851	A	T	0.903	0.1893	0.04063	3.29299e-06	3658	21.7074
CD20- CD38- B cell Absolute Count	rs11203884	8	17516564	T	C	0.1643	-0.1548	0.03269	2.26898e-06	3658	22.4239
CD20- CD38- B cell Absolute Count	rs10988372	9	132193568	C	G	0.2045	0.139	0.03012	4.08602e-06	3658	21.2971
CD20- CD38- B cell Absolute Count	rs118073973	9	19948908	A	T	0.0402	0.2899	0.06184	2.87303e-06	3658	21.9764
CD20- CD38- B cell Absolute Count	rs75609575	11	97639659	A	G	0.0349	-0.3072	0.06608	3.45096e-06	3658	21.6124
CD20- CD38- B cell Absolute Count	rs308820	11	88142031	C	T	0.7571	-0.1305	0.02844	4.63095e-06	3658	21.0553
CD20- CD38- B cell Absolute Count	rs61906277	11	123384801	G	A	0.2347	0.1435	0.02825	3.99098e-07	3658	25.8028
CD20- CD38- B cell Absolute Count	rs117308259	14	31993501	C	T	0.0066	-0.6917	0.1504	4.39896e-06	3658	21.1514
CD20- CD38- B cell Absolute Count	rs16955339	17	52971060	T	G	0.0377	0.3095	0.06249	7.67397e-07	3658	24.5302
CD20- CD38- B cell Absolute Count	rs77510701	18	34838106	A	C	0.0484	-0.2548	0.05651	6.74e-06	3658	20.3305
CD20- CD38- B cell Absolute Count	rs80339814	19	53396009	C	T	0.0794	-0.2131	0.04766	8.02306e-06	3658	19.9921
CD20- CD38- B cell Absolute Count	rs6125184	20	46576714	A	G	0.5914	-0.1099	0.02479	9.59599e-06	3658	19.6536
CD20- CD38- B cell Absolute Count	rs36071180	20	765164	A	G	0.1597	0.1498	0.03344	7.69892e-06	3658	20.0674
IgD+ B cell %Lymphocyte	rs143109147	1	40387371	C	T	0.0004	2.746	0.5892	3.27198e-06	3657	21.7208
IgD+ B cell %Lymphocyte	rs16837671	2	206655953	G	T	0.0494	-0.2827	0.05702	7.43207e-07	3657	24.5809
IgD+ B cell %Lymphocyte	rs141070091	4	46715880	T	G	0.0081	0.614	0.1364	6.96803e-06	3657	20.2632
IgD+ B cell %Lymphocyte	rs76845048	5	115785493	C	A	0.0357	-0.3021	0.06594	4.76299e-06	3657	20.9896
IgD+ B cell %Lymphocyte	rs4361609	6	31240635	C	G	0.1131	-0.2101	0.04223	6.78297e-07	3657	24.752
IgD+ B cell %Lymphocyte	rs73078428	7	20106029	A	T	0.1318	-0.1651	0.03606	4.854e-06	3657	20.9625
IgD+ B cell %Lymphocyte	rs111830700	7	121332400	A	G	0.0377	0.2879	0.06309	5.202e-06	3657	20.8239
IgD+ B cell %Lymphocyte	rs34910780	7	77469688	T	A	0.0481	-0.2739	0.05642	1.25101e-06	3657	23.5677
IgD+ B cell %Lymphocyte	rs2395904	8	130617819	G	T	0.2657	-0.1285	0.02712	2.243e-06	3657	22.4505
IgD+ B cell %Lymphocyte	rs533239981	8	75515052	C	G	0.0387	0.2839	0.06355	8.16e-06	3657	19.9572
IgD+ B cell %Lymphocyte	rs1977295	10	7188484	A	G	0.5273	0.1101	0.02357	3.11401e-06	3657	21.82
IgD+ B cell %Lymphocyte	rs75319860	12	110312229	C	T	0.0249	0.3546	0.0787	6.84101e-06	3657	20.3015
IgD+ B cell %Lymphocyte	rs116906133	13	100023905	G	A	0.0037	-1.032	0.2178	2.22398e-06	3657	22.4514
IgD+ B cell %Lymphocyte	rs12874404	13	108993494	G	A	0.3257	0.1898	0.02599	3.43084e-13	3657	53.331
IgD+ B cell %Lymphocyte	rs2402519	14	95373465	C	G	0.1523	0.1596	0.03359	2.10402e-06	3657	22.5759
IgD+ B cell %Lymphocyte	rs11657531	17	2731370	T	C	0.4882	-0.1468	0.0236	5.52497e-10	3657	38.6926
IgD+ B cell %Lymphocyte	rs12939565	17	38038389	T	A	0.4267	-0.142	0.02747	2.45499e-07	3657	26.7214
IgD+ B cell %Lymphocyte	rs75956343	17	70210257	G	A	0.0469	-0.2576	0.05786	8.75407e-06	3657	19.8214
IgD+ B cell %Lymphocyte	rs55658072	19	14873284	G	A	0.6218	0.1165	0.02499	3.23601e-06	3657	21.733
IgD+ B cell %Lymphocyte	rs6131010	20	44724305	G	A	0.6172	-0.1212	0.02568	2.47098e-06	3657	22.2749
IgD- CD38+ B cell %lymphocyte	rs970081	1	213101844	A	G	0.6517	-0.1191	0.02482	1.64801e-06	3656	23.0261
IgD- CD38+ B cell %lymphocyte	rs78196740	1	63802723	C	T	0.0929	0.192	0.04079	2.59998e-06	3656	22.1562
IgD- CD38+ B cell %lymphocyte	rs148362575	2	187165335	T	A	0.0008	2.567	0.5384	1.93299e-06	3656	22.7322
IgD- CD38+ B cell %lymphocyte	rs62160934	2	136941539	A	T	0.2133	0.1297	0.02865	6.13098e-06	3656	20.4942
IgD- CD38+ B cell %lymphocyte	rs138158989	2	204476635	A	G	0.0018	-1.324	0.2808	2.49799e-06	3656	22.2322
IgD- CD38+ B cell %lymphocyte	rs66491584	3	20980398	A	G	0.1991	-0.1404	0.02948	1.97702e-06	3656	22.6819
IgD- CD38+ B cell %lymphocyte	rs116540222	3	117331256	T	C	0.0011	1.619	0.361	7.48204e-06	3656	20.1131
IgD- CD38+ B cell %lymphocyte	rs79812543	3	157649504	A	G	0.0197	0.3801	0.08244	4.16198e-06	3656	21.2579
IgD- CD38+ B cell %lymphocyte	rs151009998	3	11712287	A	G	0.0379	0.2925	0.06183	2.32498e-06	3656	22.3796
IgD- CD38+ B cell %lymphocyte	rs11938966	4	55386841	A	C	0.0294	0.3028	0.06821	9.29309e-06	3656	19.7068
IgD- CD38+ B cell %lymphocyte	rs114428590	4	61089291	A	T	0.0059	-0.6902	0.1551	8.88608e-06	3656	19.8028
IgD- CD38+ B cell %lymphocyte	rs79264549	5	89585751	A	C	0.001	1.582	0.3557	8.95901e-06	3656	19.7809
IgD- CD38+ B cell %lymphocyte	rs6554754	5	1297258	C	T	0.7503	0.1238	0.0273	5.91902e-06	3656	20.5644
IgD- CD38+ B cell %lymphocyte	rs139101653	6	31274174	T	C	0.0129	-0.4998	0.1122	8.62303e-06	3656	19.843
IgD- CD38+ B cell %lymphocyte	rs76624801	6	41935797	C	A	0.0007	-2.09	0.45	3.53199e-06	3656	21.5709
IgD- CD38+ B cell %lymphocyte	rs187459109	6	40333488	A	G	0.0008	-1.987	0.4026	8.31706e-07	3656	24.3584
IgD- CD38+ B cell %lymphocyte	rs75346886	7	127285830	T	G	0.0294	0.3296	0.06986	2.48199e-06	3656	22.2596
IgD- CD38+ B cell %lymphocyte	rs138058221	7	132571443	T	C	0.0068	-0.6459	0.1447	8.25791e-06	3656	19.9248
IgD- CD38+ B cell %lymphocyte	rs148377259	7	106306631	C	T	0.0341	-0.311	0.06449	1.47001e-06	3656	23.2561
IgD- CD38+ B cell %lymphocyte	rs12340211	9	8531036	G	C	0.0518	0.2558	0.05361	1.907e-06	3656	22.7672
IgD- CD38+ B cell %lymphocyte	rs113087021	11	97765784	A	T	0.0766	0.1975	0.04432	8.62204e-06	3656	19.858
IgD- CD38+ B cell %lymphocyte	rs478251	11	127827727	C	A	0.1332	0.1561	0.03419	5.11399e-06	3656	20.8453
IgD- CD38+ B cell %lymphocyte	rs6488283	12	10496783	G	A	0.4229	-0.1069	0.02367	6.50504e-06	3656	20.3967
IgD- CD38+ B cell %lymphocyte	rs7294591	12	52932031	T	C	0.5412	0.1168	0.02391	1.086e-06	3656	23.8631
IgD- CD38+ B cell %lymphocyte	rs11609248	12	14317207	G	A	0.1916	-0.1438	0.02996	1.64801e-06	3656	23.0374
IgD- CD38+ B cell %lymphocyte	rs17037450	12	106098314	A	G	0.0264	-0.3233	0.07216	7.68104e-06	3656	20.0733
IgD- CD38+ B cell %lymphocyte	rs72686093	14	22129890	T	C	0.0382	0.2941	0.06126	1.64101e-06	3656	23.0481
IgD- CD38+ B cell %lymphocyte	rs2627305	15	74539114	A	G	0.2986	-0.1167	0.02595	7.14908e-06	3656	20.224
IgD- CD38+ B cell %lymphocyte	rs4785074	16	59885737	T	C	0.635	-0.1289	0.02471	1.91898e-07	3656	27.212
IgD- CD38+ B cell %lymphocyte	rs72834736	16	81821361	C	G	0.0248	0.3562	0.07723	4.11604e-06	3656	21.2724
IgD- CD38+ B cell %lymphocyte	rs76348547	22	31013921	T	G	0.0207	0.3941	0.0823	1.74699e-06	3656	22.9305
IgD- CD38dim B cell %lymphocyte	rs500586	1	41075209	T	C	0.7061	-0.1164	0.02625	9.54707e-06	3656	19.6629
IgD- CD38dim B cell %lymphocyte	rs72691171	1	119873920	T	A	0.0105	0.556	0.1242	7.79902e-06	3656	20.0404
IgD- CD38dim B cell %lymphocyte	rs143785715	1	19500582	T	C	0.0027	1.034	0.2251	4.55302e-06	3656	21.1004
IgD- CD38dim B cell %lymphocyte	rs10922490	1	89286072	C	T	0.0164	0.516	0.1044	8.15793e-07	3656	24.4286
IgD- CD38dim B cell %lymphocyte	rs11687597	2	136926146	G	A	0.2069	0.1644	0.03007	4.86004e-08	3656	29.8907
IgD- CD38dim B cell %lymphocyte	rs7595246	2	238554657	C	T	0.1893	0.1571	0.03041	2.509e-07	3656	26.6882
IgD- CD38dim B cell %lymphocyte	rs71612685	4	100279851	G	A	0.0126	0.5092	0.1088	2.94002e-06	3656	21.9038
IgD- CD38dim B cell %lymphocyte	rs1867929	4	1628280	A	C	0.1104	0.1691	0.03822	9.93002e-06	3656	19.5752
IgD- CD38dim B cell %lymphocyte	rs114839471	5	89545035	G	A	0.0005	2.925	0.6491	6.80707e-06	3656	20.3062
IgD- CD38dim B cell %lymphocyte	rs17405603	5	144608340	T	A	0.2842	-0.1275	0.02694	2.27898e-06	3656	22.3988
IgD- CD38dim B cell %lymphocyte	rs146936090	6	41401285	T	C	0.0008	1.843	0.3841	1.66498e-06	3656	23.023
IgD- CD38dim B cell %lymphocyte	rs6972846	7	22048853	T	G	0.3885	-0.1185	0.02475	1.736e-06	3656	22.9238
IgD- CD38dim B cell %lymphocyte	rs78027513	7	154618679	T	G	0.0414	0.2746	0.05995	4.77595e-06	3656	20.9808
IgD- CD38dim B cell %lymphocyte	rs7840395	8	144984956	G	A	0.5715	-0.1408	0.02438	8.25296e-09	3656	33.3532
IgD- CD38dim B cell %lymphocyte	rs2137277	8	40734662	G	A	0.1882	0.1383	0.03071	6.89096e-06	3656	20.2808
IgD- CD38dim B cell %lymphocyte	rs72816858	10	22940992	C	G	0.0172	0.4384	0.09254	2.24099e-06	3656	22.4431
IgD- CD38dim B cell %lymphocyte	rs12298227	12	54786414	C	T	0.1013	-0.2055	0.04122	6.51193e-07	3656	24.8547
IgD- CD38dim B cell %lymphocyte	rs593370	12	53022961	T	C	0.7001	-0.1218	0.02694	6.31495e-06	3656	20.4409
IgD- CD38dim B cell %lymphocyte	rs9520836	13	108957063	G	A	0.5044	0.1281	0.02404	1.05201e-07	3656	28.3942
IgD- CD38dim B cell %lymphocyte	rs118086652	15	76646870	G	A	0.0213	0.38	0.08281	4.61095e-06	3656	21.0572
IgD- CD38dim B cell %lymphocyte	rs11653761	17	2716535	T	G	0.592	-0.1257	0.02411	1.93201e-07	3656	27.1817
IgD- CD38dim B cell %lymphocyte	rs145744014	18	61418402	T	C	0.0116	0.4981	0.1104	6.63804e-06	3656	20.3561
IgD- CD38dim B cell %lymphocyte	rs652344	19	36290177	C	T	0.2946	-0.1194	0.02653	7.05196e-06	3656	20.2551
IgD- CD38dim B cell %lymphocyte	rs2328245	20	18194427	T	C	0.5678	0.1091	0.02407	6.04004e-06	3656	20.5446
IgD- CD38dim B cell %lymphocyte	rs134927	22	27421843	T	C	0.0215	0.3766	0.08299	5.86206e-06	3656	20.5925
IgD- CD38- B cell %lymphocyte	rs61790670	1	84127219	A	C	0.23	0.1517	0.02904	1.83802e-07	3656	27.2884
IgD- CD38- B cell %lymphocyte	rs116661843	1	178417994	A	G	0.0387	-0.2855	0.06453	9.94695e-06	3656	19.5744
IgD- CD38- B cell %lymphocyte	rs12128328	1	59700800	C	T	0.2113	0.1428	0.0306	3.17497e-06	3656	21.7778
IgD- CD38- B cell %lymphocyte	rs12624265	2	119468602	G	A	0.2082	0.1358	0.03024	7.36902e-06	3656	20.1668
IgD- CD38- B cell %lymphocyte	rs12992631	2	232313158	T	C	0.2408	-0.1296	0.02879	6.93905e-06	3656	20.2641
IgD- CD38- B cell %lymphocyte	rs2084194	2	47117185	A	G	0.677	-0.1193	0.02656	7.21905e-06	3656	20.1755
IgD- CD38- B cell %lymphocyte	rs6723786	2	238550072	G	A	0.2924	0.1403	0.02729	2.84302e-07	3656	26.4307
IgD- CD38- B cell %lymphocyte	rs114551034	2	66709035	A	G	0.0509	-0.2723	0.05703	1.86698e-06	3656	22.7976
IgD- CD38- B cell %lymphocyte	rs75524570	3	191905058	C	T	0.0673	0.2178	0.04807	6.07198e-06	3656	20.529
IgD- CD38- B cell %lymphocyte	rs150378941	4	133090875	C	G	0.0045	-0.853	0.1886	6.27004e-06	3656	20.4557
IgD- CD38- B cell %lymphocyte	rs72942964	4	134727496	T	C	0.0021	-1.231	0.2689	4.85601e-06	3656	20.9573
IgD- CD38- B cell %lymphocyte	rs7676571	4	56547047	T	C	0.8835	0.1731	0.0383	6.40796e-06	3656	20.4266
IgD- CD38- B cell %lymphocyte	rs4697617	4	25771115	A	G	0.7103	0.1211	0.02714	8.36508e-06	3656	19.9099
IgD- CD38- B cell %lymphocyte	rs72711540	4	186920475	C	G	0.1325	-0.165	0.03688	7.97003e-06	3656	20.0164
IgD- CD38- B cell %lymphocyte	rs17405603	5	144608340	T	A	0.2842	-0.1322	0.0277	1.88599e-06	3656	22.7774
IgD- CD38- B cell %lymphocyte	rs144625305	7	7871676	T	C	0.0086	0.617	0.1366	6.49696e-06	3656	20.4018
IgD- CD38- B cell %lymphocyte	rs11777835	8	144986103	C	T	0.5715	-0.1246	0.02505	6.83392e-07	3656	24.7412
IgD- CD38- B cell %lymphocyte	rs190799514	8	55620993	C	T	0.0272	0.391	0.07669	3.59104e-07	3656	25.9942
IgD- CD38- B cell %lymphocyte	rs75116337	8	55914981	C	T	0.0208	0.3985	0.08792	5.99805e-06	3656	20.5438
IgD- CD38- B cell %lymphocyte	rs814418	8	9936753	T	C	0.0907	0.204	0.04436	4.40099e-06	3656	21.1484
IgD- CD38- B cell %lymphocyte	rs4756916	11	12544361	C	T	0.5685	-0.1119	0.02508	8.39499e-06	3656	19.907
IgD- CD38- B cell %lymphocyte	rs17234595	11	23667143	A	G	0.0207	-0.3825	0.08604	9.0261e-06	3656	19.7634
IgD- CD38- B cell %lymphocyte	rs12426629	12	54797571	G	C	0.0989	-0.1952	0.04268	4.95199e-06	3656	20.9175
IgD- CD38- B cell %lymphocyte	rs9514859	13	109144845	C	G	0.4402	0.1207	0.025	1.43999e-06	3656	23.3096
IgD- CD38- B cell %lymphocyte	rs12874404	13	108993494	G	A	0.3256	0.1408	0.02668	1.378e-07	3656	27.8505
IgD- CD38- B cell %lymphocyte	rs4474666	16	85313662	A	G	0.5167	0.1116	0.02456	5.63404e-06	3656	20.6477
IgD- CD38- B cell %lymphocyte	rs11653761	17	2716535	T	G	0.592	-0.1169	0.0249	2.77997e-06	3656	22.041
IgD- CD38- B cell %lymphocyte	rs34157595	17	49200947	C	T	0.3155	-0.1195	0.02696	9.61192e-06	3656	19.647
IgD- CD38- B cell %lymphocyte	rs7236090	18	60947111	C	T	0.5922	0.1163	0.02497	3.33096e-06	3656	21.6931
IgD- CD38- B cell %lymphocyte	rs77741094	21	42362418	G	C	0.0126	-0.5436	0.1119	1.24e-06	3656	23.5993
IgD- CD38dim B cell %B cell	rs112904733	1	214958496	T	G	0.0956	0.1953	0.04221	3.85496e-06	3657	21.4079
IgD- CD38dim B cell %B cell	rs143109147	1	40387371	C	T	0.0004	-2.636	0.5937	9.30593e-06	3657	19.7132
IgD- CD38dim B cell %B cell	rs12118242	1	232094153	T	C	0.0055	-0.7345	0.1635	7.23003e-06	3657	20.1813
IgD- CD38dim B cell %B cell	rs9424499	1	233050029	C	G	0.0109	-0.5857	0.1138	2.81002e-07	3657	26.489
IgD- CD38dim B cell %B cell	rs16832731	2	136864703	A	G	0.1987	0.1484	0.03147	2.48599e-06	3657	22.2369
IgD- CD38dim B cell %B cell	rs138919897	3	106834795	G	A	0.0019	-1.341	0.296	6.05703e-06	3657	20.5246
IgD- CD38dim B cell %B cell	rs73205209	3	106275239	C	T	0.0334	0.3323	0.07083	2.81799e-06	3657	22.0103
IgD- CD38dim B cell %B cell	rs111854570	3	8695105	A	G	0.0388	-0.2872	0.06245	4.40697e-06	3657	21.1497
IgD- CD38dim B cell %B cell	rs114839471	5	89545035	G	A	0.0005	3.03	0.6695	6.21799e-06	3657	20.4826
IgD- CD38dim B cell %B cell	rs17405749	5	144609363	T	C	0.2374	-0.1389	0.02884	1.51098e-06	3657	23.196
IgD- CD38dim B cell %B cell	rs80088375	5	11638274	T	C	0.0247	-0.3593	0.07955	6.50205e-06	3657	20.4002
IgD- CD38dim B cell %B cell	rs75273600	6	125594743	A	G	0.0093	0.6398	0.1253	3.46497e-07	3657	26.0727
IgD- CD38dim B cell %B cell	rs849133	7	28192280	T	C	0.5576	-0.1154	0.02601	9.41499e-06	3657	19.6848
IgD- CD38dim B cell %B cell	rs146267894	9	75147206	T	C	0.0148	-0.4565	0.1023	8.36296e-06	3657	19.9127
IgD- CD38dim B cell %B cell	rs2397752	10	132983821	T	C	0.248	-0.136	0.02815	1.41101e-06	3657	23.3411
IgD- CD38dim B cell %B cell	rs117987395	10	10573290	G	T	0.0524	-0.246	0.05509	8.23209e-06	3657	19.94
IgD- CD38dim B cell %B cell	rs80216562	11	128322602	A	G	0.029	-0.3698	0.07231	3.31002e-07	3657	26.1539
IgD- CD38dim B cell %B cell	rs10743163	11	11033950	A	G	0.4035	-0.1167	0.02529	4.11396e-06	3657	21.2934
IgD- CD38dim B cell %B cell	rs61946381	12	121343559	C	A	0.0305	0.321	0.07254	9.93002e-06	3657	19.5819
IgD- CD38dim B cell %B cell	rs1846398	12	57302799	C	A	0.7518	-0.1293	0.02904	8.82308e-06	3657	19.8246
IgD- CD38dim B cell %B cell	rs4038038	13	19499423	A	G	0.359	0.1177	0.02529	3.36202e-06	3657	21.6598
IgD- CD38dim B cell %B cell	rs117227598	15	77402748	G	C	0.0078	0.651	0.1451	7.416e-06	3657	20.1292
IgD- CD38dim B cell %B cell	rs11548656	16	81916912	G	A	0.1288	-0.1701	0.0366	3.48097e-06	3657	21.5996
IgD- CD38dim B cell %B cell	rs75659776	17	49605668	T	C	0.0515	0.2621	0.05581	2.73697e-06	3657	22.0551
IgD- CD38dim B cell %B cell	rs117541917	17	41946947	C	A	0.0593	-0.2358	0.05299	8.88894e-06	3657	19.8016
IgD- CD38dim B cell %B cell	rs113530462	20	6688542	C	G	0.0038	0.887	0.196	6.221e-06	3657	20.4802
IgD+ CD38+ B cell %lymphocyte	rs1919856	1	247700906	G	A	0.108	0.1734	0.03817	5.72506e-06	3656	20.6373
IgD+ CD38+ B cell %lymphocyte	rs11682311	2	16464977	C	T	0.3243	-0.1278	0.02599	9.105e-07	3656	24.1796
IgD+ CD38+ B cell %lymphocyte	rs4907205	2	97558150	C	T	0.1232	-0.1658	0.03741	9.60395e-06	3656	19.6424
IgD+ CD38+ B cell %lymphocyte	rs140380950	2	105587803	C	T	0.0368	-0.3597	0.06402	2.067e-08	3656	31.5682
IgD+ CD38+ B cell %lymphocyte	rs2686423	3	183195708	G	A	0.9739	0.3352	0.07432	6.66807e-06	3656	20.3421
IgD+ CD38+ B cell %lymphocyte	rs76112278	4	15915069	A	G	0.0194	-0.4243	0.08741	1.25901e-06	3656	23.5626
IgD+ CD38+ B cell %lymphocyte	rs7667070	4	38379833	C	T	0.0361	-0.283	0.06349	8.55697e-06	3656	19.8684
IgD+ CD38+ B cell %lymphocyte	rs78658073	5	498773	A	G	0.001	1.792	0.3659	1.011e-06	3656	23.9856
IgD+ CD38+ B cell %lymphocyte	rs80330977	5	158276610	A	G	0.0814	-0.2327	0.04501	2.46598e-07	3656	26.7285
IgD+ CD38+ B cell %lymphocyte	rs76660971	5	18919526	A	G	0.2299	-0.1368	0.02874	2.02502e-06	3656	22.6568
IgD+ CD38+ B cell %lymphocyte	rs2857599	6	31562150	A	G	0.1722	-0.1653	0.03649	6.07393e-06	3656	20.521
IgD+ CD38+ B cell %lymphocyte	rs117772462	7	48791017	A	T	0.0159	-0.4644	0.09659	1.58599e-06	3656	23.1164
IgD+ CD38+ B cell %lymphocyte	rs11185560	7	190115	A	G	0.9375	-0.2347	0.05014	2.95597e-06	3656	21.9108
IgD+ CD38+ B cell %lymphocyte	rs10103048	8	130602281	C	A	0.7321	0.126	0.02692	2.988e-06	3656	21.9074
IgD+ CD38+ B cell %lymphocyte	rs1695681	8	118255950	A	C	0.5309	-0.1213	0.02451	7.75908e-07	3656	24.4926
IgD+ CD38+ B cell %lymphocyte	rs13300113	9	115678594	T	A	0.2789	0.1232	0.02752	7.74908e-06	3656	20.0412
IgD+ CD38+ B cell %lymphocyte	rs10821937	10	63723909	T	C	0.6458	-0.116	0.02553	5.66304e-06	3656	20.645
IgD+ CD38+ B cell %lymphocyte	rs10832409	11	15377699	A	G	0.1722	0.1495	0.03227	3.73603e-06	3656	21.4627
IgD+ CD38+ B cell %lymphocyte	rs11068290	12	110228055	T	C	0.0231	0.3875	0.07937	1.08901e-06	3656	23.8359
IgD+ CD38+ B cell %lymphocyte	rs59879144	12	75564449	A	C	0.0161	-0.4624	0.09688	1.88599e-06	3656	22.7807
IgD+ CD38+ B cell %lymphocyte	rs10877626	12	61758121	G	C	0.4739	0.1102	0.02441	6.485e-06	3656	20.3811
IgD+ CD38+ B cell %lymphocyte	rs17408660	12	27184482	G	A	0.0129	-0.4731	0.1058	7.92501e-06	3656	19.9956
IgD+ CD38+ B cell %lymphocyte	rs75589249	14	43915569	T	C	0.0107	-0.5382	0.1197	7.06708e-06	3656	20.2162
IgD+ CD38+ B cell %lymphocyte	rs3811315	14	22499870	A	T	0.1157	0.1771	0.03756	2.503e-06	3656	22.2324
IgD+ CD38+ B cell %lymphocyte	rs2216762	16	84759446	C	T	0.8141	-0.1525	0.03097	8.88403e-07	3656	24.247
IgD+ CD38+ B cell %lymphocyte	rs60521331	17	8639905	A	G	0.5022	0.1158	0.02425	1.86299e-06	3656	22.8031
IgD+ CD38+ B cell %lymphocyte	rs55708924	21	16767346	G	A	0.0185	-0.3886	0.0872	8.58796e-06	3656	19.8597
IgD+ CD38dim B cell %lymphocyte	rs143109147	1	40387371	C	T	0.0004	2.959	0.5843	4.27701e-07	3656	25.6459
IgD+ CD38dim B cell %lymphocyte	rs55877424	2	12243809	A	G	0.1607	0.1449	0.0327	9.68902e-06	3656	19.6355
IgD+ CD38dim B cell %lymphocyte	rs149290264	3	41659628	T	C	0.007	0.6348	0.1427	8.93902e-06	3656	19.7891
IgD+ CD38dim B cell %lymphocyte	rs182174914	3	80085882	A	T	0.0004	2.439	0.5502	9.58893e-06	3656	19.6509
IgD+ CD38dim B cell %lymphocyte	rs10933716	3	193840329	T	C	0.2486	-0.1262	0.02775	5.61798e-06	3656	20.682
IgD+ CD38dim B cell %lymphocyte	rs28399382	3	115393238	T	C	0.1982	0.1411	0.0308	4.74395e-06	3656	20.9871
IgD+ CD38dim B cell %lymphocyte	rs28654727	4	61631854	A	C	0.2433	0.1272	0.02842	7.89405e-06	3656	20.0321
IgD+ CD38dim B cell %lymphocyte	rs6831487	4	170331972	G	T	0.4702	0.1165	0.02467	2.42298e-06	3656	22.3004
IgD+ CD38dim B cell %lymphocyte	rs75512885	5	158317602	A	T	0.0788	-0.2112	0.04633	5.32304e-06	3656	20.7808
IgD+ CD38dim B cell %lymphocyte	rs1510971	5	118216796	A	T	0.0826	-0.2012	0.04413	5.292e-06	3656	20.7868
IgD+ CD38dim B cell %lymphocyte	rs12516105	5	160198880	C	T	0.1737	0.1502	0.03243	3.75301e-06	3656	21.4509
IgD+ CD38dim B cell %lymphocyte	rs4361609	6	31240635	C	G	0.1131	-0.1912	0.04275	7.92501e-06	3656	20.0034
IgD+ CD38dim B cell %lymphocyte	rs9459562	6	166502048	C	G	0.4346	0.1106	0.0246	7.11607e-06	3656	20.2134
IgD+ CD38dim B cell %lymphocyte	rs34910780	7	77469688	T	A	0.048	-0.2544	0.05663	7.26106e-06	3656	20.1809
IgD+ CD38dim B cell %lymphocyte	rs62474511	7	123275484	T	A	0.0927	0.2018	0.04179	1.417e-06	3656	23.3183
IgD+ CD38dim B cell %lymphocyte	rs4716961	7	155224134	C	T	0.0265	-0.3385	0.07465	5.96898e-06	3656	20.5616
IgD+ CD38dim B cell %lymphocyte	rs7840067	8	130582787	C	T	0.1978	-0.1537	0.03026	3.95704e-07	3656	25.7994
IgD+ CD38dim B cell %lymphocyte	rs533239981	8	75515052	C	G	0.0387	0.3011	0.06365	2.32199e-06	3656	22.3782
IgD+ CD38dim B cell %lymphocyte	rs60953943	8	60077245	A	G	0.0204	-0.4228	0.08863	1.91298e-06	3656	22.7567
IgD+ CD38dim B cell %lymphocyte	rs76400856	10	56638876	C	A	0.0639	0.2233	0.0485	4.30299e-06	3656	21.198
IgD+ CD38dim B cell %lymphocyte	rs74151247	10	97801073	A	C	0.0302	0.348	0.07127	1.09199e-06	3656	23.8421
IgD+ CD38dim B cell %lymphocyte	rs75319860	12	110312229	C	T	0.0249	0.3651	0.07896	3.91201e-06	3656	21.3801
IgD+ CD38dim B cell %lymphocyte	rs139695291	13	104519594	G	A	0.0011	1.581	0.3506	6.69006e-06	3656	20.3348
IgD+ CD38dim B cell %lymphocyte	rs75474045	13	72428296	A	G	0.0126	0.503	0.1077	3.125e-06	3656	21.8125
IgD+ CD38dim B cell %lymphocyte	rs12874404	13	108993494	G	A	0.3256	0.1366	0.02617	1.89601e-07	3656	27.2454
IgD+ CD38dim B cell %lymphocyte	rs116844769	14	65713895	A	G	0.0662	-0.2347	0.04969	2.40099e-06	3656	22.3094
IgD+ CD38dim B cell %lymphocyte	rs16974449	16	84754964	A	C	0.4851	0.1233	0.02445	4.77903e-07	3656	25.4313
IgD+ CD38dim B cell %lymphocyte	rs60521331	17	8639905	A	G	0.5022	0.1214	0.02433	6.26095e-07	3656	24.8974
IgD+ CD38dim B cell %lymphocyte	rs11657531	17	2731370	T	C	0.4884	-0.1167	0.0237	8.83894e-07	3656	24.2463
IgD+ CD38dim B cell %lymphocyte	rs2291516	19	11508177	A	G	0.0793	0.1953	0.04406	9.56996e-06	3656	19.6479
IgD+ CD38dim B cell %lymphocyte	rs655580	19	53039110	A	G	0.4571	0.1258	0.02423	2.18902e-07	3656	26.9559
IgD+ CD38dim B cell %lymphocyte	rs6131010	20	44724305	G	A	0.6172	-0.1184	0.02588	4.94698e-06	3656	20.9303
IgD+ CD38dim B cell %lymphocyte	rs55708924	21	16767346	G	A	0.0185	-0.4222	0.08736	1.39801e-06	3656	23.3567
IgD+ CD38dim B cell %lymphocyte	rs143518319	21	36295623	A	C	0.015	-0.4492	0.09996	7.21207e-06	3656	20.1942
IgD+ CD38dim B cell %lymphocyte	rs142838362	21	47606966	T	C	0.0577	0.2463	0.05243	2.72101e-06	3656	22.0683
IgD+ CD38- B cell %lymphocyte	rs149701635	3	44741083	G	C	0.0263	-0.3548	0.07767	5.08101e-06	3656	20.867
IgD+ CD38- B cell %lymphocyte	rs35088452	3	8847483	A	C	0.7471	-0.1352	0.02849	2.15899e-06	3656	22.52
IgD+ CD38- B cell %lymphocyte	rs6895553	5	114821667	C	T	0.0946	-0.199	0.04272	3.304e-06	3656	21.6992
IgD+ CD38- B cell %lymphocyte	rs78009119	5	136421498	G	T	0.0137	-0.5085	0.1078	2.49902e-06	3656	22.2507
IgD+ CD38- B cell %lymphocyte	rs77055472	5	157655991	A	T	0.0495	-0.2682	0.05762	3.36001e-06	3656	21.6656
IgD+ CD38- B cell %lymphocyte	rs12197754	6	130521070	C	T	0.2014	-0.1427	0.03115	4.74996e-06	3656	20.9861
IgD+ CD38- B cell %lymphocyte	rs144625305	7	7871676	T	C	0.0086	0.6141	0.1364	6.89795e-06	3656	20.2698
IgD+ CD38- B cell %lymphocyte	rs12763172	10	85447519	C	T	0.7213	0.1272	0.02784	5.05196e-06	3656	20.8754
IgD+ CD38- B cell %lymphocyte	rs12146653	11	21411891	C	T	0.0964	0.1892	0.04126	4.66305e-06	3656	21.0273
IgD+ CD38- B cell %lymphocyte	rs12829274	12	129349167	G	A	0.0618	-0.2515	0.05194	1.33999e-06	3656	23.4462
IgD+ CD38- B cell %lymphocyte	rs3730631	12	69228178	C	T	0.1288	-0.1789	0.03729	1.66399e-06	3656	23.0163
IgD+ CD38- B cell %lymphocyte	rs12874404	13	108993494	G	A	0.3256	0.1714	0.02663	1.385e-10	3656	41.4266
IgD+ CD38- B cell %lymphocyte	rs112782756	13	34506073	G	A	0.0003	3.09	0.683	6.25101e-06	3656	20.468
IgD+ CD38- B cell %lymphocyte	rs2003291	13	21566923	T	C	0.1413	-0.1589	0.0357	8.76597e-06	3656	19.8112
IgD+ CD38- B cell %lymphocyte	rs77762131	14	96205838	C	G	0.045	0.3532	0.058	1.24701e-09	3656	37.0839
IgD+ CD38- B cell %lymphocyte	rs72706301	14	94852219	A	G	0.0179	0.448	0.09406	1.98299e-06	3656	22.6854
IgD+ CD38- B cell %lymphocyte	rs149731447	14	52536948	T	C	0.0036	-0.9621	0.2156	8.35699e-06	3656	19.9133
IgD+ CD38- B cell %lymphocyte	rs10444793	15	44517689	A	G	0.0181	-0.4323	0.09225	2.88602e-06	3656	21.9603
IgD+ CD38- B cell %lymphocyte	rs28594458	17	2728777	G	C	0.4918	-0.1135	0.02418	2.76599e-06	3656	22.0333
IgD+ CD38- B cell %lymphocyte	rs62235484	21	41083050	A	G	0.0175	0.4662	0.09386	7.13608e-07	3656	24.6708
IgD+ CD38- B cell %lymphocyte	rs78007261	22	45666517	T	C	0.0379	-0.3003	0.06556	4.80895e-06	3656	20.9813
Unswitched memory B cell %lymphocyte	rs75766272	1	8009985	T	C	0.0201	-0.3961	0.08527	3.51901e-06	3656	21.5783
Unswitched memory B cell %lymphocyte	rs56326639	3	32512523	G	A	0.1761	0.1461	0.0323	6.29999e-06	3656	20.4595
Unswitched memory B cell %lymphocyte	rs6557137	6	150197022	T	C	0.1838	-0.1494	0.03221	3.62001e-06	3656	21.5139
Unswitched memory B cell %lymphocyte	rs144625305	7	7871676	T	C	0.0086	0.5993	0.1343	8.30004e-06	3656	19.913
Unswitched memory B cell %lymphocyte	rs2956955	8	1552537	C	T	0.9661	-0.3254	0.06746	1.47099e-06	3656	23.2671
Unswitched memory B cell %lymphocyte	rs141247883	8	144986071	G	A	0.0319	-0.3185	0.06842	3.34503e-06	3656	21.6697
Unswitched memory B cell %lymphocyte	rs57757402	9	37390411	G	A	0.1435	-0.1601	0.03523	5.67806e-06	3656	20.6518
Unswitched memory B cell %lymphocyte	rs11794578	9	808529	G	T	0.4521	0.1189	0.02437	1.12101e-06	3656	23.8041
Unswitched memory B cell %lymphocyte	rs10119513	9	16899526	A	G	0.9784	0.3622	0.08185	9.91197e-06	3656	19.5821
Unswitched memory B cell %lymphocyte	rs10840410	11	10437096	C	T	0.3087	-0.1182	0.02642	7.88206e-06	3656	20.0156
Unswitched memory B cell %lymphocyte	rs10894530	11	132159459	A	C	0.1296	-0.1638	0.03684	9.00409e-06	3656	19.7692
Unswitched memory B cell %lymphocyte	rs143553941	12	109368119	C	G	0.013	0.501	0.107	2.95801e-06	3656	21.9234
Unswitched memory B cell %lymphocyte	rs12829274	12	129349167	G	A	0.0618	-0.2536	0.0511	7.30601e-07	3656	24.6296
Unswitched memory B cell %lymphocyte	rs73192651	13	50212885	T	C	0.02	0.5455	0.08807	6.53597e-10	3656	38.3649
Unswitched memory B cell %lymphocyte	rs12874404	13	108993494	G	A	0.3256	0.1827	0.02625	4.02346e-12	3656	48.4416
Unswitched memory B cell %lymphocyte	rs557577736	13	46224092	G	A	0.001	1.799	0.3838	2.857e-06	3656	21.9711
Unswitched memory B cell %lymphocyte	rs77762131	14	96205838	C	G	0.045	0.3287	0.05701	8.74903e-09	3656	33.2428
Unswitched memory B cell %lymphocyte	rs8014978	14	94936964	C	T	0.5737	-0.1203	0.02463	1.08201e-06	3656	23.8563
Unswitched memory B cell %lymphocyte	rs112135308	16	86794463	G	C	0.0174	0.416	0.08833	2.57099e-06	3656	22.1804
Unswitched memory B cell %lymphocyte	rs11657759	17	2715961	C	A	0.4903	-0.1271	0.02394	1.16099e-07	3656	28.1866
Unswitched memory B cell %lymphocyte	rs7254039	19	14993354	A	G	0.0435	-0.2695	0.05778	3.20797e-06	3656	21.7552
Unswitched memory B cell %lymphocyte	rs6032660	20	44730245	A	G	0.6359	-0.1525	0.02629	7.19797e-09	3656	33.6479
Unswitched memory B cell %lymphocyte	rs76762356	20	10454080	G	A	0.0228	-0.3702	0.08274	7.91699e-06	3656	20.019
Unswitched memory B cell %lymphocyte	rs55712190	22	22613458	T	C	0.074	0.2264	0.04694	1.467e-06	3656	23.2631
IgD- CD27- B cell %lymphocyte	rs2789568	1	217179038	C	T	0.0706	-0.2462	0.04816	3.32897e-07	3656	26.1338
IgD- CD27- B cell %lymphocyte	rs113442137	1	160254955	A	G	0.0472	-0.2734	0.0574	1.97301e-06	3656	22.6868
IgD- CD27- B cell %lymphocyte	rs185621536	1	113524501	T	C	0.0312	-0.3248	0.07016	3.79997e-06	3656	21.4315
IgD- CD27- B cell %lymphocyte	rs7606024	2	56616595	A	T	0.7882	-0.1469	0.03041	1.42498e-06	3656	23.3352
IgD- CD27- B cell %lymphocyte	rs35574803	3	32533246	C	T	0.0562	-0.3044	0.05397	1.83101e-08	3656	31.8115
IgD- CD27- B cell %lymphocyte	rs78756830	4	99437210	C	T	0.0194	0.4221	0.08746	1.45301e-06	3656	23.2923
IgD- CD27- B cell %lymphocyte	rs12654363	5	84064142	T	C	0.9301	-0.2241	0.04812	3.31398e-06	3656	21.6886
IgD- CD27- B cell %lymphocyte	rs191610741	6	4201348	T	C	0.0257	-0.3731	0.08152	4.87304e-06	3656	20.947
IgD- CD27- B cell %lymphocyte	rs807894	6	164610887	G	T	0.5868	0.114	0.02536	7.13198e-06	3656	20.2074
IgD- CD27- B cell %lymphocyte	rs1978170	7	38757409	G	A	0.6033	-0.113	0.02548	9.38793e-06	3656	19.6679
IgD- CD27- B cell %lymphocyte	rs78763642	9	25294308	A	G	0.0279	-0.3442	0.07449	3.96798e-06	3656	21.3514
IgD- CD27- B cell %lymphocyte	rs2250246	12	6553016	G	A	0.5341	0.1325	0.02454	7.13296e-08	3656	29.153
IgD- CD27- B cell %lymphocyte	rs77114347	16	7452768	T	A	0.0543	-0.239	0.05358	8.41608e-06	3656	19.8971
IgD- CD27- B cell %lymphocyte	rs4941188	18	60857029	A	G	0.6726	-0.1285	0.02642	1.20401e-06	3656	23.656
IgD- CD27- B cell %lymphocyte	rs111407982	19	8814367	T	C	0.1551	-0.1612	0.03377	1.87499e-06	3656	22.786
IgD- CD27- B cell %lymphocyte	rs7260348	19	15011442	C	T	0.0722	-0.2227	0.04722	2.49799e-06	3656	22.2427
IgD- CD27- B cell %lymphocyte	rs77126700	20	47313887	C	T	0.0239	0.3695	0.08021	4.22698e-06	3656	21.2213
IgD- CD27- B cell %lymphocyte	rs4810485	20	44747947	G	T	0.6313	0.317	0.02622	4.97966e-33	3656	146.168
Switched memory B cell %lymphocyte	rs7595246	2	238554657	C	T	0.1893	0.1684	0.03143	8.91908e-08	3656	28.7075
Switched memory B cell %lymphocyte	rs1519526	2	136967396	C	T	0.1957	0.1674	0.03168	1.341e-07	3656	27.9216
Switched memory B cell %lymphocyte	rs7640978	3	32533010	T	C	0.1493	0.1649	0.0355	3.535e-06	3656	21.5767
Switched memory B cell %lymphocyte	rs17029267	4	100572746	T	C	0.03	0.3178	0.07088	7.56397e-06	3656	20.103
Switched memory B cell %lymphocyte	rs62382785	5	165581566	A	G	0.2492	0.1313	0.02902	6.22702e-06	3656	20.4708
Switched memory B cell %lymphocyte	rs17405603	5	144608340	T	A	0.2842	-0.1343	0.02781	1.44202e-06	3656	23.3212
Switched memory B cell %lymphocyte	rs190799514	8	55620993	C	T	0.0272	0.3656	0.07711	2.20298e-06	3656	22.4797
Switched memory B cell %lymphocyte	rs7840395	8	144984956	G	A	0.5715	-0.1437	0.02516	1.21099e-08	3656	32.6206
Switched memory B cell %lymphocyte	rs814418	8	9936753	T	C	0.0907	0.199	0.04491	9.6801e-06	3656	19.6345
Switched memory B cell %lymphocyte	rs118076634	11	94589940	T	C	0.0025	1.115	0.2283	1.083e-06	3656	23.8527
Switched memory B cell %lymphocyte	rs12426629	12	54797571	G	C	0.0989	-0.2182	0.04316	4.52397e-07	3656	25.5592
Switched memory B cell %lymphocyte	rs726449	13	109151489	T	C	0.4387	0.1133	0.02505	6.35902e-06	3656	20.4571
Switched memory B cell %lymphocyte	rs9520836	13	108957063	G	A	0.5044	0.1567	0.02479	2.91199e-10	3656	39.9563
Switched memory B cell %lymphocyte	rs11653761	17	2716535	T	G	0.592	-0.1491	0.02489	2.298e-09	3656	35.8844
Switched memory B cell %lymphocyte	rs145744014	18	61418402	T	C	0.0116	0.5148	0.1143	6.92293e-06	3656	20.2854
Switched memory B cell %lymphocyte	rs138728953	19	14698416	A	C	0.0319	0.311	0.06986	8.77708e-06	3656	19.8182
Switched memory B cell %lymphocyte	rs117231919	19	652628	T	C	0.1219	0.17	0.03776	6.95296e-06	3656	20.2691
Switched memory B cell %lymphocyte	rs377621503	19	645485	T	C	0.0049	-0.7635	0.1715	8.80299e-06	3656	19.8194
Plasma Blast-Plasma Cell %lymphocyte	rs141365416	1	102236814	T	C	0.0005	2.328	0.4961	2.79402e-06	3657	22.0205
Plasma Blast-Plasma Cell %lymphocyte	rs148362575	2	187165335	T	A	0.0008	2.608	0.5526	2.46598e-06	3657	22.2738
Plasma Blast-Plasma Cell %lymphocyte	rs116540222	3	117331256	T	C	0.0011	1.756	0.3749	2.922e-06	3657	21.9391
Plasma Blast-Plasma Cell %lymphocyte	rs7449190	5	1297918	C	T	0.7401	0.1298	0.028	3.66902e-06	3657	21.4898
Plasma Blast-Plasma Cell %lymphocyte	rs61294310	6	5266557	G	A	0.0124	0.5223	0.1088	1.65299e-06	3657	23.0453
Plasma Blast-Plasma Cell %lymphocyte	rs13244540	7	151002534	T	G	0.0447	0.2681	0.05848	4.69505e-06	3657	21.0174
Plasma Blast-Plasma Cell %lymphocyte	rs62519719	8	118376967	A	G	0.2815	-0.1218	0.02685	5.97998e-06	3657	20.5781
Plasma Blast-Plasma Cell %lymphocyte	rs74326785	8	24549984	C	T	0.0279	0.351	0.07464	2.65497e-06	3657	22.1142
Plasma Blast-Plasma Cell %lymphocyte	rs3138500	9	92219945	T	C	0.0678	-0.2314	0.04918	2.62398e-06	3657	22.1386
Plasma Blast-Plasma Cell %lymphocyte	rs12412378	10	130483163	A	C	0.1608	-0.1755	0.03276	9.03795e-08	3657	28.699
Plasma Blast-Plasma Cell %lymphocyte	rs1938685	11	69277078	A	G	0.1359	-0.158	0.03558	9.27492e-06	3657	19.7198
Plasma Blast-Plasma Cell %lymphocyte	rs897989	11	91973528	G	T	0.3001	-0.1183	0.02654	8.57196e-06	3657	19.8686
Plasma Blast-Plasma Cell %lymphocyte	rs55728331	11	117526440	A	G	0.0015	1.624	0.3466	2.90603e-06	3657	21.9541
Plasma Blast-Plasma Cell %lymphocyte	rs10849436	12	6409619	A	G	0.1596	0.1516	0.03371	7.12197e-06	3657	20.2246
Plasma Blast-Plasma Cell %lymphocyte	rs1838357	13	93740906	A	G	0.3142	0.1167	0.02638	9.94489e-06	3657	19.5701
Plasma Blast-Plasma Cell %lymphocyte	rs4785074	16	59885737	T	C	0.6349	-0.1403	0.02562	4.61998e-08	3657	29.9887
Plasma Blast-Plasma Cell %lymphocyte	rs7255292	19	49529379	C	T	0.853	-0.1601	0.035	4.94903e-06	3657	20.9241
Plasma Blast-Plasma Cell %lymphocyte	rs8132059	21	16916284	T	C	0.2244	-0.1294	0.02876	7.04304e-06	3657	20.2437
Plasma Blast-Plasma Cell %lymphocyte	rs11089305	22	19729361	G	A	0.2882	0.1295	0.02684	1.45301e-06	3657	23.2795
Memory B cell %lymphocyte	rs75414548	1	39385714	A	G	0.0354	0.2864	0.06412	8.202e-06	3656	19.9507
Memory B cell %lymphocyte	rs75766272	1	8009985	T	C	0.0201	-0.3971	0.08543	3.46003e-06	3656	21.6062
Memory B cell %lymphocyte	rs878471	1	150547747	A	G	0.5429	-0.1135	0.02517	6.73907e-06	3656	20.3341
Memory B cell %lymphocyte	rs12636848	3	147613080	G	T	0.3031	0.1242	0.02655	2.98401e-06	3656	21.8834
Memory B cell %lymphocyte	rs143003356	4	142016471	A	G	0.0115	-0.5299	0.1157	4.78597e-06	3656	20.9759
Memory B cell %lymphocyte	rs17708396	5	148410250	A	C	0.0005	2.518	0.5212	1.41198e-06	3656	23.3401
Memory B cell %lymphocyte	rs6895553	5	114821667	C	T	0.0946	-0.1889	0.04221	7.88297e-06	3656	20.0278
Memory B cell %lymphocyte	rs1770731	6	107001456	T	A	0.8254	-0.1473	0.0326	6.38705e-06	3656	20.416
Memory B cell %lymphocyte	rs74505387	6	101891742	C	T	0.1057	-0.2033	0.03964	3.08496e-07	3656	26.3031
Memory B cell %lymphocyte	rs410173	6	1163541	G	A	0.8222	-0.144	0.03208	7.39299e-06	3656	20.1491
Memory B cell %lymphocyte	rs144625305	7	7871676	T	C	0.0086	0.6141	0.1347	5.31202e-06	3656	20.7847
Memory B cell %lymphocyte	rs6558507	8	1626220	T	C	0.9547	-0.2635	0.05776	5.25001e-06	3656	20.8117
Memory B cell %lymphocyte	rs34173062	8	145158607	A	G	0.2153	0.1453	0.02991	1.242e-06	3656	23.5993
Memory B cell %lymphocyte	rs12763172	10	85447519	C	T	0.7213	0.132	0.02749	1.637e-06	3656	23.0568
Memory B cell %lymphocyte	rs10791220	11	132145598	G	A	0.1134	-0.1793	0.03894	4.27602e-06	3656	21.2016
Memory B cell %lymphocyte	rs11225155	11	102043400	A	G	0.5364	0.1112	0.0245	5.85706e-06	3656	20.6005
Memory B cell %lymphocyte	rs74839056	13	107914821	T	C	0.0015	1.357	0.3052	8.92093e-06	3656	19.7693
Memory B cell %lymphocyte	rs557577736	13	46224092	G	A	0.001	1.799	0.3851	3.10699e-06	3656	21.823
Memory B cell %lymphocyte	rs12874404	13	108993494	G	A	0.3256	0.2221	0.0262	3.31284e-17	3656	71.8612
Memory B cell %lymphocyte	rs9514859	13	109144845	C	G	0.4402	0.112	0.02469	5.93403e-06	3656	20.5776
Memory B cell %lymphocyte	rs73192651	13	50212885	T	C	0.02	0.442	0.08807	5.43801e-07	3656	25.1877
Memory B cell %lymphocyte	rs77762131	14	96205838	C	G	0.045	0.3049	0.05737	1.13201e-07	3656	28.2452
Memory B cell %lymphocyte	rs974368	14	63009549	A	G	0.5141	0.1136	0.02464	4.17004e-06	3656	21.2557
Memory B cell %lymphocyte	rs139196765	15	24733764	G	A	0.0025	1.237	0.2495	7.49307e-07	3656	24.5809
Memory B cell %lymphocyte	rs11653761	17	2716535	T	G	0.592	-0.1359	0.02451	3.17497e-08	3656	30.7434
Memory B cell %lymphocyte	rs7254039	19	14993354	A	G	0.0435	-0.2668	0.05819	4.68004e-06	3656	21.022
Memory B cell %lymphocyte	rs551529415	19	1157330	T	C	0.01	-0.5751	0.124	3.62001e-06	3656	21.5101
Memory B cell %lymphocyte	rs3810559	20	3207749	G	T	0.5444	-0.1132	0.02457	4.24004e-06	3656	21.2267
Memory B cell %lymphocyte	rs4640493	22	45387786	T	A	0.83	0.1493	0.03234	4.01301e-06	3656	21.3128
Memory B cell %lymphocyte	rs9614226	22	44688150	G	T	0.9792	-0.3841	0.08631	8.80603e-06	3656	19.8046
Naive-mature B cell %lymphocyte	rs11937214	4	162634026	G	A	0.0465	0.271	0.06102	9.17698e-06	3656	19.724
Naive-mature B cell %lymphocyte	rs76845048	5	115785493	C	A	0.0357	-0.3046	0.06737	6.33695e-06	3656	20.4422
Naive-mature B cell %lymphocyte	rs115204570	5	135756457	T	G	0.0161	-0.479	0.1028	3.26701e-06	3656	21.7112
Naive-mature B cell %lymphocyte	rs17056318	5	158285953	C	T	0.081	-0.2266	0.04592	8.38591e-07	3656	24.351
Naive-mature B cell %lymphocyte	rs4361609	6	31240635	C	G	0.1131	-0.1954	0.04397	9.11801e-06	3656	19.7486
Naive-mature B cell %lymphocyte	rs35607968	7	67653879	T	C	0.1536	0.1611	0.03434	2.82703e-06	3656	22.0085
Naive-mature B cell %lymphocyte	rs111830700	7	121332400	A	G	0.0377	0.2916	0.06457	6.51493e-06	3656	20.3945
Naive-mature B cell %lymphocyte	rs140197720	7	108191234	T	C	0.0153	0.4648	0.1016	4.93799e-06	3656	20.9288
Naive-mature B cell %lymphocyte	rs2395904	8	130617819	G	T	0.2657	-0.1504	0.02772	6.15106e-08	3656	29.4381
Naive-mature B cell %lymphocyte	rs4361743	8	132657435	C	T	0.9725	0.3335	0.07409	6.96707e-06	3656	20.2615
Naive-mature B cell %lymphocyte	rs533239981	8	75515052	C	G	0.0387	0.3348	0.06479	2.50098e-07	3656	26.7027
Naive-mature B cell %lymphocyte	rs2978582	8	35485504	C	T	0.1969	0.1509	0.0316	1.84599e-06	3656	22.8036
Naive-mature B cell %lymphocyte	rs74151247	10	97801073	A	C	0.0302	0.3341	0.07265	4.39097e-06	3656	21.1486
Naive-mature B cell %lymphocyte	rs56097028	11	43575416	C	G	0.3832	0.1156	0.02559	6.47903e-06	3656	20.4068
Naive-mature B cell %lymphocyte	rs74397782	12	25018659	A	G	0.0343	-0.3176	0.06621	1.679e-06	3656	23.0099
Naive-mature B cell %lymphocyte	rs78433555	12	107821321	A	C	0.0501	0.2756	0.05706	1.42498e-06	3656	23.3289
Naive-mature B cell %lymphocyte	rs116844769	14	65713895	A	G	0.0662	-0.2342	0.05066	3.92202e-06	3656	21.3719
Naive-mature B cell %lymphocyte	rs112850074	14	103229069	G	A	0.031	0.3445	0.07141	1.46299e-06	3656	23.2734
Naive-mature B cell %lymphocyte	rs12939565	17	38038389	T	A	0.4267	-0.1308	0.02872	5.41901e-06	3656	20.7418
Naive-mature B cell %lymphocyte	rs11653761	17	2716535	T	G	0.592	-0.1122	0.02478	6.17206e-06	3656	20.5014
Naive-mature B cell %lymphocyte	rs4805840	19	33468482	G	A	0.823	-0.1599	0.03309	1.41501e-06	3656	23.3509
Naive-mature B cell %lymphocyte	rs55658072	19	14873284	G	A	0.6219	0.1132	0.02554	9.63407e-06	3656	19.645
Naive-mature B cell %lymphocyte	rs7270264	20	42078615	C	T	0.4132	-0.1135	0.02501	5.87706e-06	3656	20.5951
Naive-mature B cell %lymphocyte	rs55708924	21	16767346	G	A	0.0185	-0.3974	0.08899	8.23797e-06	3656	19.9422
IgD- CD38dim B cell Absolute Count	rs77848220	1	61251434	T	C	0.0219	0.405	0.08232	9.04191e-07	3656	24.2047
IgD- CD38dim B cell Absolute Count	rs7595246	2	238554657	C	T	0.1893	0.14	0.03035	4.08602e-06	3656	21.2784
IgD- CD38dim B cell Absolute Count	rs115414430	2	36720835	G	C	0.0286	0.3388	0.07271	3.29102e-06	3656	21.7119
IgD- CD38dim B cell Absolute Count	rs1519524	2	136934125	A	T	0.2246	0.141	0.02892	1.12499e-06	3656	23.7707
IgD- CD38dim B cell Absolute Count	rs141352577	3	8492010	T	C	0.0235	0.3656	0.07671	1.95501e-06	3656	22.7148
IgD- CD38dim B cell Absolute Count	rs73185679	3	186485863	C	T	0.1041	0.1715	0.0387	9.56093e-06	3656	19.6384
IgD- CD38dim B cell Absolute Count	rs7840395	8	144984956	G	A	0.5715	-0.1267	0.02425	1.85498e-07	3656	27.2979
IgD- CD38dim B cell Absolute Count	rs16925715	10	53772842	C	T	0.2824	-0.1298	0.02698	1.556e-06	3656	23.1454
IgD- CD38dim B cell Absolute Count	rs149006488	11	67523715	G	C	0.1496	-0.1579	0.03413	3.83804e-06	3656	21.4038
IgD- CD38dim B cell Absolute Count	rs61910510	11	130557122	T	C	0.0295	0.3355	0.07014	1.79498e-06	3656	22.8799
IgD- CD38dim B cell Absolute Count	rs4936106	11	130360402	G	C	0.0289	0.3309	0.07134	3.62602e-06	3656	21.5143
IgD- CD38dim B cell Absolute Count	rs79407211	13	109119262	T	C	0.0886	-0.1927	0.04286	7.15303e-06	3656	20.2143
IgD- CD38dim B cell Absolute Count	rs73178168	13	47809629	T	C	0.1703	0.1583	0.03258	1.23501e-06	3656	23.608
IgD- CD38dim B cell Absolute Count	rs192544457	13	42337460	A	G	0.006	0.8492	0.1563	5.91698e-08	3656	29.519
IgD- CD38dim B cell Absolute Count	rs9520836	13	108957063	G	A	0.5044	0.1117	0.02394	3.14398e-06	3656	21.77
IgD- CD38dim B cell Absolute Count	rs60035843	15	69123222	G	A	0.2382	0.1277	0.02849	7.63801e-06	3656	20.0908
IgD- CD38dim B cell Absolute Count	rs11653761	17	2716535	T	G	0.592	-0.1121	0.02405	3.28897e-06	3656	21.7261
IgD- CD38dim B cell Absolute Count	rs117605782	18	46442174	A	G	0.0034	0.8913	0.1987	7.486e-06	3656	20.1211
IgD- CD38dim B cell Absolute Count	rs533086	19	16411841	G	A	0.7021	-0.119	0.02614	5.45306e-06	3656	20.7244
IgD- CD38dim B cell Absolute Count	rs78893742	20	36100011	A	G	0.0081	0.6139	0.1321	3.47696e-06	3656	21.5968
IgD+ CD24+ B cell %lymphocyte	rs61788860	1	60020239	A	G	0.0475	-0.2606	0.05786	6.85993e-06	3656	20.2858
IgD+ CD24+ B cell %lymphocyte	rs75766272	1	8009985	T	C	0.0201	-0.4103	0.08583	1.81899e-06	3656	22.852
IgD+ CD24+ B cell %lymphocyte	rs2015983	2	237150166	C	A	0.8771	-0.1746	0.03658	1.874e-06	3656	22.7825
IgD+ CD24+ B cell %lymphocyte	rs6781675	3	4408435	C	G	0.0235	0.3639	0.08068	6.68405e-06	3656	20.3438
IgD+ CD24+ B cell %lymphocyte	rs1382818	6	153645785	A	G	0.3734	0.1127	0.02506	7.13707e-06	3656	20.2249
IgD+ CD24+ B cell %lymphocyte	rs4937689	11	132141201	G	A	0.1134	-0.1736	0.03911	9.35793e-06	3656	19.7026
IgD+ CD24+ B cell %lymphocyte	rs183466766	13	108710731	A	G	0.0402	0.2998	0.06089	8.89693e-07	3656	24.2422
IgD+ CD24+ B cell %lymphocyte	rs12874404	13	108993494	G	A	0.3256	0.2335	0.02632	1.09295e-18	3656	78.7049
IgD+ CD24+ B cell %lymphocyte	rs141107540	13	109038407	T	C	0.0777	0.2109	0.04678	6.71305e-06	3656	20.3251
IgD+ CD24+ B cell %lymphocyte	rs73192651	13	50212885	T	C	0.02	0.4819	0.08877	6.07393e-08	3656	29.4701
IgD+ CD24+ B cell %lymphocyte	rs77762131	14	96205838	C	G	0.045	0.3082	0.05742	8.52491e-08	3656	28.8097
IgD+ CD24+ B cell %lymphocyte	rs8014978	14	94936964	C	T	0.5737	-0.11	0.02481	9.59997e-06	3656	19.6577
IgD+ CD24+ B cell %lymphocyte	rs11657118	17	2714118	C	T	0.475	-0.1428	0.02416	3.70101e-09	3656	34.9351
IgD+ CD24+ B cell %lymphocyte	rs7254039	19	14993354	A	G	0.0435	-0.263	0.05818	6.39794e-06	3656	20.4345
IgD+ CD24+ B cell %lymphocyte	rs3810559	20	3207749	G	T	0.5444	-0.1107	0.02469	7.52004e-06	3656	20.1026
IgD- CD24- B cell %lymphocyte	rs6687573	1	35281308	A	C	0.2311	0.1339	0.02945	5.57301e-06	3656	20.6724
IgD- CD24- B cell %lymphocyte	rs55756125	1	59740965	C	T	0.2289	0.1417	0.0299	2.21702e-06	3656	22.4594
IgD- CD24- B cell %lymphocyte	rs111237501	1	163272701	C	T	0.003	1.002	0.226	9.47109e-06	3656	19.6571
IgD- CD24- B cell %lymphocyte	rs11674994	2	60125363	C	T	0.0553	0.2499	0.05599	8.30309e-06	3656	19.921
IgD- CD24- B cell %lymphocyte	rs72990172	2	238526279	A	G	0.1711	0.1576	0.03306	1.92699e-06	3656	22.7251
IgD- CD24- B cell %lymphocyte	rs76225955	4	31594004	C	T	0.0909	-0.1917	0.04317	9.29994e-06	3656	19.7188
IgD- CD24- B cell %lymphocyte	rs17044633	4	113331648	G	A	0.0286	0.3433	0.076	6.45194e-06	3656	20.4042
IgD- CD24- B cell %lymphocyte	rs183821560	5	62072324	A	G	0.0016	-1.768	0.393	7.04807e-06	3656	20.2386
IgD- CD24- B cell %lymphocyte	rs807894	6	164610887	G	T	0.5868	0.1202	0.02568	2.99799e-06	3656	21.9088
IgD- CD24- B cell %lymphocyte	rs9398107	6	107155687	G	A	0.0555	0.2699	0.05578	1.36301e-06	3656	23.4126
IgD- CD24- B cell %lymphocyte	rs75464772	6	19788226	T	C	0.0325	-0.328	0.07098	3.94003e-06	3656	21.3538
IgD- CD24- B cell %lymphocyte	rs6991364	8	145050345	A	G	0.5149	-0.1156	0.02534	5.19505e-06	3656	20.8115
IgD- CD24- B cell %lymphocyte	rs146221269	11	94920856	C	T	0.0029	-1.07	0.2371	6.59903e-06	3656	20.3659
IgD- CD24- B cell %lymphocyte	rs73277142	12	11974332	T	C	0.0555	0.2673	0.05558	1.58099e-06	3656	23.1292
IgD- CD24- B cell %lymphocyte	rs11066272	12	112802224	T	A	0.557	-0.1184	0.02664	9.09306e-06	3656	19.7531
IgD- CD24- B cell %lymphocyte	rs139509958	12	54727027	A	G	0.0788	-0.2174	0.0478	5.57995e-06	3656	20.6854
IgD- CD24- B cell %lymphocyte	rs191543445	14	31505138	G	A	0.031	0.3254	0.07232	7.01504e-06	3656	20.245
IgD- CD24- B cell %lymphocyte	rs17102161	14	65283958	A	G	0.0506	0.2573	0.05689	6.28102e-06	3656	20.4554
IgD- CD24- B cell %lymphocyte	rs496760	15	54695686	A	G	0.6422	0.1187	0.02657	8.15305e-06	3656	19.9581
IgD- CD24- B cell %lymphocyte	rs75150138	16	49238584	A	T	0.0517	-0.2581	0.05593	4.05303e-06	3656	21.2954
IgD- CD24- B cell %lymphocyte	rs11862268	16	81239867	A	G	0.0187	0.4267	0.09042	2.464e-06	3656	22.2698
IgD- CD24- B cell %lymphocyte	rs58904842	16	3463156	A	C	0.4768	-0.1174	0.02499	2.72101e-06	3656	22.0701
IgD- CD24- B cell %lymphocyte	rs30146	16	14342183	C	T	0.0198	-0.4244	0.09112	3.30697e-06	3656	21.6932
IgD- CD24- B cell %lymphocyte	rs8098848	18	60857793	T	C	0.6704	-0.1264	0.02668	2.243e-06	3656	22.4451
IgD- CD24- B cell %lymphocyte	rs451367	19	16412842	C	T	0.7674	-0.1313	0.0296	9.51305e-06	3656	19.6764
IgD+ CD24- B cell %lymphocyte	rs16837671	2	206655953	G	T	0.0494	-0.2649	0.05732	3.95103e-06	3656	21.3576
IgD+ CD24- B cell %lymphocyte	rs520786	3	187559064	A	T	0.3489	-0.1136	0.02562	9.48506e-06	3656	19.6607
IgD+ CD24- B cell %lymphocyte	rs34712193	3	1814140	T	A	0.1644	0.1567	0.03246	1.44501e-06	3656	23.3046
IgD+ CD24- B cell %lymphocyte	rs17056318	5	158285953	C	T	0.081	-0.2015	0.04509	8.14292e-06	3656	19.9705
IgD+ CD24- B cell %lymphocyte	rs76845048	5	115785493	C	A	0.0357	-0.2982	0.06626	6.99198e-06	3656	20.2541
IgD+ CD24- B cell %lymphocyte	rs115204570	5	135756457	T	G	0.0161	-0.4604	0.1008	5.08698e-06	3656	20.8617
IgD+ CD24- B cell %lymphocyte	rs140523784	6	16887609	T	C	0.1864	0.1447	0.03153	4.58205e-06	3656	21.0615
IgD+ CD24- B cell %lymphocyte	rs9354413	6	67039330	C	T	0.2964	0.1258	0.02705	3.44096e-06	3656	21.6285
IgD+ CD24- B cell %lymphocyte	rs4361609	6	31240635	C	G	0.1131	-0.2163	0.04242	3.57298e-07	3656	25.9999
IgD+ CD24- B cell %lymphocyte	rs111830700	7	121332400	A	G	0.0377	0.2933	0.0634	3.85896e-06	3656	21.4016
IgD+ CD24- B cell %lymphocyte	rs34910780	7	77469688	T	A	0.048	-0.282	0.05676	7.03105e-07	3656	24.6839
IgD+ CD24- B cell %lymphocyte	rs12542190	8	130594761	C	A	0.1943	-0.1572	0.03051	2.72402e-07	3656	26.5473
IgD+ CD24- B cell %lymphocyte	rs2978582	8	35485504	C	T	0.1969	0.1404	0.03106	6.34498e-06	3656	20.433
IgD+ CD24- B cell %lymphocyte	rs533239981	8	75515052	C	G	0.0387	0.3428	0.06378	8.19502e-08	3656	28.8877
IgD+ CD24- B cell %lymphocyte	rs71483382	10	83763586	A	G	0.0078	0.6298	0.1399	6.90399e-06	3656	20.2661
IgD+ CD24- B cell %lymphocyte	rs75319860	12	110312229	C	T	0.0249	0.3524	0.07909	8.61509e-06	3656	19.8531
IgD+ CD24- B cell %lymphocyte	rs76578043	13	105214810	A	G	0.0298	0.3251	0.06938	2.89601e-06	3656	21.9566
IgD+ CD24- B cell %lymphocyte	rs2994690	14	95363646	C	G	0.2462	0.1312	0.02819	3.38197e-06	3656	21.661
IgD+ CD24- B cell %lymphocyte	rs116844769	14	65713895	A	G	0.0662	-0.232	0.04979	3.28103e-06	3656	21.7116
IgD+ CD24- B cell %lymphocyte	rs9900847	17	2717218	C	T	0.6041	-0.1133	0.02454	4.05602e-06	3656	21.3162
IgD+ CD24- B cell %lymphocyte	rs12939565	17	38038389	T	A	0.4267	-0.1318	0.02761	1.87098e-06	3656	22.7876
IgD+ CD24- B cell %lymphocyte	rs73426855	17	77637123	C	T	0.1469	-0.1549	0.03435	6.67806e-06	3656	20.3352
IgD+ CD24- B cell %lymphocyte	rs4805840	19	33468482	G	A	0.823	-0.152	0.03242	2.85503e-06	3656	21.9817
IgD+ CD24- B cell %lymphocyte	rs6131010	20	44724305	G	A	0.6172	-0.1285	0.0258	6.64003e-07	3656	24.8066
CD24+ CD27+ B cell %lymphocyte	rs75766272	1	8009985	T	C	0.0201	-0.4263	0.08511	5.73099e-07	3656	25.0882
CD24+ CD27+ B cell %lymphocyte	rs76720471	2	222274805	T	C	0.0011	1.557	0.3419	5.46399e-06	3656	20.7386
CD24+ CD27+ B cell %lymphocyte	rs1519524	2	136934125	A	T	0.2246	0.1322	0.02942	7.22504e-06	3656	20.1919
CD24+ CD27+ B cell %lymphocyte	rs112542522	2	4031340	A	G	0.0082	0.6143	0.1326	3.72804e-06	3656	21.4622
CD24+ CD27+ B cell %lymphocyte	rs12636848	3	147613080	G	T	0.3031	0.1237	0.02646	3.02601e-06	3656	21.8554
CD24+ CD27+ B cell %lymphocyte	rs4689417	4	4392393	A	C	0.2961	-0.1241	0.02671	3.50598e-06	3656	21.5872
CD24+ CD27+ B cell %lymphocyte	rs17708396	5	148410250	A	C	0.0005	2.517	0.5195	1.31899e-06	3656	23.4744
CD24+ CD27+ B cell %lymphocyte	rs35057381	5	26412301	C	T	0.2211	0.1315	0.02938	7.91808e-06	3656	20.0331
CD24+ CD27+ B cell %lymphocyte	rs4076316	6	167859623	A	T	0.3005	-0.1287	0.027	1.95799e-06	3656	22.7211
CD24+ CD27+ B cell %lymphocyte	rs74505387	6	101891742	C	T	0.1057	-0.1838	0.03954	3.47896e-06	3656	21.6082
CD24+ CD27+ B cell %lymphocyte	rs144625305	7	7871676	T	C	0.0086	0.6284	0.1342	2.94999e-06	3656	21.9264
CD24+ CD27+ B cell %lymphocyte	rs6997704	8	140978857	G	A	0.4707	0.1127	0.02386	2.41102e-06	3656	22.3104
CD24+ CD27+ B cell %lymphocyte	rs1332199	9	9503477	C	T	0.7592	-0.1323	0.02906	5.47797e-06	3656	20.7266
CD24+ CD27+ B cell %lymphocyte	rs144440894	10	53795073	A	G	0.1885	-0.1445	0.03179	5.68002e-06	3656	20.6612
CD24+ CD27+ B cell %lymphocyte	rs6486433	11	9594690	G	T	0.5003	-0.1102	0.02464	7.93999e-06	3656	20.0024
CD24+ CD27+ B cell %lymphocyte	rs4763704	12	11698759	A	G	0.9772	0.3787	0.08058	2.69699e-06	3656	22.087
CD24+ CD27+ B cell %lymphocyte	rs12829274	12	129349167	G	A	0.0618	-0.2708	0.05111	1.24099e-07	3656	28.0728
CD24+ CD27+ B cell %lymphocyte	rs12874404	13	108993494	G	A	0.3256	0.2114	0.02614	8.08537e-16	3656	65.4032
CD24+ CD27+ B cell %lymphocyte	rs557577736	13	46224092	G	A	0.001	1.814	0.3838	2.37099e-06	3656	22.339
CD24+ CD27+ B cell %lymphocyte	rs73192651	13	50212885	T	C	0.02	0.5056	0.08768	8.74601e-09	3656	33.2516
CD24+ CD27+ B cell %lymphocyte	rs112782756	13	34506073	G	A	0.0003	2.99	0.6726	8.99104e-06	3656	19.7619
CD24+ CD27+ B cell %lymphocyte	rs9578529	13	23613190	G	A	0.2676	-0.1323	0.02804	2.48502e-06	3656	22.262
CD24+ CD27+ B cell %lymphocyte	rs77762131	14	96205838	C	G	0.045	0.3074	0.05717	8.06102e-08	3656	28.9115
CD24+ CD27+ B cell %lymphocyte	rs11657759	17	2715961	C	A	0.4903	-0.1352	0.02397	1.80701e-08	3656	31.8139
CD24+ CD27+ B cell %lymphocyte	rs7254039	19	14993354	A	G	0.0435	-0.2739	0.05798	2.398e-06	3656	22.3166
CD20- B cell %lymphocyte	rs6712095	2	205623497	T	G	0.0246	0.3643	0.07946	4.70901e-06	3657	21.0194
CD20- B cell %lymphocyte	rs34625183	3	146097919	T	C	0.1154	-0.1695	0.03789	7.90606e-06	3657	20.012
CD20- B cell %lymphocyte	rs75951284	3	187638796	T	C	0.0316	0.3067	0.06772	6.11801e-06	3657	20.5113
CD20- B cell %lymphocyte	rs186229706	4	2029089	T	G	0.0142	0.4826	0.1045	3.96598e-06	3657	21.3276
CD20- B cell %lymphocyte	rs4647601	4	185570032	A	C	0.4584	0.1097	0.02451	7.83303e-06	3657	20.0321
CD20- B cell %lymphocyte	rs72791978	5	108070072	T	A	0.01	0.5621	0.1256	7.85001e-06	3657	20.0285
CD20- B cell %lymphocyte	rs9273241	6	32614025	T	C	0.5975	0.179	0.0341	1.60801e-07	3657	27.5548
CD20- B cell %lymphocyte	rs7773849	6	128553518	G	A	0.0018	1.534	0.2821	5.81099e-08	3657	29.5695
CD20- B cell %lymphocyte	rs13244540	7	151002534	T	G	0.0447	0.2658	0.0588	6.37602e-06	3657	20.4341
CD20- B cell %lymphocyte	rs38201	7	15911408	A	T	0.2594	-0.1242	0.02794	8.96706e-06	3657	19.7602
CD20- B cell %lymphocyte	rs34313582	8	84919811	A	C	0.138	-0.1598	0.03507	5.39598e-06	3657	20.7626
CD20- B cell %lymphocyte	rs72825207	10	62909955	A	T	0.0149	0.513	0.1061	1.37899e-06	3657	23.3778
CD20- B cell %lymphocyte	rs147937648	12	82008771	T	C	0.0059	-0.7403	0.1583	3.01703e-06	3657	21.8702
CD20- B cell %lymphocyte	rs77553819	13	24882401	C	G	0.2863	-0.1257	0.02688	2.99999e-06	3657	21.8681
CD20- B cell %lymphocyte	rs12432015	14	49052782	C	T	0.118	-0.1712	0.0373	4.56899e-06	3657	21.0664
CD20- B cell %lymphocyte	rs4244568	15	39319915	G	T	0.3414	-0.1244	0.02611	1.98701e-06	3657	22.7001
CD20- B cell %lymphocyte	rs252294	16	29235533	C	G	0.5648	0.1079	0.02418	8.41395e-06	3657	19.9127
CD20- B cell %lymphocyte	rs4782702	16	85477299	G	A	0.9802	0.4085	0.0875	3.145e-06	3657	21.7956
CD20- B cell %lymphocyte	rs11662133	18	74434633	C	T	0.1705	0.1453	0.03219	6.52199e-06	3657	20.3746
CD20- B cell %lymphocyte	rs186355283	20	46615708	T	C	0.0077	0.6312	0.1414	8.27104e-06	3657	19.9267
CD20- B cell %lymphocyte	rs6052993	20	4944838	G	C	0.4371	-0.1132	0.02459	4.25197e-06	3657	21.1922
CD20- CD38- B cell %lymphocyte	rs75839951	2	34491589	G	T	0.0585	-0.2457	0.05199	2.38199e-06	3658	22.3342
CD20- CD38- B cell %lymphocyte	rs4619804	3	18674644	C	A	0.6963	0.1217	0.02734	8.77991e-06	3658	19.8145
CD20- CD38- B cell %lymphocyte	rs709082	3	191447446	C	A	0.3682	0.1135	0.02504	6.03698e-06	3658	20.5458
CD20- CD38- B cell %lymphocyte	rs2215848	4	25065221	A	G	0.0118	0.5046	0.1124	7.40901e-06	3658	20.154
CD20- CD38- B cell %lymphocyte	rs182720746	4	113092883	T	C	0.0089	0.6295	0.1319	1.88599e-06	3658	22.7773
CD20- CD38- B cell %lymphocyte	rs62311900	4	74145187	T	C	0.1736	-0.1405	0.03168	9.44191e-06	3658	19.669
CD20- CD38- B cell %lymphocyte	rs2339996	5	173070505	A	G	0.7802	-0.1476	0.02879	3.12299e-07	3658	26.2839
CD20- CD38- B cell %lymphocyte	rs72492305	6	32509333	T	C	0.6662	0.2022	0.0416	1.21899e-06	3658	23.6252
CD20- CD38- B cell %lymphocyte	rs6906886	6	85038851	A	T	0.903	0.1807	0.04053	8.55008e-06	3658	19.8776
CD20- CD38- B cell %lymphocyte	rs10279688	7	9851008	T	C	0.0115	0.4968	0.1101	6.54199e-06	3658	20.3605
CD20- CD38- B cell %lymphocyte	rs11203884	8	17516564	T	C	0.1643	-0.1469	0.03262	6.83502e-06	3658	20.2804
CD20- CD38- B cell %lymphocyte	rs118073973	9	19948908	A	T	0.0402	0.2924	0.06168	2.20999e-06	3658	22.4733
CD20- CD38- B cell %lymphocyte	rs55767134	10	17048435	C	G	0.1837	-0.1443	0.03132	4.19402e-06	3658	21.227
CD20- CD38- B cell %lymphocyte	rs308820	11	88142031	C	T	0.7571	-0.1261	0.02837	8.97491e-06	3658	19.7566
CD20- CD38- B cell %lymphocyte	rs34666228	11	123385425	T	G	0.2346	0.1512	0.02817	8.46292e-08	3658	28.8091
CD20- CD38- B cell %lymphocyte	rs78301150	12	82233392	A	G	0.0033	-1.031	0.2228	3.84698e-06	3658	21.4135
CD20- CD38- B cell %lymphocyte	rs117308259	14	31993501	C	T	0.0066	-0.7613	0.1499	4.02096e-07	3658	25.7934
CD20- CD38- B cell %lymphocyte	rs35639639	16	5488091	C	T	0.2063	0.1354	0.03002	6.72295e-06	3658	20.343
CD20- CD38- B cell %lymphocyte	rs111737298	17	52847291	G	A	0.0596	0.2263	0.05029	7.01407e-06	3658	20.2491
CD20- CD38- B cell %lymphocyte	rs16955339	17	52971060	T	G	0.0377	0.3075	0.06234	8.46292e-07	3658	24.3308
CD20- CD38- B cell %lymphocyte	rs77510701	18	34838106	A	C	0.0484	-0.2605	0.05636	3.92103e-06	3658	21.3636
CD20- CD38- B cell %lymphocyte	rs80339814	19	53396009	C	T	0.0794	-0.2259	0.04752	2.07501e-06	3658	22.5985
CD20- CD38- B cell %lymphocyte	rs6125184	20	46576714	A	G	0.5914	-0.1164	0.02472	2.60699e-06	3658	22.1722
CD20- CD38- B cell %lymphocyte	rs59902361	20	38334734	A	G	0.0496	-0.2517	0.05532	5.53898e-06	3658	20.7015
CD20- CD38- B cell %lymphocyte	rs36071180	20	765164	A	G	0.1597	0.1556	0.03334	3.19198e-06	3658	21.7815
IgD- CD38- B cell %B cell	rs61790670	1	84127219	A	C	0.2301	0.1305	0.02908	7.44801e-06	3657	20.1387
IgD- CD38- B cell %B cell	rs115576360	4	156996644	A	G	0.0194	-0.4062	0.09082	7.96196e-06	3657	20.004
IgD- CD38- B cell %B cell	rs4691920	4	164351901	C	G	0.9962	-0.9757	0.207	2.53303e-06	3657	22.2173
IgD- CD38- B cell %B cell	rs7726548	5	116807553	G	T	0.103	-0.1903	0.04045	2.64503e-06	3657	22.133
IgD- CD38- B cell %B cell	rs17405603	5	144608340	T	A	0.2841	-0.1414	0.02769	3.47296e-07	3657	26.0767
IgD- CD38- B cell %B cell	rs62417843	6	91779902	C	T	0.0502	-0.2629	0.05605	2.82299e-06	3657	22.0004
IgD- CD38- B cell %B cell	rs9265864	6	31312747	T	C	0.4642	-0.1444	0.03125	3.97997e-06	3657	21.3518
IgD- CD38- B cell %B cell	rs2450220	8	119323401	T	C	0.816	0.1668	0.03177	1.60801e-07	3657	27.565
IgD- CD38- B cell %B cell	rs140191306	9	2570753	T	C	0.0179	-0.4466	0.09399	2.09701e-06	3657	22.5774
IgD- CD38- B cell %B cell	rs138977782	9	4744416	G	A	0.0096	-0.5468	0.1228	8.74802e-06	3657	19.8271
IgD- CD38- B cell %B cell	rs11068290	12	110228055	T	C	0.0231	-0.3746	0.0813	4.21105e-06	3657	21.2302
IgD- CD38- B cell %B cell	rs7994585	13	111083495	C	G	0.4839	-0.1137	0.02485	4.94504e-06	3657	20.9348
IgD- CD38- B cell %B cell	rs7215243	17	78261805	G	A	0.1328	0.1743	0.03642	1.77501e-06	3657	22.9042
IgD- CD38- B cell Absolute Count	rs77146037	1	178195174	G	A	0.0472	-0.2726	0.05953	4.81903e-06	3656	20.9691
IgD- CD38- B cell Absolute Count	rs61790670	1	84127219	A	C	0.23	0.142	0.0294	1.409e-06	3656	23.3282
IgD- CD38- B cell Absolute Count	rs114551034	2	66709035	A	G	0.0509	-0.2926	0.05767	4.08404e-07	3656	25.7424
IgD- CD38- B cell Absolute Count	rs115218350	3	104146883	A	T	0.0008	-1.898	0.408	3.408e-06	3656	21.6407
IgD- CD38- B cell Absolute Count	rs112964950	3	73697496	C	G	0.0083	0.6003	0.1354	9.57194e-06	3656	19.6562
IgD- CD38- B cell Absolute Count	rs75524570	3	191905058	C	T	0.0673	0.2161	0.04856	8.81698e-06	3656	19.804
IgD- CD38- B cell Absolute Count	rs56741207	4	134733663	G	C	0.0018	-1.445	0.2907	7.03704e-07	3656	24.7085
IgD- CD38- B cell Absolute Count	rs4697617	4	25771115	A	G	0.7103	0.1401	0.02742	3.38602e-07	3656	26.1061
IgD- CD38- B cell Absolute Count	rs144625305	7	7871676	T	C	0.0086	0.6143	0.1381	8.95695e-06	3656	19.7867
IgD- CD38- B cell Absolute Count	rs62521107	8	118851954	T	C	0.058	-0.2685	0.05455	8.90902e-07	3656	24.227
IgD- CD38- B cell Absolute Count	rs118121266	10	20380753	T	C	0.0055	0.7592	0.1675	6.02296e-06	3656	20.5439
IgD- CD38- B cell Absolute Count	rs79416092	12	6775503	C	T	0.0197	-0.4181	0.0925	6.38807e-06	3656	20.4304
IgD- CD38- B cell Absolute Count	rs421516	17	63135589	A	C	0.9583	-0.3138	0.06366	8.60399e-07	3656	24.2981
IgD- CD38- B cell Absolute Count	rs77741094	21	42362418	G	C	0.0126	-0.627	0.1131	3.13899e-08	3656	30.7333
IgD- CD38- B cell Absolute Count	rs144295598	22	45164171	A	G	0.0103	0.5677	0.1226	3.77703e-06	3656	21.4416
IgD+ CD38+ B cell %B cell	rs74907325	1	218429679	T	A	0.0666	0.2307	0.04822	1.793e-06	3657	22.8897
IgD+ CD38+ B cell %B cell	rs76084861	2	16114539	T	G	0.0368	0.2748	0.06192	9.3821e-06	3657	19.6957
IgD+ CD38+ B cell %B cell	rs16867231	2	181050023	A	G	0.0108	-0.547	0.1138	1.60199e-06	3657	23.1042
IgD+ CD38+ B cell %B cell	rs140380950	2	105587803	C	T	0.0368	-0.3401	0.06356	9.31001e-08	3657	28.6316
IgD+ CD38+ B cell %B cell	rs76112278	4	15915069	A	G	0.0194	-0.4136	0.08735	2.26699e-06	3657	22.42
IgD+ CD38+ B cell %B cell	rs28393044	4	157437839	G	C	0.0334	0.3089	0.06706	4.24502e-06	3657	21.2182
IgD+ CD38+ B cell %B cell	rs78658073	5	498773	A	G	0.001	1.714	0.3719	4.15796e-06	3657	21.2407
IgD+ CD38+ B cell %B cell	rs139996875	5	78010341	T	A	0.0063	0.6715	0.1465	4.689e-06	3657	21.0096
IgD+ CD38+ B cell %B cell	rs13196511	6	44643196	A	G	0.0913	-0.2113	0.04244	6.72094e-07	3657	24.7884
IgD+ CD38+ B cell %B cell	rs117772462	7	48791017	A	T	0.0159	-0.4299	0.0963	8.29602e-06	3657	19.9289
IgD+ CD38+ B cell %B cell	rs17739715	8	9957457	C	A	0.0037	0.8693	0.196	9.46303e-06	3657	19.671
IgD+ CD38+ B cell %B cell	rs17771512	8	120047880	A	C	0.0928	-0.188	0.04163	6.49995e-06	3657	20.394
IgD+ CD38+ B cell %B cell	rs57998613	9	93109339	A	T	0.0156	0.4342	0.0961	6.42407e-06	3657	20.4142
IgD+ CD38+ B cell %B cell	rs28491938	9	41980474	T	C	0.1922	0.1803	0.04053	8.87892e-06	3657	19.7897
IgD+ CD38+ B cell %B cell	rs11002952	10	81145177	A	G	0.0023	-1.169	0.2589	6.53296e-06	3657	20.3875
IgD+ CD38+ B cell %B cell	rs2362966	10	125560687	C	G	0.0556	-0.2556	0.05243	1.137e-06	3657	23.7663
IgD+ CD38+ B cell %B cell	rs35060907	10	132636158	T	G	0.1036	-0.1953	0.04025	1.277e-06	3657	23.5436
IgD+ CD38+ B cell %B cell	rs61880664	11	15343532	G	A	0.1389	0.1564	0.03506	8.43898e-06	3657	19.8998
IgD+ CD38+ B cell %B cell	rs11068290	12	110228055	T	C	0.0231	0.3556	0.07908	7.12607e-06	3657	20.2204
IgD+ CD38+ B cell %B cell	rs59879144	12	75564449	A	C	0.0161	-0.4658	0.09637	1.39801e-06	3657	23.3623
IgD+ CD38+ B cell %B cell	rs4903967	14	81485149	A	G	0.6906	-0.1368	0.02733	5.77697e-07	3657	25.0549
IgD+ CD38+ B cell %B cell	rs17278914	14	44595691	C	T	0.0057	-0.676	0.1517	8.603e-06	3657	19.8574
IgD+ CD38+ B cell %B cell	rs76840770	14	54814017	A	C	0.0246	0.3538	0.07769	5.42101e-06	3657	20.7389
IgD+ CD38+ B cell %B cell	rs79487320	14	43717096	G	C	0.0074	-0.6854	0.1392	8.87708e-07	3657	24.2443
IgD+ CD38+ B cell %B cell	rs147226531	16	54686774	C	T	0.0115	0.517	0.115	7.20593e-06	3657	20.2109
IgD+ CD38+ B cell %B cell	rs2216762	16	84759446	C	T	0.8141	-0.1464	0.03092	2.26199e-06	3657	22.4183
IgD+ CD38+ B cell %B cell	rs8059803	16	81603001	A	G	0.6504	-0.122	0.02577	2.28802e-06	3657	22.4125
IgD+ CD38+ B cell %B cell	rs72927038	18	51760939	T	C	0.0335	-0.33	0.06793	1.237e-06	3657	23.5996
CD11c+ monocyte Absolute Count	rs114693598	1	161500712	T	G	0.1422	-0.1756	0.03803	4.05602e-06	3020	21.3205
CD11c+ monocyte Absolute Count	rs2404849	1	224272792	G	T	0.7464	0.1562	0.03041	2.98003e-07	3020	26.3833
CD11c+ monocyte Absolute Count	rs72724781	1	89327063	G	A	0.0041	0.9648	0.2024	1.95299e-06	3020	22.7224
CD11c+ monocyte Absolute Count	rs3040901	2	79926958	T	C	0.2225	-0.1552	0.03359	3.97796e-06	3020	21.3483
CD11c+ monocyte Absolute Count	rs74610143	3	172744541	T	C	0.0124	0.5582	0.1246	7.76909e-06	3020	20.0698
CD11c+ monocyte Absolute Count	rs13104041	4	173569449	A	G	0.0073	0.6966	0.1566	9.01405e-06	3020	19.7872
CD11c+ monocyte Absolute Count	rs72835655	5	167349999	T	G	0.0594	0.2511	0.05647	9.04503e-06	3020	19.7723
CD11c+ monocyte Absolute Count	rs2295270	6	47216562	A	G	0.1901	0.1506	0.03397	9.64695e-06	3020	19.6544
CD11c+ monocyte Absolute Count	rs151194174	7	20995778	A	G	0.0305	-0.3546	0.07814	5.91902e-06	3020	20.5935
CD11c+ monocyte Absolute Count	rs2587473	10	72515785	T	C	0.2432	-0.1429	0.0311	4.55198e-06	3020	21.1127
CD11c+ monocyte Absolute Count	rs72830905	10	85138481	G	C	0.0058	0.8103	0.1783	5.73905e-06	3020	20.6533
CD11c+ monocyte Absolute Count	rs34936922	12	115758242	G	T	0.3124	-0.1256	0.02836	9.7681e-06	3020	19.614
CD11c+ monocyte Absolute Count	rs113800324	12	69766606	T	C	0.05	0.2681	0.05996	8.051e-06	3020	19.9927
CD11c+ monocyte Absolute Count	rs9894233	17	45778747	A	T	0.0268	-0.3991	0.08574	3.38197e-06	3020	21.6669
CD11c+ monocyte Absolute Count	rs113451095	17	9975038	C	T	0.0472	-0.2994	0.06307	2.16601e-06	3020	22.535
CD11c+ monocyte Absolute Count	rs73445777	18	46954097	G	T	0.0151	-0.4778	0.1053	5.93103e-06	3020	20.589
CD11c+ monocyte Absolute Count	rs8175830	19	27851156	A	G	0.0919	-0.2321	0.05209	8.62402e-06	3020	19.8537
CD11c+ monocyte Absolute Count	rs150248455	21	46373171	A	G	0.0674	0.25	0.05201	1.59901e-06	3020	23.105
CD11c+ monocyte %monocyte	rs191730825	1	46613239	G	A	0.0292	0.4346	0.08042	7.006e-08	3043	29.2046
CD11c+ monocyte %monocyte	rs115058278	3	101915678	A	T	0.0168	0.4772	0.1021	3.10699e-06	3043	21.8449
CD11c+ monocyte %monocyte	rs74610143	3	172744541	T	C	0.0125	0.6366	0.1245	3.36597e-07	3043	26.1454
CD11c+ monocyte %monocyte	rs11921245	3	65576520	C	T	0.1456	0.1661	0.03726	8.53395e-06	3043	19.8725
CD11c+ monocyte %monocyte	rs35237330	4	182768743	A	G	0.0971	-0.2147	0.04484	1.76901e-06	3043	22.9262
CD11c+ monocyte %monocyte	rs13186506	5	59111915	T	A	0.104	-0.1934	0.04296	6.99697e-06	3043	20.2668
CD11c+ monocyte %monocyte	rs75256410	5	176914227	T	C	0.0122	0.545	0.1202	6.05494e-06	3043	20.5582
CD11c+ monocyte %monocyte	rs13241407	7	153684820	G	A	0.0483	-0.28	0.06121	4.94698e-06	3043	20.9253
CD11c+ monocyte %monocyte	rs11766273	7	22775663	A	G	0.0115	0.591	0.1283	4.23399e-06	3043	21.2188
CD11c+ monocyte %monocyte	rs10227905	7	122075261	G	T	0.3971	0.1214	0.0271	7.70602e-06	3043	20.0678
CD11c+ monocyte %monocyte	rs73073066	7	23486970	T	C	0.023	0.4148	0.08775	2.377e-06	3043	22.3451
CD11c+ monocyte %monocyte	rs17689291	8	94037230	C	G	0.0107	-0.575	0.1295	9.29694e-06	3043	19.715
CD11c+ monocyte %monocyte	rs4922033	8	19326303	T	C	0.3899	0.1211	0.02694	7.22404e-06	3043	20.2066
CD11c+ monocyte %monocyte	rs703009	10	26889823	T	C	0.1687	-0.1616	0.03583	6.72992e-06	3043	20.3418
CD11c+ monocyte %monocyte	rs11610005	12	27966210	G	C	0.4358	-0.124	0.02698	4.532e-06	3043	21.1232
CD11c+ monocyte %monocyte	rs57566659	12	42973243	C	G	0.0462	0.3158	0.06253	4.66702e-07	3043	25.5063
CD11c+ monocyte %monocyte	rs76968110	14	31160823	A	G	0.0189	-0.4763	0.0957	6.82402e-07	3043	24.7706
CD11c+ monocyte %monocyte	rs117909439	14	29918210	T	C	0.0089	-0.6761	0.1414	1.81201e-06	3043	22.8625
CD11c+ monocyte %monocyte	rs62002392	15	37200279	G	A	0.1119	0.1924	0.04225	5.50605e-06	3043	20.7375
CD11c+ monocyte %monocyte	rs16952634	16	53934556	A	G	0.1032	-0.1936	0.04368	9.61789e-06	3043	19.6447
CD11c+ monocyte %monocyte	rs8065103	17	45062476	G	A	0.7212	0.1465	0.02963	8.10793e-07	3043	24.4462
CD11c+ monocyte %monocyte	rs1381984	20	52655304	A	G	0.1661	-0.1569	0.0349	7.19598e-06	3043	20.2113
CD11c+ monocyte %monocyte	rs35149557	20	5421681	C	T	0.198	0.1579	0.03301	1.79602e-06	3043	22.8809
CD62L- monocyte Absolute Count	rs4656708	1	169701466	C	A	0.0459	-0.3696	0.0647	1.21801e-08	3019	32.6329
CD62L- monocyte Absolute Count	rs4987369	1	169662742	T	G	0.2774	0.2378	0.03006	3.6116e-15	3019	62.5815
CD62L- monocyte Absolute Count	rs62167331	2	56524393	A	G	0.0341	-0.347	0.07464	3.47896e-06	3019	21.613
CD62L- monocyte Absolute Count	rs13068785	3	74703663	T	C	0.0581	0.269	0.05861	4.61604e-06	3019	21.065
CD62L- monocyte Absolute Count	rs1907980	4	4859590	T	G	0.3596	0.1274	0.02798	5.45205e-06	3019	20.7321
CD62L- monocyte Absolute Count	rs11935230	4	136447876	C	G	0.1686	0.1842	0.03607	3.498e-07	3019	26.0788
CD62L- monocyte Absolute Count	rs278949	4	40461712	A	G	0.5561	0.1235	0.02741	6.86894e-06	3019	20.3009
CD62L- monocyte Absolute Count	rs17082777	4	63361327	A	G	0.1014	-0.2033	0.04515	6.95505e-06	3019	20.2749
CD62L- monocyte Absolute Count	rs11249570	5	177033794	A	G	0.4581	-0.1525	0.02632	7.66302e-09	3019	33.5713
CD62L- monocyte Absolute Count	rs79930588	5	6308011	G	T	0.0015	1.724	0.3525	1.048e-06	3019	23.9197
CD62L- monocyte Absolute Count	rs528135834	7	41362245	G	T	0.0056	0.859	0.1829	2.75201e-06	3019	22.0576
CD62L- monocyte Absolute Count	rs4484736	8	66059237	A	G	0.7173	-0.1386	0.03012	4.36797e-06	3019	21.1747
CD62L- monocyte Absolute Count	rs530377	9	135337621	C	T	0.2211	0.1627	0.03256	6.12506e-07	3019	24.9693
CD62L- monocyte Absolute Count	rs143153359	9	76145588	T	C	0.0013	2.05	0.4039	4.11898e-07	3019	25.7608
CD62L- monocyte Absolute Count	rs77287889	10	89954638	A	G	0.0301	0.352	0.07927	9.29694e-06	3019	19.7182
CD62L- monocyte Absolute Count	rs116691483	11	111990120	A	G	0.0235	0.3974	0.0895	9.3261e-06	3019	19.7156
CD62L- monocyte Absolute Count	rs1800973	12	69744014	A	C	0.083	0.222	0.04861	5.12201e-06	3019	20.8571
CD62L- monocyte Absolute Count	rs4899265	14	69321561	C	A	0.3475	0.139	0.02858	1.213e-06	3019	23.654
CD62L- monocyte Absolute Count	rs146793376	16	31775655	G	T	0.0171	0.4639	0.104	8.43801e-06	3019	19.8967
CD62L- monocyte Absolute Count	rs435806	19	2993427	C	T	0.2448	-0.1417	0.03127	6.08303e-06	3019	20.5345
CD62L- monocyte Absolute Count	rs149543954	20	15302488	T	G	0.0517	0.295	0.06108	1.434e-06	3019	23.3263
CD62L- monocyte %monocyte	rs4987360	1	169664867	G	A	0.2763	0.3359	0.02969	4.36918e-29	3042	127.997
CD62L- monocyte %monocyte	rs4656708	1	169701466	C	A	0.0457	-0.3294	0.06481	3.93496e-07	3042	25.8323
CD62L- monocyte %monocyte	rs141287837	1	99082513	C	T	0.0306	0.3492	0.07853	9.03005e-06	3042	19.7732
CD62L- monocyte %monocyte	rs11694457	2	356029	C	T	0.0113	0.5758	0.1297	9.34609e-06	3042	19.7089
CD62L- monocyte %monocyte	rs9824107	3	174360449	A	C	0.106	-0.1976	0.04346	5.66304e-06	3042	20.6726
CD62L- monocyte %monocyte	rs62236339	3	16446085	A	T	0.0769	0.228	0.05043	6.40295e-06	3042	20.4405
CD62L- monocyte %monocyte	rs9859349	3	31661754	A	G	0.1205	0.227	0.04151	4.89204e-08	3042	29.9052
CD62L- monocyte %monocyte	rs36141595	4	32848987	G	A	0.2516	-0.1512	0.03196	2.34002e-06	3042	22.3815
CD62L- monocyte %monocyte	rs1816932	4	56771414	A	G	0.2855	0.1467	0.02962	7.76694e-07	3042	24.5296
CD62L- monocyte %monocyte	rs17624563	5	110456263	G	C	0.0569	-0.2904	0.05766	5.01695e-07	3042	25.3655
CD62L- monocyte %monocyte	rs11249570	5	177033794	A	G	0.4578	-0.1315	0.02634	6.29506e-07	3042	24.9241
CD62L- monocyte %monocyte	rs2399610	5	5737796	G	A	0.4988	-0.1315	0.02718	1.37101e-06	3042	23.4074
CD62L- monocyte %monocyte	rs76717104	7	17644035	T	C	0.0155	0.4905	0.109	7.02005e-06	3042	20.25
CD62L- monocyte %monocyte	rs717824	7	14032498	T	C	0.0396	-0.3108	0.06924	7.45195e-06	3042	20.1487
CD62L- monocyte %monocyte	rs2124027	8	14941111	G	C	0.0212	-0.4256	0.09413	6.38602e-06	3042	20.4431
CD62L- monocyte %monocyte	rs530377	9	135337621	C	T	0.2206	0.1614	0.03252	7.28199e-07	3042	24.6324
CD62L- monocyte %monocyte	rs117765367	11	2024995	T	C	0.0403	0.2982	0.06733	9.82404e-06	3042	19.6154
CD62L- monocyte %monocyte	rs7139370	13	109976273	T	C	0.0676	0.2947	0.0539	4.96295e-08	3042	29.8939
CD62L- monocyte %monocyte	rs117309559	14	31030304	G	A	0.013	0.5719	0.1203	2.071e-06	3042	22.6
CD62L- monocyte %monocyte	rs4899389	14	71667863	A	G	0.132	-0.1913	0.03943	1.281e-06	3042	23.5384
CD62L- monocyte %monocyte	rs45487297	14	30153119	A	T	0.0135	0.6623	0.1201	3.74498e-08	3042	30.4105
CD62L- monocyte %monocyte	rs7150584	14	58316355	T	C	0.1624	-0.1787	0.03646	9.95497e-07	3042	24.0224
CD62L- monocyte %monocyte	rs9807014	17	76108637	T	C	0.1333	-0.2057	0.0397	2.34498e-07	3042	26.8465
CD62L- monocyte %monocyte	rs9944612	18	60116421	A	C	0.283	0.1341	0.0294	5.30897e-06	3042	20.8048
CD62L- monocyte %monocyte	rs55859756	22	37139371	C	G	0.0866	0.2127	0.04782	8.93696e-06	3042	19.7841
CD11c+ CD62L- monocyte Absolute Count	rs2404849	1	224272792	G	T	0.7463	0.1532	0.03003	3.597e-07	3017	26.026
CD11c+ CD62L- monocyte Absolute Count	rs1407142	1	86940820	C	T	0.9123	0.201	0.04538	9.81296e-06	3017	19.6184
CD11c+ CD62L- monocyte Absolute Count	rs55971447	1	161515326	T	C	0.231	-0.1809	0.03084	4.94698e-09	3017	34.4071
CD11c+ CD62L- monocyte Absolute Count	rs72660177	1	34019363	T	C	0.1018	-0.2006	0.04321	3.60903e-06	3017	21.5523
CD11c+ CD62L- monocyte Absolute Count	rs72724781	1	89327063	G	A	0.0041	0.9448	0.2002	2.46899e-06	3017	22.2716
CD11c+ CD62L- monocyte Absolute Count	rs3040901	2	79926958	T	C	0.2224	-0.1559	0.03322	2.80802e-06	3017	22.0238
CD11c+ CD62L- monocyte Absolute Count	rs13104041	4	173569449	A	G	0.0073	0.7057	0.155	5.49604e-06	3017	20.7289
CD11c+ CD62L- monocyte Absolute Count	rs72835655	5	167349999	T	G	0.0595	0.2484	0.05589	9.1071e-06	3017	19.7531
CD11c+ CD62L- monocyte Absolute Count	rs75220521	6	81660130	G	T	0.002	-1.36	0.2904	2.947e-06	3017	21.9323
CD11c+ CD62L- monocyte Absolute Count	rs11772116	7	23594922	C	G	0.0766	0.225	0.04872	4.02402e-06	3017	21.328
CD11c+ CD62L- monocyte Absolute Count	rs1268974	10	80852378	G	A	0.5486	0.117	0.02571	5.50795e-06	3017	20.7094
CD11c+ CD62L- monocyte Absolute Count	rs11213272	11	109986288	G	A	0.027	0.3583	0.08017	8.13299e-06	3017	19.9742
CD11c+ CD62L- monocyte Absolute Count	rs12277397	11	134569102	T	G	0.1178	0.1808	0.0396	5.15395e-06	3017	20.8452
CD11c+ CD62L- monocyte Absolute Count	rs10891433	11	112642209	T	A	0.3378	-0.1217	0.02721	7.99392e-06	3017	20.0043
CD11c+ CD62L- monocyte Absolute Count	rs76524078	12	26355696	A	G	0.0023	1.307	0.2836	4.24004e-06	3017	21.2392
CD11c+ CD62L- monocyte Absolute Count	rs113800324	12	69766606	T	C	0.05	0.3099	0.05911	1.68298e-07	3017	27.4866
CD11c+ CD62L- monocyte Absolute Count	rs17474599	13	100593548	T	C	0.0146	-0.5233	0.1093	1.76498e-06	3017	22.9225
CD11c+ CD62L- monocyte Absolute Count	rs77694582	14	102895904	A	G	0.0746	-0.2264	0.0505	7.66002e-06	3017	20.0988
CD11c+ CD62L- monocyte Absolute Count	rs4899265	14	69321561	C	A	0.3474	0.1241	0.02747	6.43902e-06	3017	20.4092
CD11c+ CD62L- monocyte Absolute Count	rs4359381	15	61748527	C	G	0.06	0.2509	0.0547	4.70002e-06	3017	21.0391
CD11c+ CD62L- monocyte Absolute Count	rs12708874	16	66062093	T	A	0.7957	-0.1526	0.03262	3.00898e-06	3017	21.8847
CD11c+ CD62L- monocyte Absolute Count	rs9894233	17	45778747	A	T	0.0268	-0.4108	0.08485	1.355e-06	3017	23.44
CD11c+ CD62L- monocyte Absolute Count	rs34142458	17	2792530	G	A	0.8397	-0.1581	0.03498	6.42096e-06	3017	20.4279
CD11c+ CD62L- monocyte Absolute Count	rs150248455	21	46373171	A	G	0.0673	0.2439	0.05149	2.273e-06	3017	22.4377
CD11c+ CD62L- monocyte Absolute Count	rs117545845	22	25622885	T	C	0.121	0.1774	0.03948	7.29693e-06	3017	20.1908
CD11c+ CD62L- monocyte %monocyte	rs116249234	1	56894640	A	G	0.0661	0.245	0.0552	9.3981e-06	3040	19.6994
CD11c+ CD62L- monocyte %monocyte	rs80087840	1	17966505	A	G	0.0105	-0.6187	0.1345	4.36999e-06	3040	21.16
CD11c+ CD62L- monocyte %monocyte	rs191730825	1	46613239	G	A	0.0293	0.3846	0.08124	2.30399e-06	3040	22.4119
CD11c+ CD62L- monocyte %monocyte	rs10924239	1	245721841	A	G	0.0993	0.207	0.04455	3.51601e-06	3040	21.5896
CD11c+ CD62L- monocyte %monocyte	rs114693598	1	161500712	T	G	0.1418	-0.195	0.03862	4.68296e-07	3040	25.4944
CD11c+ CD62L- monocyte %monocyte	rs114857887	2	47354461	A	G	0.0673	0.2479	0.05444	5.49503e-06	3040	20.7356
CD11c+ CD62L- monocyte %monocyte	rs10804278	2	220533049	T	C	0.387	0.1244	0.02742	5.93595e-06	3040	20.5829
CD11c+ CD62L- monocyte %monocyte	rs74610143	3	172744541	T	C	0.0125	0.5956	0.1263	2.52203e-06	3040	22.2384
CD11c+ CD62L- monocyte %monocyte	rs11921245	3	65576520	C	T	0.1456	0.1689	0.03761	7.32302e-06	3040	20.1675
CD11c+ CD62L- monocyte %monocyte	rs138567833	4	182783833	A	G	0.0895	-0.2161	0.0466	3.68697e-06	3040	21.5049
CD11c+ CD62L- monocyte %monocyte	rs13241407	7	153684820	G	A	0.0482	-0.2769	0.0616	7.23003e-06	3040	20.2062
CD11c+ CD62L- monocyte %monocyte	rs73073066	7	23486970	T	C	0.0229	0.4544	0.08893	3.42997e-07	3040	26.1084
CD11c+ CD62L- monocyte %monocyte	rs4922033	8	19326303	T	C	0.3901	0.1227	0.02728	7.18208e-06	3040	20.2302
CD11c+ CD62L- monocyte %monocyte	rs1469503	11	112076693	T	A	0.9564	0.2989	0.06464	3.90796e-06	3040	21.382
CD11c+ CD62L- monocyte %monocyte	rs57566659	12	42973243	C	G	0.0462	0.3077	0.06328	1.21599e-06	3040	23.6441
CD11c+ CD62L- monocyte %monocyte	rs1800973	12	69744014	A	C	0.0831	0.25	0.04806	2.10999e-07	3040	27.059
CD11c+ CD62L- monocyte %monocyte	rs11610005	12	27966210	G	C	0.4359	-0.1298	0.02728	2.053e-06	3040	22.6392
CD11c+ CD62L- monocyte %monocyte	rs117909439	14	29918210	T	C	0.0089	-0.6373	0.1427	8.25392e-06	3040	19.9453
CD11c+ CD62L- monocyte %monocyte	rs62002392	15	37200279	G	A	0.1118	0.1991	0.04263	3.12097e-06	3040	21.8128
CD11c+ CD62L- monocyte %monocyte	rs16952634	16	53934556	A	G	0.1033	-0.1976	0.04413	7.81592e-06	3040	20.0496
CD11c+ CD62L- monocyte %monocyte	rs4468691	17	45064678	G	A	0.7286	0.1484	0.03016	9.12998e-07	3040	24.2106
CD62L- HLA DR++ monocyte Absolute Count	rs74805957	2	112941273	T	C	0.0396	0.3042	0.06703	5.90704e-06	3018	20.5959
CD62L- HLA DR++ monocyte Absolute Count	rs115431394	3	1641354	C	A	0.0096	0.5986	0.134	8.26704e-06	3018	19.9556
CD62L- HLA DR++ monocyte Absolute Count	rs1320172	3	61569753	T	C	0.2179	0.1401	0.03165	9.92293e-06	3018	19.5943
CD62L- HLA DR++ monocyte Absolute Count	rs111224423	4	1531162	G	C	0.0409	-0.2927	0.06581	8.97697e-06	3018	19.7816
CD62L- HLA DR++ monocyte Absolute Count	rs7437802	4	148180897	T	C	0.6269	-0.1209	0.02713	8.65307e-06	3018	19.8588
CD62L- HLA DR++ monocyte Absolute Count	rs3797612	5	178631699	C	T	0.4606	0.1137	0.02564	9.52906e-06	3018	19.6646
CD62L- HLA DR++ monocyte Absolute Count	rs10948829	6	54476928	G	A	0.0911	-0.2094	0.0463	6.346e-06	3018	20.4546
CD62L- HLA DR++ monocyte Absolute Count	rs10759491	9	113852341	T	C	0.4032	-0.1197	0.02688	8.75004e-06	3018	19.8303
CD62L- HLA DR++ monocyte Absolute Count	rs10980077	9	112600304	A	G	0.3118	-0.1284	0.0283	5.89794e-06	3018	20.5853
CD62L- HLA DR++ monocyte Absolute Count	rs10887149	10	124167004	A	G	0.3101	0.1276	0.02858	8.36392e-06	3018	19.9332
CD62L- HLA DR++ monocyte Absolute Count	rs28680389	11	134566275	A	G	0.0747	0.2396	0.04966	1.47299e-06	3018	23.2788
CD62L- HLA DR++ monocyte Absolute Count	rs938447	12	108746427	C	T	0.6473	0.1364	0.02743	6.93905e-07	3018	24.7273
CD62L- HLA DR++ monocyte Absolute Count	rs148420500	13	76034172	A	G	0.0209	-0.4212	0.08981	2.86398e-06	3018	21.9952
CD62L- HLA DR++ monocyte Absolute Count	rs4899265	14	69321561	C	A	0.3474	0.1267	0.02759	4.52699e-06	3018	21.0887
CD62L- HLA DR++ monocyte Absolute Count	rs139554006	14	53831558	A	G	0.0255	0.3934	0.08287	2.16501e-06	3018	22.5359
CD62L- HLA DR++ monocyte Absolute Count	rs144348353	15	88341038	T	G	0.0295	0.3569	0.07891	6.31393e-06	3018	20.4564
CD62L- HLA DR++ monocyte Absolute Count	rs7190107	16	50273295	A	T	0.2169	-0.1416	0.03148	7.05992e-06	3018	20.2328
CD62L- HLA DR++ monocyte Absolute Count	rs2240899	18	3595011	C	G	0.6678	-0.1231	0.02767	8.88505e-06	3018	19.7924
CD62L- HLA DR++ monocyte Absolute Count	rs117545845	22	25622885	T	C	0.1209	0.1995	0.03962	5.04696e-07	3018	25.3546
CD62L- HLA DR++ monocyte %monocyte	rs76234991	1	89120861	T	A	0.0178	0.4559	0.1027	9.40005e-06	3041	19.706
CD62L- HLA DR++ monocyte %monocyte	rs9919190	1	165676784	G	C	0.271	-0.1352	0.02971	5.52993e-06	3041	20.7085
CD62L- HLA DR++ monocyte %monocyte	rs4668750	2	12351867	A	G	0.0524	0.2764	0.05873	2.63299e-06	3041	22.1491
CD62L- HLA DR++ monocyte %monocyte	rs6430066	2	145504787	C	T	0.329	0.1271	0.02872	9.97493e-06	3041	19.5849
CD62L- HLA DR++ monocyte %monocyte	rs356651	2	101541798	T	C	0.8576	-0.176	0.03878	5.87801e-06	3041	20.5973
CD62L- HLA DR++ monocyte %monocyte	rs2955643	3	9386094	A	G	0.4513	0.1248	0.02633	2.23501e-06	3041	22.4661
CD62L- HLA DR++ monocyte %monocyte	rs12485444	3	188135783	A	T	0.4742	0.1287	0.02682	1.67302e-06	3041	23.0271
CD62L- HLA DR++ monocyte %monocyte	rs151240896	3	9228763	G	A	0.0702	-0.2473	0.0512	1.42699e-06	3041	23.3297
CD62L- HLA DR++ monocyte %monocyte	rs189575603	4	83340880	C	T	0.0059	-0.8168	0.1726	2.31499e-06	3041	22.3949
CD62L- HLA DR++ monocyte %monocyte	rs111224423	4	1531162	G	C	0.0406	-0.2995	0.06702	8.14798e-06	3041	19.9703
CD62L- HLA DR++ monocyte %monocyte	rs11766800	7	50435617	T	A	0.1981	-0.1541	0.03378	5.28896e-06	3041	20.8107
CD62L- HLA DR++ monocyte %monocyte	rs1969797	9	85828008	A	T	0.0064	0.807	0.1756	4.49097e-06	3041	21.1202
CD62L- HLA DR++ monocyte %monocyte	rs78736203	10	18422972	A	G	0.0449	-0.2955	0.06541	6.48694e-06	3041	20.4092
CD62L- HLA DR++ monocyte %monocyte	rs35079623	14	31868358	C	T	0.0344	0.3488	0.07433	2.80899e-06	3041	22.0204
CD62L- HLA DR++ monocyte %monocyte	rs765044	19	2560423	G	T	0.2292	0.1523	0.03151	1.40101e-06	3041	23.3616
CD62L- HLA DR++ monocyte %monocyte	rs5761319	22	26322953	T	A	0.479	0.1333	0.02676	6.65503e-07	3041	24.8135
CD11c+ HLA DR++ monocyte Absolute Count	rs506388	1	229571061	G	T	0.632	0.1258	0.02806	7.66408e-06	3019	20.0995
CD11c+ HLA DR++ monocyte Absolute Count	rs561934182	1	103631826	G	C	0.0035	1.163	0.2505	3.61302e-06	3019	21.5548
CD11c+ HLA DR++ monocyte Absolute Count	rs56186608	1	45056124	T	C	0.3741	-0.1271	0.02801	5.88803e-06	3019	20.5904
CD11c+ HLA DR++ monocyte Absolute Count	rs72660177	1	34019363	T	C	0.1017	-0.198	0.04402	7.13806e-06	3019	20.2316
CD11c+ HLA DR++ monocyte Absolute Count	rs2404849	1	224272792	G	T	0.7464	0.1466	0.03065	1.79602e-06	3019	22.8774
CD11c+ HLA DR++ monocyte Absolute Count	rs116484930	1	76985141	T	C	0.0012	1.839	0.4029	5.22601e-06	3019	20.8338
CD11c+ HLA DR++ monocyte Absolute Count	rs6808893	3	188133439	T	C	0.5711	-0.1285	0.02714	2.31201e-06	3019	22.4175
CD11c+ HLA DR++ monocyte Absolute Count	rs548306594	3	87446622	C	T	0.0187	-0.502	0.1059	2.231e-06	3019	22.4706
CD11c+ HLA DR++ monocyte Absolute Count	rs74610143	3	172744541	T	C	0.0124	0.5811	0.1256	3.83902e-06	3019	21.4054
CD11c+ HLA DR++ monocyte Absolute Count	rs55651060	6	67292748	T	G	0.0157	-0.5072	0.1058	1.71498e-06	3019	22.982
CD11c+ HLA DR++ monocyte Absolute Count	rs2295270	6	47216562	A	G	0.19	0.1631	0.03419	1.91898e-06	3019	22.7567
CD11c+ HLA DR++ monocyte Absolute Count	rs151194174	7	20995778	A	G	0.0305	-0.3754	0.07868	1.91898e-06	3019	22.7646
CD11c+ HLA DR++ monocyte Absolute Count	rs2587473	10	72515785	T	C	0.2433	-0.1584	0.03131	4.46601e-07	3019	25.5944
CD11c+ HLA DR++ monocyte Absolute Count	rs12277397	11	134569102	T	G	0.1179	0.1863	0.04033	4e-06	3019	21.3388
CD11c+ HLA DR++ monocyte Absolute Count	rs112353331	13	100594821	T	C	0.0197	-0.4377	0.09729	7.07995e-06	3019	20.2403
CD11c+ HLA DR++ monocyte Absolute Count	rs148420500	13	76034172	A	G	0.0209	-0.4097	0.091	6.96996e-06	3019	20.2698
CD11c+ HLA DR++ monocyte Absolute Count	rs9894233	17	45778747	A	T	0.0268	-0.3853	0.08638	8.46896e-06	3019	19.8963
CD11c+ HLA DR++ monocyte Absolute Count	rs76376209	17	35215045	T	C	0.1423	-0.1651	0.03714	9.12809e-06	3019	19.7611
CD11c+ HLA DR++ monocyte Absolute Count	rs117545845	22	25622885	T	C	0.1211	0.189	0.04018	2.678e-06	3019	22.126
CD11c+ HLA DR++ monocyte %monocyte	rs77361483	1	56892198	T	C	0.0661	0.2544	0.05533	4.45502e-06	3042	21.1404
CD11c+ HLA DR++ monocyte %monocyte	rs191730825	1	46613239	G	A	0.0293	0.3732	0.08142	4.74799e-06	3042	21.0098
CD11c+ HLA DR++ monocyte %monocyte	rs6808893	3	188133439	T	C	0.5717	-0.1582	0.02739	8.47208e-09	3042	33.3602
CD11c+ HLA DR++ monocyte %monocyte	rs74610143	3	172744541	T	C	0.0125	0.6697	0.1264	1.26101e-07	3042	28.0716
CD11c+ HLA DR++ monocyte %monocyte	rs76838015	4	141946812	A	G	0.0003	3.194	0.7173	8.7579e-06	3042	19.8275
CD11c+ HLA DR++ monocyte %monocyte	rs35237330	4	182768743	A	G	0.0971	-0.2309	0.04538	3.82402e-07	3042	25.8892
CD11c+ HLA DR++ monocyte %monocyte	rs6942832	7	24465888	T	A	0.4196	0.1238	0.02716	5.39498e-06	3042	20.7769
CD11c+ HLA DR++ monocyte %monocyte	rs78175301	7	23629053	G	A	0.0251	0.4043	0.0873	3.78504e-06	3042	21.4476
CD11c+ HLA DR++ monocyte %monocyte	rs11785252	8	117400280	A	C	0.7429	-0.1459	0.03084	2.32097e-06	3042	22.3811
CD11c+ HLA DR++ monocyte %monocyte	rs2587473	10	72515785	T	C	0.2431	-0.1412	0.03166	8.46798e-06	3042	19.8906
CD11c+ HLA DR++ monocyte %monocyte	rs1469503	11	112076693	T	A	0.9564	0.304	0.06476	2.80498e-06	3042	22.036
CD11c+ HLA DR++ monocyte %monocyte	rs117853201	11	80035628	A	G	0.0074	0.6992	0.1547	6.47307e-06	3042	20.4278
CD11c+ HLA DR++ monocyte %monocyte	rs7101558	11	115387449	G	A	0.044	-0.3015	0.06462	3.21299e-06	3042	21.7691
CD11c+ HLA DR++ monocyte %monocyte	rs76968110	14	31160823	A	G	0.0189	-0.447	0.0967	3.95303e-06	3042	21.3679
CD11c+ HLA DR++ monocyte %monocyte	rs9897015	17	45202758	A	G	0.3922	-0.1267	0.02729	3.58798e-06	3042	21.5549
CD11c+ HLA DR++ monocyte %monocyte	rs76376209	17	35215045	T	C	0.1418	-0.1798	0.03753	1.749e-06	3042	22.9521
CD11c+ HLA DR++ monocyte %monocyte	rs6038180	20	5465449	C	T	0.2936	0.1304	0.02905	7.41293e-06	3042	20.1494
CD11c+ HLA DR++ monocyte %monocyte	rs143643742	20	45975692	G	A	0.0168	-0.4681	0.1043	7.46105e-06	3042	20.1423
Myeloid Dendritic Cell Absolute Count	rs141320646	1	73622958	A	G	0.005	0.8749	0.1843	2.14501e-06	3387	22.5354
Myeloid Dendritic Cell Absolute Count	rs115805162	1	161410253	T	C	0.2083	-0.2265	0.03229	2.75296e-12	3387	49.204
Myeloid Dendritic Cell Absolute Count	rs71632979	1	161526397	G	A	0.2449	0.6546	0.02797	2.29087e-112	3387	547.731
Myeloid Dendritic Cell Absolute Count	rs147678401	1	161035780	A	G	0.0437	0.319	0.06262	3.69199e-07	3387	25.9511
Myeloid Dendritic Cell Absolute Count	rs569911	1	160798209	C	T	0.4349	0.1529	0.02614	5.432e-09	3387	34.214
Myeloid Dendritic Cell Absolute Count	rs142472859	2	40026310	C	T	0.0061	0.7935	0.1634	1.25401e-06	3387	23.5825
Myeloid Dendritic Cell Absolute Count	rs17017403	2	112435483	C	T	0.0977	-0.2007	0.04301	3.18002e-06	3387	21.7749
Myeloid Dendritic Cell Absolute Count	rs72794768	2	40472950	A	C	0.012	0.5531	0.1168	2.27002e-06	3387	22.4244
Myeloid Dendritic Cell Absolute Count	rs115389169	3	1981195	T	C	0.0118	-0.5608	0.1242	6.54305e-06	3387	20.3879
Myeloid Dendritic Cell Absolute Count	rs4681269	3	145530567	G	A	0.4244	-0.1157	0.02587	7.97003e-06	3387	20.002
Myeloid Dendritic Cell Absolute Count	rs17036497	4	106927356	T	C	0.0136	-0.4793	0.1065	6.98393e-06	3387	20.2542
Myeloid Dendritic Cell Absolute Count	rs79275634	5	112543958	A	G	0.0106	0.574	0.1265	5.90704e-06	3387	20.5894
Myeloid Dendritic Cell Absolute Count	rs76168011	7	4372544	G	C	0.0049	-0.8214	0.1815	6.25101e-06	3387	20.4812
Myeloid Dendritic Cell Absolute Count	rs62504404	8	38806068	A	G	0.4846	0.1205	0.0252	1.81301e-06	3387	22.8651
Myeloid Dendritic Cell Absolute Count	rs16938204	8	73348626	T	C	0.2938	0.1297	0.02755	2.60898e-06	3387	22.1634
Myeloid Dendritic Cell Absolute Count	rs138949944	9	21870164	T	C	0.0018	-1.325	0.2906	5.28701e-06	3387	20.7893
Myeloid Dendritic Cell Absolute Count	rs10746769	9	88374754	C	T	0.8078	-0.1438	0.03219	8.21391e-06	3387	19.9561
Myeloid Dendritic Cell Absolute Count	rs10763776	10	30413417	A	T	0.428	-0.1158	0.02585	7.76104e-06	3387	20.0676
Myeloid Dendritic Cell Absolute Count	rs17711429	11	34866130	G	A	0.0214	0.3915	0.08829	9.54707e-06	3387	19.6626
Myeloid Dendritic Cell Absolute Count	rs206131	13	32875763	T	C	0.3106	-0.1238	0.02757	7.34294e-06	3387	20.1636
Myeloid Dendritic Cell Absolute Count	rs1664690	19	4079922	T	A	0.9117	0.1978	0.04469	9.85099e-06	3387	19.5899
Myeloid Dendritic Cell Absolute Count	rs147711004	19	45337918	A	G	0.0009	-1.922	0.4296	7.94493e-06	3387	20.016
Myeloid Dendritic Cell Absolute Count	rs6048352	20	22780354	G	A	0.6811	-0.1264	0.02708	3.16701e-06	3387	21.787
Myeloid Dendritic Cell Absolute Count	rs147431504	20	2470273	G	C	0.0038	0.9423	0.2032	3.642e-06	3387	21.5046
Myeloid Dendritic Cell %Dendritic Cell	rs143140559	1	160972255	T	C	0.0094	0.6438	0.1286	5.78496e-07	3410	25.0622
Myeloid Dendritic Cell %Dendritic Cell	rs71639910	1	161937774	A	G	0.0688	0.2526	0.05138	9.21998e-07	3410	24.1701
Myeloid Dendritic Cell %Dendritic Cell	rs71632979	1	161526397	G	A	0.2447	0.6258	0.0287	8.46058e-99	3410	475.453
Myeloid Dendritic Cell %Dendritic Cell	rs74341264	1	161561151	A	G	0.1218	-0.2585	0.0396	7.62255e-11	3410	42.6119
Myeloid Dendritic Cell %Dendritic Cell	rs66730637	2	65193712	T	C	0.0839	-0.2154	0.04634	3.478e-06	3410	21.6062
Myeloid Dendritic Cell %Dendritic Cell	rs142472859	2	40026310	C	T	0.006	0.7369	0.1648	8.07402e-06	3410	19.9941
Myeloid Dendritic Cell %Dendritic Cell	rs7577824	2	111876763	A	G	0.4757	-0.1227	0.02584	2.14699e-06	3410	22.5478
Myeloid Dendritic Cell %Dendritic Cell	rs141267173	2	211051993	T	C	0.0531	-0.2542	0.05602	5.89902e-06	3410	20.5904
Myeloid Dendritic Cell %Dendritic Cell	rs11715127	3	384169	C	G	0.1276	-0.1682	0.03678	4.99505e-06	3410	20.9136
Myeloid Dendritic Cell %Dendritic Cell	rs62272723	3	151963160	T	G	0.0501	0.2972	0.05987	7.26708e-07	3410	24.6422
Myeloid Dendritic Cell %Dendritic Cell	rs114586806	6	36323614	T	C	0.0292	0.3577	0.07639	2.93299e-06	3410	21.9263
Myeloid Dendritic Cell %Dendritic Cell	rs196051	6	22056131	G	A	0.3971	0.1185	0.02668	9.16495e-06	3410	19.7272
Myeloid Dendritic Cell %Dendritic Cell	rs78726632	7	14195723	C	G	0.0097	-0.6159	0.1305	2.44399e-06	3410	22.2741
Myeloid Dendritic Cell %Dendritic Cell	rs876036	7	50307710	C	T	0.2645	0.1584	0.02961	9.42193e-08	3410	28.6176
Myeloid Dendritic Cell %Dendritic Cell	rs4921823	8	17810983	T	C	0.0362	-0.3324	0.07035	2.39398e-06	3410	22.3251
Myeloid Dendritic Cell %Dendritic Cell	rs34547718	8	130647985	G	T	0.2875	-0.1378	0.02808	9.67297e-07	3410	24.0826
Myeloid Dendritic Cell %Dendritic Cell	rs17767335	8	71747316	C	T	0.0023	1.198	0.2622	5.08698e-06	3410	20.876
Myeloid Dendritic Cell %Dendritic Cell	rs1571857	9	135295345	T	C	0.0855	-0.2037	0.04568	8.53002e-06	3410	19.8852
Myeloid Dendritic Cell %Dendritic Cell	rs145330472	9	31374800	A	G	0.0265	-0.3648	0.07932	4.39805e-06	3410	21.1516
Myeloid Dendritic Cell %Dendritic Cell	rs1330145	9	110467582	G	T	0.5802	0.1193	0.02592	4.35101e-06	3410	21.1841
Myeloid Dendritic Cell %Dendritic Cell	rs4752481	10	122700529	T	G	0.4535	0.1266	0.02587	1.034e-06	3410	23.9483
Myeloid Dendritic Cell %Dendritic Cell	rs10735429	12	108726677	G	A	0.7411	-0.1364	0.02991	5.313e-06	3410	20.7968
Myeloid Dendritic Cell %Dendritic Cell	rs73180904	13	44765322	T	C	0.0842	0.2116	0.04675	6.223e-06	3410	20.4865
Myeloid Dendritic Cell %Dendritic Cell	rs79691782	16	111247	T	C	0.0783	-0.223	0.04904	5.62898e-06	3410	20.678
Myeloid Dendritic Cell %Dendritic Cell	rs79631949	17	12078483	T	C	0.0136	0.5111	0.1141	7.71099e-06	3410	20.0651
Myeloid Dendritic Cell %Dendritic Cell	rs73064521	19	58148090	T	A	0.0466	-0.2695	0.05971	6.58097e-06	3410	20.3715
Myeloid Dendritic Cell %Dendritic Cell	rs6079813	20	15407093	A	G	0.0136	-0.5066	0.1102	4.43803e-06	3410	21.1333
Myeloid Dendritic Cell %Dendritic Cell	rs12628370	22	27665142	T	C	0.1474	-0.1675	0.03597	3.34996e-06	3410	21.6845
Plasmacytoid Dendritic Cell Absolute Count	rs6751072	2	1970675	T	C	0.0957	-0.1841	0.04126	8.41492e-06	3374	19.909
Plasmacytoid Dendritic Cell Absolute Count	rs6708784	2	111927379	G	A	0.4784	0.1169	0.02406	1.243e-06	3374	23.6068
Plasmacytoid Dendritic Cell Absolute Count	rs12616455	2	85696551	A	G	0.7121	0.1321	0.02633	5.57301e-07	3374	25.1712
Plasmacytoid Dendritic Cell Absolute Count	rs7560153	2	221584311	G	T	0.0071	-0.6432	0.1424	6.51193e-06	3374	20.402
Plasmacytoid Dendritic Cell Absolute Count	rs115638174	2	178694935	T	C	0.0052	-0.7983	0.166	1.59302e-06	3374	23.1268
Plasmacytoid Dendritic Cell Absolute Count	rs2164210	2	136580287	C	T	0.3244	0.1937	0.02628	2.11787e-13	3374	54.3261
Plasmacytoid Dendritic Cell Absolute Count	rs192992420	3	19131454	T	C	0.0012	-1.742	0.3865	6.77907e-06	3374	20.3141
Plasmacytoid Dendritic Cell Absolute Count	rs77908862	3	104696995	C	T	0.071	0.2251	0.04706	1.79399e-06	3374	22.8795
Plasmacytoid Dendritic Cell Absolute Count	rs2545798	5	176855627	A	T	0.4813	0.1163	0.02379	1.05201e-06	3374	23.8985
Plasmacytoid Dendritic Cell Absolute Count	rs62354582	5	36514924	T	C	0.0133	0.5481	0.1034	1.245e-07	3374	28.0982
Plasmacytoid Dendritic Cell Absolute Count	rs144152085	6	67895544	G	C	0.0009	-1.824	0.3956	4.16601e-06	3374	21.2587
Plasmacytoid Dendritic Cell Absolute Count	rs73064418	7	21574985	C	T	0.0702	-0.2167	0.04768	5.68696e-06	3374	20.656
Plasmacytoid Dendritic Cell Absolute Count	rs186765793	7	11535712	T	C	0.0325	-0.3111	0.06766	4.41804e-06	3374	21.1415
Plasmacytoid Dendritic Cell Absolute Count	rs876039	7	50308811	C	G	0.2619	-0.1971	0.02752	9.51481e-13	3374	51.2952
Plasmacytoid Dendritic Cell Absolute Count	rs117039412	8	34472241	A	T	0.0007	2.012	0.4152	1.31701e-06	3374	23.4823
Plasmacytoid Dendritic Cell Absolute Count	rs11776881	8	131805603	C	A	0.4092	0.1139	0.02439	3.14101e-06	3374	21.8084
Plasmacytoid Dendritic Cell Absolute Count	rs2862050	10	99691593	T	C	0.818	-0.1453	0.03097	2.81598e-06	3374	22.0115
Plasmacytoid Dendritic Cell Absolute Count	rs17108993	10	95364033	G	C	0.0141	-0.4462	0.1003	8.93203e-06	3374	19.7905
Plasmacytoid Dendritic Cell Absolute Count	rs55901425	11	80180769	C	T	0.0028	1.044	0.2255	3.81101e-06	3374	21.4342
Plasmacytoid Dendritic Cell Absolute Count	rs117839924	12	101344076	C	T	0.0015	1.338	0.2948	5.868e-06	3374	20.5995
Plasmacytoid Dendritic Cell Absolute Count	rs117112573	12	53745426	C	G	0.0202	0.3807	0.0838	5.73694e-06	3374	20.6385
Plasmacytoid Dendritic Cell Absolute Count	rs17582557	13	101828654	C	T	0.0169	0.4301	0.09125	2.54302e-06	3374	22.2164
Plasmacytoid Dendritic Cell Absolute Count	rs76924856	14	100464091	G	T	0.0637	-0.2103	0.04684	7.32099e-06	3374	20.1579
Plasmacytoid Dendritic Cell Absolute Count	rs217667	14	62358847	T	C	0.1457	0.1614	0.03341	1.424e-06	3374	23.3375
Plasmacytoid Dendritic Cell Absolute Count	rs138423727	15	43005653	C	T	0.0313	0.3131	0.06882	5.55405e-06	3374	20.6984
Plasmacytoid Dendritic Cell Absolute Count	rs142129101	16	3995624	C	A	0.0056	-0.7037	0.155	5.85302e-06	3374	20.6116
Plasmacytoid Dendritic Cell Absolute Count	rs147983983	16	83921634	G	T	0.0319	0.3127	0.06932	6.69499e-06	3374	20.3488
Plasmacytoid Dendritic Cell Absolute Count	rs16977238	17	70427321	A	G	0.1432	0.152	0.034	8.07105e-06	3374	19.9862
Plasmacytoid Dendritic Cell Absolute Count	rs16944211	17	10991039	T	C	0.0027	-1.205	0.2342	2.80899e-07	3374	26.4728
Plasmacytoid Dendritic Cell Absolute Count	rs117990934	17	35059123	C	G	0.0019	-1.178	0.2619	7.06708e-06	3374	20.2311
Plasmacytoid Dendritic Cell Absolute Count	rs10853636	18	51412543	G	A	0.4413	0.1138	0.02422	2.72703e-06	3374	22.0768
Dendritic Cell Absolute Count	rs191217950	1	160940671	A	G	0.0096	0.6722	0.127	1.276e-07	3374	28.0149
Dendritic Cell Absolute Count	rs911228	1	160145298	A	G	0.5697	0.1199	0.02567	3.08901e-06	3374	21.8166
Dendritic Cell Absolute Count	rs55971447	1	161515326	T	C	0.2358	0.5889	0.02846	1.19812e-89	3374	428.167
Dendritic Cell Absolute Count	rs75072970	1	161058351	C	T	0.0532	0.3483	0.05681	9.7389e-10	3374	37.5887
Dendritic Cell Absolute Count	rs12144062	1	120123990	T	C	0.1464	0.1591	0.03557	8.00295e-06	3374	20.0066
Dendritic Cell Absolute Count	rs17438107	1	162920561	T	A	0.0917	0.1983	0.04369	5.87706e-06	3374	20.6007
Dendritic Cell Absolute Count	rs2322660	2	136557319	T	C	0.3254	0.1262	0.02779	5.77205e-06	3374	20.6225
Dendritic Cell Absolute Count	rs17017403	2	112435483	C	T	0.098	-0.195	0.04252	4.68296e-06	3374	21.0321
Dendritic Cell Absolute Count	rs7355664	2	47496463	C	G	0.4502	0.1158	0.0251	4.08498e-06	3374	21.2848
Dendritic Cell Absolute Count	rs6782857	3	31185662	A	G	0.1101	0.1846	0.04063	5.74103e-06	3374	20.6429
Dendritic Cell Absolute Count	rs115751481	3	41531792	A	T	0.0258	-0.3782	0.08174	3.843e-06	3374	21.4079
Dendritic Cell Absolute Count	rs11748731	5	30878060	T	C	0.0362	0.3124	0.06744	3.75396e-06	3374	21.4579
Dendritic Cell Absolute Count	rs79275634	5	112543958	A	G	0.0107	0.5945	0.1248	1.98299e-06	3374	22.6921
Dendritic Cell Absolute Count	rs2490034	6	3870889	A	G	0.7432	0.1328	0.02893	4.60596e-06	3374	21.0717
Dendritic Cell Absolute Count	rs76168011	7	4372544	G	C	0.0049	-0.7956	0.1796	9.74002e-06	3374	19.6235
Dendritic Cell Absolute Count	rs35802809	7	46017435	T	G	0.0313	-0.3287	0.07248	5.94895e-06	3374	20.5666
Dendritic Cell Absolute Count	rs28854187	8	73320315	A	G	0.2964	0.1282	0.02716	2.452e-06	3374	22.2801
Dendritic Cell Absolute Count	rs62504404	8	38806068	A	G	0.4843	0.125	0.02491	5.47797e-07	3374	25.181
Dendritic Cell Absolute Count	rs138192280	9	88411604	T	C	0.1679	0.1545	0.0336	4.39805e-06	3374	21.1436
Dendritic Cell Absolute Count	rs142917473	12	133840072	C	G	0.3072	-0.1534	0.03214	1.894e-06	3374	22.7803
Dendritic Cell Absolute Count	rs9590896	13	32877696	A	G	0.3103	-0.1209	0.02728	9.57789e-06	3374	19.641
Dendritic Cell Absolute Count	rs115102594	17	35251042	G	C	0.0603	-0.252	0.05419	3.434e-06	3374	21.6253
Dendritic Cell Absolute Count	rs147431504	20	2470273	G	C	0.0039	0.9392	0.2001	2.78298e-06	3374	22.0304
CD62L- Dendritic Cell Absolute Count	rs74341264	1	161561151	A	G	0.1219	-0.3652	0.03894	1.18195e-20	3387	87.9568
CD62L- Dendritic Cell Absolute Count	rs143140559	1	160972255	T	C	0.0094	0.7418	0.1284	8.28209e-09	3387	33.3767
CD62L- Dendritic Cell Absolute Count	rs71632979	1	161526397	G	A	0.2449	0.7524	0.02735	1.40281e-150	3387	756.803
CD62L- Dendritic Cell Absolute Count	rs147678401	1	161035780	A	G	0.0437	0.3283	0.06281	1.82898e-07	3387	27.3202
CD62L- Dendritic Cell Absolute Count	rs71639910	1	161937774	A	G	0.0686	0.3586	0.05081	2.04692e-12	3387	49.8106
CD62L- Dendritic Cell Absolute Count	rs17438107	1	162920561	T	A	0.0921	0.2057	0.04421	3.37699e-06	3387	21.6485
CD62L- Dendritic Cell Absolute Count	rs75055130	2	155187137	C	G	0.0024	-1.139	0.2448	3.39203e-06	3387	21.6483
CD62L- Dendritic Cell Absolute Count	rs9855547	3	163257483	G	T	0.8091	0.1447	0.03248	8.67801e-06	3387	19.8475
CD62L- Dendritic Cell Absolute Count	rs35740507	4	90807488	C	T	0.0001	-4.152	0.8762	2.23599e-06	3387	22.4547
CD62L- Dendritic Cell Absolute Count	rs139894456	8	141396189	A	C	0.0025	-1.176	0.2575	5.12201e-06	3387	20.8574
CD62L- Dendritic Cell Absolute Count	rs771894	9	1642516	A	G	0.0602	0.2383	0.05385	9.91402e-06	3387	19.5829
CD62L- Dendritic Cell Absolute Count	rs116910026	11	19877912	T	C	0.0512	0.2767	0.05667	1.09401e-06	3387	23.8403
CD62L- Dendritic Cell Absolute Count	rs149812305	11	5480718	C	T	0.0272	-0.36	0.0755	1.94299e-06	3387	22.7358
CD62L- Dendritic Cell Absolute Count	rs73231298	12	127036033	A	G	0.287	0.1337	0.02799	1.86599e-06	3387	22.8169
CD62L- Dendritic Cell Absolute Count	rs35519924	15	81119490	A	G	0.3276	0.128	0.02738	3.039e-06	3387	21.8551
CD62L- Dendritic Cell Absolute Count	rs151030554	15	57324322	A	C	0.0009	-2.086	0.4634	6.98104e-06	3387	20.2636
CD62L- Dendritic Cell Absolute Count	rs139058442	16	74973365	A	G	0.0353	0.3107	0.07021	9.94489e-06	3387	19.5832
CD62L- Dendritic Cell Absolute Count	rs112701148	18	10175131	T	G	0.0697	-0.2246	0.05013	7.69502e-06	3387	20.0735
CD62L- Dendritic Cell Absolute Count	rs6048352	20	22780354	G	A	0.6811	-0.1219	0.02717	7.54797e-06	3387	20.1293
CD62L- Dendritic Cell %Dendritic Cell	rs1515318	1	105108278	A	G	0.435	-0.1257	0.02658	2.34401e-06	3410	22.3646
CD62L- Dendritic Cell %Dendritic Cell	rs143140559	1	160972255	T	C	0.0094	0.6557	0.1304	5.14802e-07	3410	25.2845
CD62L- Dendritic Cell %Dendritic Cell	rs74341264	1	161561151	A	G	0.1218	-0.3829	0.03987	1.43285e-21	3410	92.2313
CD62L- Dendritic Cell %Dendritic Cell	rs143032729	1	160353789	G	A	0.0326	0.4142	0.07525	3.971e-08	3410	30.2975
CD62L- Dendritic Cell %Dendritic Cell	rs6537835	1	115108914	A	G	0.8488	-0.2072	0.03711	2.54302e-08	3410	31.1744
CD62L- Dendritic Cell %Dendritic Cell	rs79979402	1	62527805	G	A	0.0679	0.2373	0.05218	5.63599e-06	3410	20.6818
CD62L- Dendritic Cell %Dendritic Cell	rs341029	1	77072414	A	G	0.7375	-0.137	0.02939	3.25499e-06	3410	21.7291
CD62L- Dendritic Cell %Dendritic Cell	rs56199187	1	161520931	T	C	0.2441	0.7548	0.02809	2.11349e-144	3410	722.038
CD62L- Dendritic Cell %Dendritic Cell	rs4680245	3	155938532	A	G	0.0334	-0.3312	0.07348	6.80503e-06	3410	20.3162
CD62L- Dendritic Cell %Dendritic Cell	rs112985320	3	67260176	T	C	0.0059	-0.855	0.1882	5.72598e-06	3410	20.6392
CD62L- Dendritic Cell %Dendritic Cell	rs62300075	4	43118540	C	A	0.3707	0.1381	0.027	3.32499e-07	3410	26.1613
CD62L- Dendritic Cell %Dendritic Cell	rs116473196	5	179543345	T	C	0.0031	-0.9935	0.2113	2.68398e-06	3410	22.1074
CD62L- Dendritic Cell %Dendritic Cell	rs75220521	6	81660130	G	T	0.0023	1.355	0.2917	3.498e-06	3410	21.5777
CD62L- Dendritic Cell %Dendritic Cell	rs28895017	6	31817114	A	C	NA	-4.181	0.9319	7.47705e-06	3410	20.129
CD62L- Dendritic Cell %Dendritic Cell	rs11754319	6	8259337	T	G	0.0012	-1.697	0.3784	7.59696e-06	3410	20.1123
CD62L- Dendritic Cell %Dendritic Cell	rs78548019	6	148373443	T	C	0.0031	-1.039	0.231	7.05602e-06	3410	20.2305
CD62L- Dendritic Cell %Dendritic Cell	rs702185	9	1621830	G	A	0.0783	0.2232	0.04854	4.41205e-06	3410	21.1441
CD62L- Dendritic Cell %Dendritic Cell	rs138315340	11	19889219	T	A	0.0516	0.2575	0.05769	8.35391e-06	3410	19.9229
CD62L- Dendritic Cell %Dendritic Cell	rs41275192	11	6479487	C	T	0.021	0.4062	0.09061	7.61395e-06	3410	20.0968
CD62L- Dendritic Cell %Dendritic Cell	rs149812305	11	5480718	C	T	0.0271	-0.3592	0.07663	2.87799e-06	3410	21.9723
CD62L- Dendritic Cell %Dendritic Cell	rs2332920	14	73286458	G	A	0.3752	0.1217	0.02693	6.40103e-06	3410	20.4225
CD62L- Dendritic Cell %Dendritic Cell	rs7163051	15	68361528	A	G	0.3702	0.1266	0.02752	4.34901e-06	3410	21.1627
CD62L- Dendritic Cell %Dendritic Cell	rs148188224	16	65149970	G	C	0.0019	-1.426	0.3084	3.94703e-06	3410	21.3801
CD62L- Dendritic Cell %Dendritic Cell	rs2024391	16	11907102	T	C	0.1736	0.1625	0.0348	3.13098e-06	3410	21.8046
CD62L- Dendritic Cell %Dendritic Cell	rs5767014	22	48474288	C	T	0.7776	-0.1368	0.03073	8.76799e-06	3410	19.8174
CD86+ myeloid Dendritic Cell Absolute Count	rs72711599	1	162752670	A	G	0.0884	0.2153	0.04595	2.91602e-06	3387	21.9542
CD86+ myeloid Dendritic Cell Absolute Count	rs12134798	1	120115384	T	C	0.1673	0.1639	0.03471	2.44602e-06	3387	22.2971
CD86+ myeloid Dendritic Cell Absolute Count	rs147678401	1	161035780	A	G	0.0437	0.3116	0.06427	1.30101e-06	3387	23.506
CD86+ myeloid Dendritic Cell Absolute Count	rs139939515	1	163958750	T	C	0.0124	-0.5561	0.1174	2.28202e-06	3387	22.4372
CD86+ myeloid Dendritic Cell Absolute Count	rs71639910	1	161937774	A	G	0.0686	0.3667	0.05205	2.25476e-12	3387	49.6341
CD86+ myeloid Dendritic Cell Absolute Count	rs6656063	1	157964856	T	C	0.2499	0.1405	0.02956	2.093e-06	3387	22.5914
CD86+ myeloid Dendritic Cell Absolute Count	rs71632979	1	161526397	G	A	0.2449	0.8088	0.02785	9.7051e-166	3387	843.397
CD86+ myeloid Dendritic Cell Absolute Count	rs113995133	1	163485197	A	G	0.0103	-0.6058	0.1285	2.51102e-06	3387	22.2255
CD86+ myeloid Dendritic Cell Absolute Count	rs3789359	1	181020181	C	T	0.023	-0.3862	0.08529	6.158e-06	3387	20.5035
CD86+ myeloid Dendritic Cell Absolute Count	rs74341264	1	161561151	A	G	0.1219	-0.355	0.04006	1.25401e-18	3387	78.5299
CD86+ myeloid Dendritic Cell Absolute Count	rs143140559	1	160972255	T	C	0.0094	0.7391	0.1304	1.55299e-08	3387	32.1256
CD86+ myeloid Dendritic Cell Absolute Count	rs115849513	3	1827937	T	A	0.0245	-0.3927	0.08325	2.495e-06	3387	22.2512
CD86+ myeloid Dendritic Cell Absolute Count	rs112966518	4	76221611	G	T	0.2149	-0.1444	0.03211	7.18406e-06	3387	20.2234
CD86+ myeloid Dendritic Cell Absolute Count	rs112186537	6	73397623	T	C	0.0075	-0.6969	0.1444	1.45499e-06	3387	23.292
CD86+ myeloid Dendritic Cell Absolute Count	rs923967	8	116153312	A	T	0.4074	-0.1177	0.0264	8.52806e-06	3387	19.8767
CD86+ myeloid Dendritic Cell Absolute Count	rs16938204	8	73348626	T	C	0.2938	0.1278	0.02818	5.94005e-06	3387	20.5674
CD86+ myeloid Dendritic Cell Absolute Count	rs12005879	9	133737649	A	G	0.0576	-0.2492	0.05518	6.52995e-06	3387	20.3954
CD86+ myeloid Dendritic Cell Absolute Count	rs9557311	13	100459317	A	G	0.1333	0.1673	0.03771	9.41499e-06	3387	19.6824
CD86+ myeloid Dendritic Cell Absolute Count	rs75700156	14	44042820	C	T	0.0021	-1.333	0.2966	7.23902e-06	3387	20.1984
CD86+ myeloid Dendritic Cell Absolute Count	rs185312213	14	51937110	G	T	0.0066	-0.7215	0.1571	4.52501e-06	3387	21.0921
CD86+ myeloid Dendritic Cell Absolute Count	rs140205436	15	25969797	T	C	0.0006	-2.409	0.5106	2.476e-06	3387	22.2593
CD86+ myeloid Dendritic Cell Absolute Count	rs79497887	16	57725145	G	C	0.0865	-0.2163	0.04565	2.25798e-06	3387	22.4508
CD86+ myeloid Dendritic Cell Absolute Count	rs72846852	17	77253136	T	C	0.0282	-0.3544	0.07783	5.46903e-06	3387	20.7345
CD86+ myeloid Dendritic Cell %Dendritic Cell	rs143140559	1	160972255	T	C	0.0094	0.6732	0.1308	2.80098e-07	3410	26.4894
CD86+ myeloid Dendritic Cell %Dendritic Cell	rs6656063	1	157964856	T	C	0.2501	0.1357	0.02958	4.635e-06	3410	21.0457
CD86+ myeloid Dendritic Cell %Dendritic Cell	rs71639910	1	161937774	A	G	0.0688	0.3612	0.0521	4.9023e-12	3410	48.064
CD86+ myeloid Dendritic Cell %Dendritic Cell	rs3789359	1	181020181	C	T	0.0229	-0.3803	0.0855	8.93799e-06	3410	19.7843
CD86+ myeloid Dendritic Cell %Dendritic Cell	rs113995133	1	163485197	A	G	0.0103	-0.6667	0.1287	2.339e-07	3410	26.8351
CD86+ myeloid Dendritic Cell %Dendritic Cell	rs74341264	1	161561151	A	G	0.1218	-0.3508	0.0401	3.33887e-18	3410	76.5298
CD86+ myeloid Dendritic Cell %Dendritic Cell	rs139939515	1	163958750	T	C	0.0123	-0.6222	0.1176	1.30299e-07	3410	27.9927
CD86+ myeloid Dendritic Cell %Dendritic Cell	rs71632979	1	161526397	G	A	0.2447	0.8089	0.02792	4.21697e-165	3410	839.38
CD86+ myeloid Dendritic Cell %Dendritic Cell	rs950485	1	82817239	C	A	0.4919	0.1227	0.02577	2.01002e-06	3410	22.6705
CD86+ myeloid Dendritic Cell %Dendritic Cell	rs114566711	2	191451636	T	A	0.0009	-1.864	0.391	1.948e-06	3410	22.7268
CD86+ myeloid Dendritic Cell %Dendritic Cell	rs1996740	4	78748977	G	A	0.4776	-0.1204	0.02608	4.06602e-06	3410	21.3127
CD86+ myeloid Dendritic Cell %Dendritic Cell	rs143512471	5	63081773	A	G	0.026	-0.3741	0.08154	4.62999e-06	3410	21.0491
CD86+ myeloid Dendritic Cell %Dendritic Cell	rs113404917	6	147461264	T	C	0.0633	0.2353	0.05309	9.64295e-06	3410	19.6435
CD86+ myeloid Dendritic Cell %Dendritic Cell	rs78169719	7	157588588	C	A	0.0177	-0.443	0.09659	4.67703e-06	3410	21.035
CD86+ myeloid Dendritic Cell %Dendritic Cell	rs144259606	7	109678733	C	A	0.001	1.672	0.3718	7.10101e-06	3410	20.2234
CD86+ myeloid Dendritic Cell %Dendritic Cell	rs77148097	7	98162546	G	A	0.0767	-0.225	0.04933	5.26296e-06	3410	20.8038
CD86+ myeloid Dendritic Cell %Dendritic Cell	rs76522264	8	113032809	C	G	0.0004	-2.6	0.5564	3.079e-06	3410	21.836
CD86+ myeloid Dendritic Cell %Dendritic Cell	rs117690664	8	107693714	A	C	0.0007	-2.515	0.5157	1.123e-06	3410	23.7838
CD86+ myeloid Dendritic Cell %Dendritic Cell	rs143555771	10	89944259	T	C	0.0015	-1.586	0.3474	5.19302e-06	3410	20.8424
CD86+ myeloid Dendritic Cell %Dendritic Cell	rs75358870	14	30170464	A	C	0.0128	0.5691	0.1186	1.66901e-06	3410	23.0254
CD86+ myeloid Dendritic Cell %Dendritic Cell	rs140205436	15	25969797	T	C	0.0006	-2.273	0.5121	9.34394e-06	3410	19.701
CD86+ myeloid Dendritic Cell %Dendritic Cell	rs72745440	15	67606602	A	C	0.0141	-0.5139	0.11	3.12702e-06	3410	21.8259
CD86+ myeloid Dendritic Cell %Dendritic Cell	rs113345111	18	22455983	G	A	0.0428	0.2938	0.06497	6.30507e-06	3410	20.4493
CD86+ myeloid Dendritic Cell %Dendritic Cell	rs77768825	19	30509788	G	A	0.0755	0.2261	0.04991	6.09902e-06	3410	20.5223
CD86+ plasmacytoid Dendritic Cell Absolute Count	rs56164117	1	45173351	C	T	0.3543	-0.1223	0.02608	2.86603e-06	3374	21.9906
CD86+ plasmacytoid Dendritic Cell Absolute Count	rs1991164	2	1732855	C	T	0.5529	-0.117	0.02506	3.13798e-06	3374	21.7976
CD86+ plasmacytoid Dendritic Cell Absolute Count	rs13088702	3	121714019	C	T	0.0252	0.3946	0.07957	7.45401e-07	3374	24.5932
CD86+ plasmacytoid Dendritic Cell Absolute Count	rs78379738	5	148318809	G	T	0.0368	0.3098	0.06801	5.41801e-06	3374	20.75
CD86+ plasmacytoid Dendritic Cell Absolute Count	rs10248630	7	67115438	G	T	0.5221	-0.1133	0.02489	5.53095e-06	3374	20.721
CD86+ plasmacytoid Dendritic Cell Absolute Count	rs2725015	8	4465101	G	A	0.266	-0.1473	0.02834	2.16601e-07	3374	27.0151
CD86+ plasmacytoid Dendritic Cell Absolute Count	rs79116372	8	36308379	T	A	0.0375	-0.3011	0.06551	4.44396e-06	3374	21.1255
CD86+ plasmacytoid Dendritic Cell Absolute Count	rs140090913	8	18584959	A	G	0.0028	-1.091	0.2411	6.19498e-06	3374	20.4765
CD86+ plasmacytoid Dendritic Cell Absolute Count	rs139557155	9	77583476	G	A	0.0578	0.2575	0.05462	2.52203e-06	3374	22.2255
CD86+ plasmacytoid Dendritic Cell Absolute Count	rs61852527	10	90380589	G	A	0.0649	-0.2618	0.0509	2.84197e-07	3374	26.4548
CD86+ plasmacytoid Dendritic Cell Absolute Count	rs9513487	13	99428046	G	T	0.3251	0.1234	0.0269	4.67498e-06	3374	21.0439
CD86+ plasmacytoid Dendritic Cell Absolute Count	rs142245023	14	69634234	A	G	0.0067	0.7025	0.1505	3.17198e-06	3374	21.7881
CD86+ plasmacytoid Dendritic Cell Absolute Count	rs11852100	14	36478046	C	A	0.0587	0.2639	0.0548	1.527e-06	3374	23.1909
CD86+ plasmacytoid Dendritic Cell Absolute Count	rs75070627	15	96560797	C	T	0.0037	0.9624	0.1978	1.18801e-06	3374	23.6733
CD86+ plasmacytoid Dendritic Cell Absolute Count	rs114468547	16	78055434	G	A	0.0491	-0.2713	0.05921	4.77101e-06	3374	20.9947
CD86+ plasmacytoid Dendritic Cell Absolute Count	rs118148569	16	13019834	T	C	0.0505	0.2729	0.05772	2.362e-06	3374	22.354
CD86+ plasmacytoid Dendritic Cell Absolute Count	rs112496823	17	33829583	C	A	0.1768	0.1603	0.03305	1.286e-06	3374	23.5247
CD86+ plasmacytoid Dendritic Cell Absolute Count	rs150206669	18	66297295	G	C	0.0123	-0.4937	0.1106	8.30692e-06	3374	19.9258
CD86+ plasmacytoid Dendritic Cell Absolute Count	rs313778	19	3313321	T	C	0.0702	-0.2171	0.04867	8.44695e-06	3374	19.8974
CD86+ plasmacytoid Dendritic Cell Absolute Count	rs11701450	21	34628034	G	C	0.0252	0.3632	0.08004	5.90201e-06	3374	20.591
CD86+ plasmacytoid Dendritic Cell %Dendritic Cell	rs3845548	1	161507448	T	C	0.2345	-0.2739	0.02938	1.98381e-20	3410	86.9121
CD86+ plasmacytoid Dendritic Cell %Dendritic Cell	rs513617	1	34413398	T	C	0.3594	0.1173	0.0264	9.1939e-06	3410	19.7419
CD86+ plasmacytoid Dendritic Cell %Dendritic Cell	rs11811863	1	247577856	T	C	0.2186	-0.1537	0.03086	6.62598e-07	3410	24.806
CD86+ plasmacytoid Dendritic Cell %Dendritic Cell	rs11166208	1	99738054	A	G	0.0021	-1.201	0.2713	9.93802e-06	3410	19.5969
CD86+ plasmacytoid Dendritic Cell %Dendritic Cell	rs10170363	2	15272805	T	C	0.2944	0.1318	0.02687	9.80189e-07	3410	24.06
CD86+ plasmacytoid Dendritic Cell %Dendritic Cell	rs66967216	2	190942111	A	G	0.0265	-0.3759	0.07853	1.76799e-06	3410	22.9126
CD86+ plasmacytoid Dendritic Cell %Dendritic Cell	rs1915087	3	121838791	C	T	0.2025	0.1569	0.03084	3.84601e-07	3410	25.8832
CD86+ plasmacytoid Dendritic Cell %Dendritic Cell	rs78379738	5	148318809	G	T	0.0364	0.3227	0.06823	2.34202e-06	3410	22.369
CD86+ plasmacytoid Dendritic Cell %Dendritic Cell	rs6930632	6	155772981	T	C	0.1789	-0.1504	0.03249	3.80803e-06	3410	21.4287
CD86+ plasmacytoid Dendritic Cell %Dendritic Cell	rs6463191	7	43492179	A	G	0.3198	-0.1275	0.02658	1.68702e-06	3410	23.0097
CD86+ plasmacytoid Dendritic Cell %Dendritic Cell	rs116872766	8	77883134	C	G	0.0045	-0.9025	0.1818	7.20195e-07	3410	24.6437
CD86+ plasmacytoid Dendritic Cell %Dendritic Cell	rs55966096	8	4474949	C	T	0.3085	-0.1321	0.02729	1.36101e-06	3410	23.4314
CD86+ plasmacytoid Dendritic Cell %Dendritic Cell	rs140090913	8	18584959	A	G	0.0028	-1.154	0.2432	2.174e-06	3410	22.5156
CD86+ plasmacytoid Dendritic Cell %Dendritic Cell	rs55732541	9	8370207	C	T	0.1062	-0.186	0.04137	7.12e-06	3410	20.2141
CD86+ plasmacytoid Dendritic Cell %Dendritic Cell	rs139557155	9	77583476	G	A	0.0578	0.277	0.05451	3.92799e-07	3410	25.823
CD86+ plasmacytoid Dendritic Cell %Dendritic Cell	rs117919713	9	77145787	G	C	0.0588	0.2457	0.05442	6.553e-06	3410	20.3842
CD86+ plasmacytoid Dendritic Cell %Dendritic Cell	rs72810797	10	30336672	T	C	0.0172	-0.4408	0.09664	5.27898e-06	3410	20.8051
CD86+ plasmacytoid Dendritic Cell %Dendritic Cell	rs61852527	10	90380589	G	A	0.0648	-0.2768	0.05083	5.53694e-08	3410	29.6546
CD86+ plasmacytoid Dendritic Cell %Dendritic Cell	rs11231693	11	63862612	A	G	0.0554	-0.2631	0.05451	1.44601e-06	3410	23.2964
CD86+ plasmacytoid Dendritic Cell %Dendritic Cell	rs12311260	12	18094072	G	C	0.0501	0.2649	0.0576	4.38399e-06	3410	21.1504
CD86+ plasmacytoid Dendritic Cell %Dendritic Cell	rs9513487	13	99428046	G	T	0.326	0.131	0.0268	1.065e-06	3410	23.8931
CD86+ plasmacytoid Dendritic Cell %Dendritic Cell	rs34692286	13	28137152	C	G	0.3865	-0.114	0.02574	9.75102e-06	3410	19.6152
CD86+ plasmacytoid Dendritic Cell %Dendritic Cell	rs11852100	14	36478046	C	A	0.0587	0.2436	0.05467	8.60696e-06	3410	19.8544
CD86+ plasmacytoid Dendritic Cell %Dendritic Cell	rs75070627	15	96560797	C	T	0.0037	0.9606	0.2005	1.73201e-06	3410	22.9539
CD86+ plasmacytoid Dendritic Cell %Dendritic Cell	rs2955695	15	35034619	A	T	0.4499	-0.1122	0.0247	5.78203e-06	3410	20.6344
CD86+ plasmacytoid Dendritic Cell %Dendritic Cell	rs112496823	17	33829583	C	A	0.1771	0.1585	0.03308	1.72001e-06	3410	22.9577
CD86+ plasmacytoid Dendritic Cell %Dendritic Cell	rs71381356	17	49908577	C	T	0.0845	-0.2097	0.04494	3.176e-06	3410	21.7736
CD86+ plasmacytoid Dendritic Cell %Dendritic Cell	rs150206669	18	66297295	G	C	0.0125	-0.4931	0.1106	8.45493e-06	3410	19.8774
CD86+ plasmacytoid Dendritic Cell %Dendritic Cell	rs62131897	19	10622478	C	G	0.0047	-0.8171	0.1836	8.85299e-06	3410	19.8064
CD86+ plasmacytoid Dendritic Cell %Dendritic Cell	rs9607320	22	22202164	T	C	0.6037	0.1192	0.02572	3.67198e-06	3410	21.4788
CD62L- myeloid Dendritic Cell Absolute Count	rs74341264	1	161561151	A	G	0.1219	-0.4066	0.03995	5.48656e-24	3387	103.586
CD62L- myeloid Dendritic Cell Absolute Count	rs71632979	1	161526397	G	A	0.2449	0.8094	0.02787	9.84011e-166	3387	843.437
CD62L- myeloid Dendritic Cell Absolute Count	rs17438107	1	162920561	T	A	0.0921	0.2161	0.04523	1.83502e-06	3387	22.8274
CD62L- myeloid Dendritic Cell Absolute Count	rs143140559	1	160972255	T	C	0.0094	0.8211	0.1303	3.33903e-10	3387	39.7103
CD62L- myeloid Dendritic Cell Absolute Count	rs71639910	1	161937774	A	G	0.0686	0.401	0.05202	1.66303e-14	3387	59.4221
CD62L- myeloid Dendritic Cell Absolute Count	rs147678401	1	161035780	A	G	0.0437	0.3306	0.06429	2.86101e-07	3387	26.4435
CD62L- myeloid Dendritic Cell Absolute Count	rs10779896	2	4613050	T	A	0.0633	-0.2364	0.05339	9.82992e-06	3387	19.6054
CD62L- myeloid Dendritic Cell Absolute Count	rs73172229	3	179194521	T	C	0.1233	-0.1908	0.03986	1.77101e-06	3387	22.913
CD62L- myeloid Dendritic Cell Absolute Count	rs13148506	4	43123482	T	C	0.3691	0.1304	0.02714	1.61901e-06	3387	23.0853
CD62L- myeloid Dendritic Cell Absolute Count	rs116910026	11	19877912	T	C	0.0512	0.2902	0.05778	5.38704e-07	3387	25.2255
CD62L- myeloid Dendritic Cell Absolute Count	rs4997747	12	127036550	C	T	0.2917	0.1346	0.02844	2.29198e-06	3387	22.3991
CD62L- myeloid Dendritic Cell Absolute Count	rs11830537	12	48157703	T	C	0.0371	-0.314	0.06982	7.11705e-06	3387	20.2255
CD62L- myeloid Dendritic Cell Absolute Count	rs17071426	13	48733325	T	C	0.0084	-0.6001	0.135	9.04295e-06	3387	19.7597
CD62L- myeloid Dendritic Cell Absolute Count	rs35519924	15	81119490	A	G	0.3276	0.1281	0.02803	5.03802e-06	3387	20.8858
CD62L- myeloid Dendritic Cell Absolute Count	rs112701148	18	10175131	T	G	0.0697	-0.2301	0.05114	7.05895e-06	3387	20.2447
CD62L- myeloid Dendritic Cell Absolute Count	rs112501424	19	3045627	T	C	0.1305	0.1694	0.03788	8.03693e-06	3387	19.9989
CD62L- myeloid Dendritic Cell Absolute Count	rs5767014	22	48474288	C	T	0.7772	-0.1397	0.03083	6.08303e-06	3387	20.5327
CD62L- myeloid Dendritic Cell %Dendritic Cell	rs6537835	1	115108914	A	G	0.8488	-0.1661	0.0368	6.55798e-06	3410	20.3725
CD62L- myeloid Dendritic Cell %Dendritic Cell	rs74341264	1	161561151	A	G	0.1218	-0.4263	0.03928	5.29176e-27	3410	117.784
CD62L- myeloid Dendritic Cell %Dendritic Cell	rs147678401	1	161035780	A	G	0.0437	0.3059	0.06344	1.48102e-06	3410	23.2505
CD62L- myeloid Dendritic Cell %Dendritic Cell	rs34558449	1	192566347	C	G	0.0846	0.2273	0.04585	7.51208e-07	3410	24.5765
CD62L- myeloid Dendritic Cell %Dendritic Cell	rs143140559	1	160972255	T	C	0.0094	0.7929	0.1294	1.00501e-09	3410	37.5464
CD62L- myeloid Dendritic Cell %Dendritic Cell	rs17438107	1	162920561	T	A	0.0919	0.1995	0.04469	8.32492e-06	3410	19.9281
CD62L- myeloid Dendritic Cell %Dendritic Cell	rs71632979	1	161526397	G	A	0.2447	0.8232	0.02725	8.531e-178	3410	912.594
CD62L- myeloid Dendritic Cell %Dendritic Cell	rs71639910	1	161937774	A	G	0.0688	0.4169	0.05126	5.85868e-16	3410	66.1465
CD62L- myeloid Dendritic Cell %Dendritic Cell	rs10779896	2	4613050	T	A	0.0632	-0.2427	0.05258	4.04297e-06	3410	21.3058
CD62L- myeloid Dendritic Cell %Dendritic Cell	rs143586943	3	55606125	A	G	0.001	-1.817	0.4068	8.18295e-06	3410	19.9502
CD62L- myeloid Dendritic Cell %Dendritic Cell	rs16864449	3	189220585	G	A	0.0026	-1.124	0.2398	2.83903e-06	3410	21.9702
CD62L- myeloid Dendritic Cell %Dendritic Cell	rs17637703	3	45440721	G	A	0.2437	0.1393	0.03014	3.94103e-06	3410	21.3607
CD62L- myeloid Dendritic Cell %Dendritic Cell	rs530300575	4	3387723	G	A	0.0038	-1.019	0.2169	2.733e-06	3410	22.0714
CD62L- myeloid Dendritic Cell %Dendritic Cell	rs62300075	4	43118540	C	A	0.3707	0.1382	0.02676	2.524e-07	3410	26.6713
CD62L- myeloid Dendritic Cell %Dendritic Cell	rs75220521	6	81660130	G	T	0.0023	1.34	0.289	3.67502e-06	3410	21.4988
CD62L- myeloid Dendritic Cell %Dendritic Cell	rs3012723	9	134645623	C	T	0.9157	0.2018	0.04542	9.14092e-06	3410	19.74
CD62L- myeloid Dendritic Cell %Dendritic Cell	rs181905377	9	138681023	T	C	0.0056	-0.748	0.1684	9.20407e-06	3410	19.7296
CD62L- myeloid Dendritic Cell %Dendritic Cell	rs149812305	11	5480718	C	T	0.0271	-0.3397	0.07614	8.40795e-06	3410	19.9051
CD62L- myeloid Dendritic Cell %Dendritic Cell	rs116910026	11	19877912	T	C	0.0512	0.273	0.05712	1.82201e-06	3410	22.8428
CD62L- myeloid Dendritic Cell %Dendritic Cell	rs7300606	12	108719667	C	T	0.7405	-0.1337	0.02998	8.52393e-06	3410	19.8884
CD62L- myeloid Dendritic Cell %Dendritic Cell	rs6492701	13	95043651	C	A	0.7111	-0.1278	0.02853	7.75104e-06	3410	20.0659
CD62L- myeloid Dendritic Cell %Dendritic Cell	rs7148140	14	88587741	G	C	0.0682	0.2287	0.05156	9.50802e-06	3410	19.6746
CD62L- myeloid Dendritic Cell %Dendritic Cell	rs17780615	14	73029609	T	C	0.1226	-0.1776	0.03958	7.44698e-06	3410	20.1342
CD62L- myeloid Dendritic Cell %Dendritic Cell	rs72743439	15	67410088	T	C	0.0031	1.099	0.2389	4.39602e-06	3410	21.1623
CD62L- myeloid Dendritic Cell %Dendritic Cell	rs116473040	17	80291652	G	A	0.0198	0.4063	0.09051	7.39997e-06	3410	20.1512
CD62L- myeloid Dendritic Cell %Dendritic Cell	rs5767014	22	48474288	C	T	0.7776	-0.1514	0.03046	6.94592e-07	3410	24.7054
CD62L- plasmacytoid Dendritic Cell Absolute Count	rs4462104	1	36975893	C	T	0.2011	-0.1397	0.03017	3.764e-06	3374	21.4409
CD62L- plasmacytoid Dendritic Cell Absolute Count	rs12061996	1	167814385	G	A	0.0947	-0.1861	0.04131	6.88906e-06	3374	20.2947
CD62L- plasmacytoid Dendritic Cell Absolute Count	rs17224524	2	182346146	C	T	0.2945	-0.129	0.02753	2.87098e-06	3374	21.9567
CD62L- plasmacytoid Dendritic Cell Absolute Count	rs116054627	2	51168498	A	G	0.0413	0.3356	0.06158	5.38505e-08	3374	29.7006
CD62L- plasmacytoid Dendritic Cell Absolute Count	rs75472065	3	77076673	C	A	0.007	0.6561	0.1466	7.89696e-06	3374	20.0296
CD62L- plasmacytoid Dendritic Cell Absolute Count	rs4928176	3	98972835	A	G	0.525	0.111	0.02436	5.425e-06	3374	20.7631
CD62L- plasmacytoid Dendritic Cell Absolute Count	rs191779135	4	82502357	G	A	0.0865	-0.2628	0.04325	1.376e-09	3374	36.9214
CD62L- plasmacytoid Dendritic Cell Absolute Count	rs6535445	4	84151427	C	T	0.3435	-0.2794	0.02525	5.62471e-28	3374	122.442
CD62L- plasmacytoid Dendritic Cell Absolute Count	rs1472757	5	6455872	C	T	0.6057	-0.1252	0.02495	5.45306e-07	3374	25.1807
CD62L- plasmacytoid Dendritic Cell Absolute Count	rs1391986	5	52071311	T	G	0.0061	0.7317	0.1561	2.87402e-06	3374	21.9715
CD62L- plasmacytoid Dendritic Cell Absolute Count	rs9502274	6	566060	T	A	0.2024	-0.1362	0.03052	8.36604e-06	3374	19.9152
CD62L- plasmacytoid Dendritic Cell Absolute Count	rs13201703	6	22921471	A	C	0.0508	0.252	0.05616	7.45006e-06	3374	20.1348
CD62L- plasmacytoid Dendritic Cell Absolute Count	rs9403901	6	148286133	A	G	0.1635	-0.1501	0.03311	5.98205e-06	3374	20.5515
CD62L- plasmacytoid Dendritic Cell Absolute Count	rs56374915	7	115086436	A	G	0.1119	-0.1835	0.03892	2.52802e-06	3374	22.2293
CD62L- plasmacytoid Dendritic Cell Absolute Count	rs72716416	8	131993230	T	C	0.0325	0.3081	0.06925	8.87503e-06	3374	19.7945
CD62L- plasmacytoid Dendritic Cell Absolute Count	rs118054784	8	130658684	A	G	0.0422	0.2985	0.0621	1.59698e-06	3374	23.105
CD62L- plasmacytoid Dendritic Cell Absolute Count	rs116894787	10	12240106	C	G	0.0111	0.5376	0.1152	3.18801e-06	3374	21.7778
CD62L- plasmacytoid Dendritic Cell Absolute Count	rs7114664	11	22793001	C	T	0.1046	0.1874	0.0397	2.44101e-06	3374	22.2822
CD62L- plasmacytoid Dendritic Cell Absolute Count	rs61936377	12	63530291	C	T	0.2503	0.1364	0.02822	1.39601e-06	3374	23.3623
CD62L- plasmacytoid Dendritic Cell Absolute Count	rs16957038	13	100542252	A	G	0.0022	1.17	0.2465	2.15298e-06	3374	22.5288
CD62L- plasmacytoid Dendritic Cell Absolute Count	rs170697	14	83856849	A	G	0.507	0.1127	0.02415	3.16403e-06	3374	21.7778
CD62L- plasmacytoid Dendritic Cell Absolute Count	rs9900969	17	76194489	T	G	0.2107	0.1321	0.02954	8.00903e-06	3374	19.9979
CD62L- plasmacytoid Dendritic Cell Absolute Count	rs11659751	18	55736723	A	T	0.0772	0.209	0.04558	4.70804e-06	3374	21.0254
CD62L- plasmacytoid Dendritic Cell Absolute Count	rs150918748	22	43446390	T	C	0.004	0.8677	0.1908	5.63197e-06	3374	20.6815
CD62L- plasmacytoid Dendritic Cell %Dendritic Cell	rs4462104	1	36975893	C	T	0.2009	-0.1401	0.03077	5.46097e-06	3410	20.731
CD62L- plasmacytoid Dendritic Cell %Dendritic Cell	rs55971447	1	161515326	T	C	0.2352	-0.3011	0.02899	6.69885e-25	3410	107.876
CD62L- plasmacytoid Dendritic Cell %Dendritic Cell	rs116054627	2	51168498	A	G	0.0411	0.2959	0.063	2.73602e-06	3410	22.0602
CD62L- plasmacytoid Dendritic Cell %Dendritic Cell	rs148594241	2	236709624	C	T	0.0324	-0.3282	0.07246	6.11097e-06	3410	20.5154
CD62L- plasmacytoid Dendritic Cell %Dendritic Cell	rs79976443	3	78714454	A	G	0.0462	-0.2638	0.05899	7.96893e-06	3410	19.9983
CD62L- plasmacytoid Dendritic Cell %Dendritic Cell	rs75472065	3	77076673	C	A	0.0072	0.6724	0.1479	5.61694e-06	3410	20.669
CD62L- plasmacytoid Dendritic Cell %Dendritic Cell	rs62297340	4	5407389	A	C	0.1132	0.1816	0.03899	3.30803e-06	3410	21.6933
CD62L- plasmacytoid Dendritic Cell %Dendritic Cell	rs79659729	4	84265416	T	C	0.0456	-0.2731	0.06127	8.53198e-06	3410	19.8677
CD62L- plasmacytoid Dendritic Cell %Dendritic Cell	rs6535445	4	84151427	C	T	0.344	-0.3029	0.02564	1.34803e-31	3410	139.56
CD62L- plasmacytoid Dendritic Cell %Dendritic Cell	rs191779135	4	82502357	G	A	0.0867	-0.2664	0.04411	1.721e-09	3410	36.4749
CD62L- plasmacytoid Dendritic Cell %Dendritic Cell	rs148863428	4	107554477	A	G	0.0029	1.06	0.232	5.07002e-06	3410	20.8754
CD62L- plasmacytoid Dendritic Cell %Dendritic Cell	rs1835019	5	66583829	T	C	0.7415	0.1261	0.02791	6.43799e-06	3410	20.4132
CD62L- plasmacytoid Dendritic Cell %Dendritic Cell	rs56374915	7	115086436	A	G	0.1116	-0.1787	0.03964	6.77407e-06	3410	20.3227
CD62L- plasmacytoid Dendritic Cell %Dendritic Cell	rs62495198	8	13705385	T	A	0.4751	-0.1115	0.0251	9.15208e-06	3410	19.7334
CD62L- plasmacytoid Dendritic Cell %Dendritic Cell	rs61859443	10	43792983	A	G	0.005	0.7951	0.1781	8.28591e-06	3410	19.9304
CD62L- plasmacytoid Dendritic Cell %Dendritic Cell	rs146839224	10	131367364	A	G	0.0025	1.182	0.2447	1.41899e-06	3410	23.3328
CD62L- plasmacytoid Dendritic Cell %Dendritic Cell	rs11000032	10	73619601	A	G	0.2843	0.1292	0.02767	3.12802e-06	3410	21.8025
CD62L- plasmacytoid Dendritic Cell %Dendritic Cell	rs182833362	16	27972325	A	G	0.0009	1.949	0.408	1.86299e-06	3410	22.8194
CD62L- plasmacytoid Dendritic Cell %Dendritic Cell	rs8044705	16	48914991	C	T	0.4141	0.1095	0.02473	9.80099e-06	3410	19.6056
CD62L- plasmacytoid Dendritic Cell %Dendritic Cell	rs3827963	20	20371744	G	A	0.3408	0.1206	0.02628	4.61902e-06	3410	21.0593
CD62L- CD86+ myeloid Dendritic Cell Absolute Count	rs74341264	1	161561151	A	G	0.1219	-0.4509	0.03985	3.71535e-29	3387	128.028
CD62L- CD86+ myeloid Dendritic Cell Absolute Count	rs2788088	1	2897093	A	G	0.6884	-0.1286	0.02736	2.711e-06	3387	22.0927
CD62L- CD86+ myeloid Dendritic Cell Absolute Count	rs12239946	1	160319055	C	T	0.0803	-0.2379	0.04849	9.69505e-07	3387	24.0705
CD62L- CD86+ myeloid Dendritic Cell Absolute Count	rs61808511	1	120116588	G	T	0.1676	0.1553	0.03474	8.03304e-06	3387	19.984
CD62L- CD86+ myeloid Dendritic Cell Absolute Count	rs3845548	1	161507448	T	C	0.2346	0.9044	0.02748	1e-200	3387	1083.15
CD62L- CD86+ myeloid Dendritic Cell Absolute Count	rs115901521	1	160941118	A	G	0.1107	0.2726	0.04301	2.61198e-10	3387	40.171
CD62L- CD86+ myeloid Dendritic Cell Absolute Count	rs10919058	1	162251963	T	G	0.1423	0.209	0.0377	3.18097e-08	3387	30.7333
CD62L- CD86+ myeloid Dendritic Cell Absolute Count	rs143140559	1	160972255	T	C	0.0094	0.7645	0.1298	4.219e-09	3387	34.6901
CD62L- CD86+ myeloid Dendritic Cell Absolute Count	rs10779896	2	4613050	T	A	0.0633	-0.2434	0.0534	5.33605e-06	3387	20.7758
CD62L- CD86+ myeloid Dendritic Cell Absolute Count	rs146507670	3	172101731	T	C	0.0136	-0.4935	0.1095	6.80503e-06	3387	20.3117
CD62L- CD86+ myeloid Dendritic Cell Absolute Count	rs162588	3	364098	A	G	0.2046	-0.1544	0.03158	1.06101e-06	3387	23.904
CD62L- CD86+ myeloid Dendritic Cell Absolute Count	rs144101090	4	60446347	A	T	0.0186	-0.4201	0.09454	9.12095e-06	3387	19.7458
CD62L- CD86+ myeloid Dendritic Cell Absolute Count	rs112186537	6	73397623	T	C	0.0075	-0.691	0.1441	1.69099e-06	3387	22.9947
CD62L- CD86+ myeloid Dendritic Cell Absolute Count	rs117044176	7	11604044	A	G	0.0016	-1.385	0.3101	8.27409e-06	3387	19.9478
CD62L- CD86+ myeloid Dendritic Cell Absolute Count	rs117690664	8	107693714	A	C	0.0007	-2.339	0.5107	4.80596e-06	3387	20.9763
CD62L- CD86+ myeloid Dendritic Cell Absolute Count	rs62489014	8	1144980	T	C	0.0133	-0.4885	0.11	9.18904e-06	3387	19.7217
CD62L- CD86+ myeloid Dendritic Cell Absolute Count	rs139956891	10	127556162	G	A	0.0616	0.2686	0.05451	8.74601e-07	3387	24.2806
CD62L- CD86+ myeloid Dendritic Cell Absolute Count	rs11830537	12	48157703	T	C	0.0371	-0.3134	0.06979	7.35495e-06	3387	20.1656
CD62L- CD86+ myeloid Dendritic Cell Absolute Count	rs135299	22	48479731	A	G	0.2166	0.1435	0.03123	4.46396e-06	3387	21.1135
CD62L- CD86+ myeloid Dendritic Cell %Dendritic Cell	rs2788088	1	2897093	A	G	0.6886	-0.1283	0.02719	2.488e-06	3410	22.2656
CD62L- CD86+ myeloid Dendritic Cell %Dendritic Cell	rs6537835	1	115108914	A	G	0.8488	-0.1706	0.03712	4.48002e-06	3410	21.1223
CD62L- CD86+ myeloid Dendritic Cell %Dendritic Cell	rs79078281	1	147922051	G	A	0.017	0.5118	0.1119	4.99597e-06	3410	20.919
CD62L- CD86+ myeloid Dendritic Cell %Dendritic Cell	rs115901521	1	160941118	A	G	0.1104	0.2583	0.04288	1.883e-09	3410	36.286
CD62L- CD86+ myeloid Dendritic Cell %Dendritic Cell	rs74341264	1	161561151	A	G	0.1218	-0.4505	0.03971	2.65277e-29	3410	128.703
CD62L- CD86+ myeloid Dendritic Cell %Dendritic Cell	rs12239946	1	160319055	C	T	0.0805	-0.2287	0.0482	2.18701e-06	3410	22.5133
CD62L- CD86+ myeloid Dendritic Cell %Dendritic Cell	rs10919058	1	162251963	T	G	0.1424	0.2066	0.03746	3.71997e-08	3410	30.4176
CD62L- CD86+ myeloid Dendritic Cell %Dendritic Cell	rs3845548	1	161507448	T	C	0.2345	0.9078	0.02743	1e-200	3410	1095.29
CD62L- CD86+ myeloid Dendritic Cell %Dendritic Cell	rs143140559	1	160972255	T	C	0.0094	0.71	0.1289	3.879e-08	3410	30.3397
CD62L- CD86+ myeloid Dendritic Cell %Dendritic Cell	rs10779896	2	4613050	T	A	0.0632	-0.2429	0.05312	5.00299e-06	3410	20.9093
CD62L- CD86+ myeloid Dendritic Cell %Dendritic Cell	rs162588	3	364098	A	G	0.2048	-0.1411	0.03136	7.09594e-06	3410	20.2443
CD62L- CD86+ myeloid Dendritic Cell %Dendritic Cell	rs117690664	8	107693714	A	C	0.0007	-2.506	0.5056	7.49394e-07	3410	24.5668
CD62L- CD86+ myeloid Dendritic Cell %Dendritic Cell	rs144030104	8	40841454	T	C	0.0101	0.5823	0.1299	7.55892e-06	3410	20.0944
CD62L- CD86+ myeloid Dendritic Cell %Dendritic Cell	rs72659736	8	60780923	T	G	0.2557	0.1382	0.03068	6.85394e-06	3410	20.2911
CD62L- CD86+ myeloid Dendritic Cell %Dendritic Cell	rs139956891	10	127556162	G	A	0.0616	0.244	0.0541	6.663e-06	3410	20.3416
CD62L- CD86+ myeloid Dendritic Cell %Dendritic Cell	rs4761369	12	77743499	T	C	0.1861	0.1553	0.03329	3.19198e-06	3410	21.7628
CD62L- CD86+ myeloid Dendritic Cell %Dendritic Cell	rs113704374	12	106818887	G	C	0.0218	0.4006	0.0901	9.03296e-06	3410	19.7684
CD62L- CD86+ myeloid Dendritic Cell %Dendritic Cell	rs500809	20	3013136	A	G	0.5667	0.1195	0.02597	4.37603e-06	3410	21.1735
CD62L- CD86+ myeloid Dendritic Cell %Dendritic Cell	rs5767014	22	48474288	C	T	0.7776	-0.1396	0.03059	5.18096e-06	3410	20.8263
Plasmacytoid Dendritic Cell %Dendritic Cell	rs10910893	1	181160955	T	G	0.0707	-0.2262	0.04889	3.85798e-06	3410	21.4065
Plasmacytoid Dendritic Cell %Dendritic Cell	rs143032729	1	160353789	G	A	0.0326	-0.3966	0.07264	5.11105e-08	3410	29.8094
Plasmacytoid Dendritic Cell %Dendritic Cell	rs74341264	1	161561151	A	G	0.1218	0.2502	0.03866	1.12001e-10	3410	41.8843
Plasmacytoid Dendritic Cell %Dendritic Cell	rs56199187	1	161520931	T	C	0.2441	-0.5887	0.02799	1.96517e-92	3410	442.367
Plasmacytoid Dendritic Cell %Dendritic Cell	rs7593638	2	111876941	C	A	0.4749	0.1305	0.02526	2.52e-07	3410	26.6904
Plasmacytoid Dendritic Cell %Dendritic Cell	rs2164210	2	136580287	C	T	0.3238	0.1236	0.02777	8.76193e-06	3410	19.81
Plasmacytoid Dendritic Cell %Dendritic Cell	rs62234997	3	20754619	G	A	0.085	0.2108	0.04552	3.77703e-06	3410	21.4455
Plasmacytoid Dendritic Cell %Dendritic Cell	rs62272723	3	151963160	T	G	0.0501	-0.2775	0.05854	2.21202e-06	3410	22.4709
Plasmacytoid Dendritic Cell %Dendritic Cell	rs11715127	3	384169	C	G	0.1276	0.1657	0.03607	4.48198e-06	3410	21.1034
Plasmacytoid Dendritic Cell %Dendritic Cell	rs7566	5	179156449	C	T	0.9029	0.184	0.04158	9.99701e-06	3410	19.5824
Plasmacytoid Dendritic Cell %Dendritic Cell	rs196051	6	22056131	G	A	0.3971	-0.1221	0.02607	2.90503e-06	3410	21.9356
Plasmacytoid Dendritic Cell %Dendritic Cell	rs876036	7	50307710	C	T	0.2645	-0.1835	0.02885	2.25201e-10	3410	40.4558
Plasmacytoid Dendritic Cell %Dendritic Cell	rs78726632	7	14195723	C	G	0.0097	0.6212	0.1274	1.14101e-06	3410	23.7752
Plasmacytoid Dendritic Cell %Dendritic Cell	rs4398989	9	110238601	A	G	0.0422	-0.2853	0.06219	4.65897e-06	3410	21.0457
Plasmacytoid Dendritic Cell %Dendritic Cell	rs10759202	9	99462625	A	G	0.0477	-0.2618	0.05913	9.85099e-06	3410	19.603
Plasmacytoid Dendritic Cell %Dendritic Cell	rs4752481	10	122700529	T	G	0.4535	-0.1258	0.0253	6.93107e-07	3410	24.7241
Plasmacytoid Dendritic Cell %Dendritic Cell	rs79053113	10	133341271	T	C	0.0009	-1.939	0.4161	3.264e-06	3410	21.715
Plasmacytoid Dendritic Cell %Dendritic Cell	rs607867	11	107542351	C	G	0.0048	-0.868	0.1904	5.31496e-06	3410	20.7829
Plasmacytoid Dendritic Cell %Dendritic Cell	rs75812106	11	108509865	T	C	0.007	0.679	0.1509	7.04596e-06	3410	20.247
Plasmacytoid Dendritic Cell %Dendritic Cell	rs28595889	12	61698548	T	A	0.677	0.1222	0.02739	8.31802e-06	3410	19.9048
Plasmacytoid Dendritic Cell %Dendritic Cell	rs10735429	12	108726677	G	A	0.7411	0.1338	0.02924	4.91802e-06	3410	20.9391
Plasmacytoid Dendritic Cell %Dendritic Cell	rs73180904	13	44765322	T	C	0.0842	-0.2075	0.04577	5.99501e-06	3410	20.553
Plasmacytoid Dendritic Cell %Dendritic Cell	rs690924	15	50067248	T	C	0.0264	0.3577	0.07936	6.77798e-06	3410	20.3158
Plasmacytoid Dendritic Cell %Dendritic Cell	rs12951038	17	77544550	T	C	0.0745	0.2104	0.04683	7.24303e-06	3410	20.1857
Plasmacytoid Dendritic Cell %Dendritic Cell	rs203393	20	56242563	A	G	0.5792	-0.1217	0.02505	1.23501e-06	3410	23.6029
HLA DR++ monocyte %monocyte	rs76950373	1	70942862	C	T	0.1367	0.1622	0.0366	9.5971e-06	3595	19.6399
HLA DR++ monocyte %monocyte	rs9439731	1	19059471	C	T	0.3644	-0.1231	0.02626	2.85102e-06	3595	21.9749
HLA DR++ monocyte %monocyte	rs7538058	1	166381821	G	T	0.7944	0.1374	0.03081	8.531e-06	3595	19.888
HLA DR++ monocyte %monocyte	rs116670542	2	217877436	A	G	0.0008	-1.812	0.3917	3.84601e-06	3595	21.3998
HLA DR++ monocyte %monocyte	rs187260865	2	106940570	T	C	0.0185	-0.5052	0.09405	8.30902e-08	3595	28.8542
HLA DR++ monocyte %monocyte	rs17023874	2	39734023	T	C	0.0421	-0.2782	0.06213	7.74694e-06	3595	20.0499
HLA DR++ monocyte %monocyte	rs7624992	3	3233271	T	C	0.1139	-0.1735	0.03914	9.56908e-06	3595	19.6498
HLA DR++ monocyte %monocyte	rs2878953	3	180110875	T	C	0.0771	0.2039	0.04605	9.82992e-06	3595	19.6054
HLA DR++ monocyte %monocyte	rs62395272	6	31394424	T	C	0.2819	-0.2295	0.03657	3.90598e-10	3595	39.3836
HLA DR++ monocyte %monocyte	rs9271281	6	32581059	T	C	0.5808	-0.3029	0.03046	5.37155e-23	3595	98.8869
HLA DR++ monocyte %monocyte	rs9271768	6	32594188	G	A	0.4356	-0.2475	0.03213	1.68384e-14	3595	59.3375
HLA DR++ monocyte %monocyte	rs9296042	6	32736005	T	C	0.5013	-0.1923	0.02928	5.86138e-11	3595	43.1337
HLA DR++ monocyte %monocyte	rs9469094	6	32223191	C	G	0.0861	0.3326	0.05164	1.35101e-10	3595	41.4832
HLA DR++ monocyte %monocyte	rs116322630	6	15221128	T	C	0.0633	0.2678	0.05377	6.63804e-07	3595	24.8051
HLA DR++ monocyte %monocyte	rs2090888	6	109646216	T	A	0.6394	0.1173	0.02647	9.67208e-06	3595	19.6376
HLA DR++ monocyte %monocyte	rs2113347	8	3175873	C	G	0.2826	-0.1283	0.02784	4.20397e-06	3595	21.2381
HLA DR++ monocyte %monocyte	rs61835728	10	10550265	T	C	0.0103	-0.5588	0.1253	8.39093e-06	3595	19.8889
HLA DR++ monocyte %monocyte	rs150066324	12	51947803	T	A	0.0129	0.5024	0.1131	9.25699e-06	3595	19.7321
HLA DR++ monocyte %monocyte	rs7953257	12	112684221	T	A	0.531	-0.1366	0.02719	5.34995e-07	3595	25.2396
HLA DR++ monocyte %monocyte	rs12436392	14	81293101	C	T	0.9897	0.5761	0.123	2.943e-06	3595	21.9374
HLA DR++ monocyte %monocyte	rs62083470	18	35262843	C	T	0.1305	-0.1742	0.03706	2.68201e-06	3595	22.0946
HLA DR++ monocyte %monocyte	rs10410907	19	41033109	T	C	0.1067	0.1843	0.04055	5.65405e-06	3595	20.6571
HLA DR++ monocyte %monocyte	rs6010756	20	61265397	C	A	0.0243	-0.3757	0.07989	2.67202e-06	3595	22.1155
HLA DR++ monocyte %leukocyte	rs9439732	1	19059473	T	A	0.4732	-0.1324	0.02523	1.62401e-07	3595	27.5386
HLA DR++ monocyte %leukocyte	rs35478452	1	248035843	C	G	0.0065	-0.7033	0.1514	3.51504e-06	3595	21.5789
HLA DR++ monocyte %leukocyte	rs115589615	2	106954936	T	C	0.0175	-0.4683	0.09513	8.93203e-07	3595	24.2333
HLA DR++ monocyte %leukocyte	rs9271768	6	32594188	G	A	0.4356	-0.2168	0.03267	3.71878e-11	3595	44.0373
HLA DR++ monocyte %leukocyte	rs62395272	6	31394424	T	C	0.2819	-0.1829	0.03742	1.06999e-06	3595	23.8902
HLA DR++ monocyte %leukocyte	rs9270591	6	32561424	T	C	0.5793	-0.2715	0.03137	7.43875e-18	3595	74.905
HLA DR++ monocyte %leukocyte	rs9296042	6	32736005	T	C	0.5013	-0.1611	0.02972	6.34498e-08	3595	29.3828
HLA DR++ monocyte %leukocyte	rs76115039	21	34394714	A	T	0.0017	1.447	0.3206	6.63804e-06	3595	20.3709
HLA DR++ monocyte %leukocyte	rs9615878	22	48806386	A	G	0.1097	0.1791	0.04031	9.19602e-06	3595	19.7408
HLA DR++ monocyte Absolute Count	rs12410580	1	160126020	A	G	0.0482	0.2562	0.05738	8.27199e-06	3579	19.936
HLA DR++ monocyte Absolute Count	rs10753675	1	165314847	T	C	0.5617	0.1115	0.0249	7.80998e-06	3579	20.0517
HLA DR++ monocyte Absolute Count	rs115589615	2	106954936	T	C	0.0176	-0.4684	0.09367	5.98494e-07	3579	25.0053
HLA DR++ monocyte Absolute Count	rs138955284	3	154844527	T	G	0.0047	-0.9382	0.1848	4.02504e-07	3579	25.7743
HLA DR++ monocyte Absolute Count	rs114141703	3	197226213	A	C	0.025	0.3833	0.08005	1.74699e-06	3579	22.9274
HLA DR++ monocyte Absolute Count	rs74827437	4	109128418	G	A	0.1018	0.1903	0.04129	4.20504e-06	3579	21.2416
HLA DR++ monocyte Absolute Count	rs12659610	5	65872759	A	G	0.0043	0.8519	0.1886	6.47799e-06	3579	20.403
HLA DR++ monocyte Absolute Count	rs73576356	6	147436169	T	A	0.0379	-0.2957	0.06466	4.98001e-06	3579	20.9137
HLA DR++ monocyte Absolute Count	rs9272459	6	32605578	A	G	0.5423	-0.1649	0.02958	2.66397e-08	3579	31.0774
HLA DR++ monocyte Absolute Count	rs62395272	6	31394424	T	C	0.2812	-0.1767	0.0353	5.79402e-07	3579	25.0567
HLA DR++ monocyte Absolute Count	rs9275271	6	32662533	C	T	0.6292	0.2356	0.03057	1.67494e-14	3579	59.3963
HLA DR++ monocyte Absolute Count	rs112700313	6	127699589	T	C	0.0022	-1.116	0.2489	7.59399e-06	3579	20.1038
HLA DR++ monocyte Absolute Count	rs28610544	7	106771703	T	C	0.1692	0.1685	0.03275	2.831e-07	3579	26.4714
HLA DR++ monocyte Absolute Count	rs117433119	7	45664941	C	A	0.0022	1.226	0.269	5.30799e-06	3579	20.7719
HLA DR++ monocyte Absolute Count	rs16901587	8	127636944	A	G	0.202	-0.1396	0.03069	5.61798e-06	3579	20.6908
HLA DR++ monocyte Absolute Count	rs35842632	9	25608163	T	G	0.2923	0.1193	0.02672	8.22792e-06	3579	19.9346
HLA DR++ monocyte Absolute Count	rs4244738	9	66536402	G	A	0.9719	0.3959	0.08798	6.99906e-06	3579	20.249
HLA DR++ monocyte Absolute Count	rs7310615	12	111865049	G	C	0.5222	-0.1431	0.02641	6.40398e-08	3579	29.3591
HLA DR++ monocyte Absolute Count	rs11169475	12	50914563	A	G	0.0296	-0.3396	0.07329	3.71604e-06	3579	21.4707
HLA DR++ monocyte Absolute Count	rs111801150	13	114508277	G	A	0.0013	-1.644	0.3396	1.33999e-06	3579	23.4352
HLA DR++ monocyte Absolute Count	rs55952218	16	73388512	A	G	0.0807	0.2123	0.04485	2.28402e-06	3579	22.4066
HLA DR++ monocyte Absolute Count	rs183181627	16	69003214	C	A	0.001	-1.803	0.3795	2.10902e-06	3579	22.5719
HLA DR++ monocyte Absolute Count	rs34795364	17	34011303	C	G	0.0011	-1.754	0.3818	4.489e-06	3579	21.1051
HLA DR++ monocyte Absolute Count	rs139181645	17	76469857	G	C	0.0451	-0.2801	0.05887	2.03301e-06	3579	22.638
HLA DR++ monocyte Absolute Count	rs61289229	19	46392004	T	C	0.1133	0.1874	0.03947	2.14902e-06	3579	22.5426
HLA DR++ monocyte Absolute Count	rs5995959	22	22750190	T	C	0.0323	-0.3484	0.07506	3.58798e-06	3579	21.5446
CD4 regulatory T cell %CD4+ T cell	rs181741769	1	26999658	C	T	0.002	1.241	0.2679	3.73603e-06	3437	21.4584
CD4 regulatory T cell %CD4+ T cell	rs13410035	2	161139489	T	C	0.0346	-0.3267	0.06743	1.322e-06	3437	23.4743
CD4 regulatory T cell %CD4+ T cell	rs17009374	2	30532493	T	C	0.0103	0.5648	0.1239	5.34097e-06	3437	20.7801
CD4 regulatory T cell %CD4+ T cell	rs4685760	3	4602747	C	G	0.4693	-0.1117	0.02502	8.30195e-06	3437	19.9311
CD4 regulatory T cell %CD4+ T cell	rs12186662	5	90356197	G	A	0.6123	-0.1134	0.0254	8.30692e-06	3437	19.9324
CD4 regulatory T cell %CD4+ T cell	rs77142596	6	163753664	T	C	0.0371	-0.307	0.06687	4.57804e-06	3437	21.0773
CD4 regulatory T cell %CD4+ T cell	rs2187822	6	32449726	C	A	0.3251	-0.1531	0.03337	4.65704e-06	3437	21.0493
CD4 regulatory T cell %CD4+ T cell	rs191172032	7	148149143	A	G	0.0253	0.3869	0.0825	2.83302e-06	3437	21.9933
CD4 regulatory T cell %CD4+ T cell	rs77615103	7	37406370	A	C	0.1484	0.1876	0.03743	5.62199e-07	3437	25.1204
CD4 regulatory T cell %CD4+ T cell	rs138899232	8	10768753	T	G	0.112	0.1934	0.04306	7.26708e-06	3437	20.1727
CD4 regulatory T cell %CD4+ T cell	rs1571025	10	6134869	G	A	0.1766	0.2422	0.0339	1.10892e-12	3437	51.0445
CD4 regulatory T cell %CD4+ T cell	rs6602392	10	6078079	A	C	0.1155	0.2173	0.03926	3.33703e-08	3437	30.6351
CD4 regulatory T cell %CD4+ T cell	rs73018933	11	128174781	A	G	0.1785	-0.1478	0.03295	7.56206e-06	3437	20.1205
CD4 regulatory T cell %CD4+ T cell	rs77071786	12	23501010	C	G	0.0598	-0.2858	0.05432	1.51901e-07	3437	27.6825
CD4 regulatory T cell %CD4+ T cell	rs149595513	14	56535269	T	C	0.0031	1.04	0.227	4.78597e-06	3437	20.9901
CD4 regulatory T cell %CD4+ T cell	rs146090095	14	25035095	T	A	0.0708	-0.2227	0.04891	5.48302e-06	3437	20.7322
CD4 regulatory T cell %CD4+ T cell	rs79028902	16	84427121	T	C	0.1251	-0.1713	0.03867	9.77192e-06	3437	19.623
CD4 regulatory T cell %CD4+ T cell	rs72821912	17	30183388	T	C	0.045	0.2845	0.06114	3.38197e-06	3437	21.6528
CD4 regulatory T cell %CD4+ T cell	rs2909902	19	47667326	A	T	0.2784	-0.1357	0.02779	1.08101e-06	3437	23.8442
CD4 regulatory T cell %CD4+ T cell	rs6016476	20	39570656	G	A	0.3688	0.1213	0.02643	4.56604e-06	3437	21.0633
CD4 regulatory T cell %T cell	rs79327855	3	144158111	T	C	0.0009	-1.849	0.3895	2.14798e-06	3437	22.5351
CD4 regulatory T cell %T cell	rs76239041	5	153002618	A	G	0.0412	0.3211	0.06468	7.21805e-07	3437	24.6457
CD4 regulatory T cell %T cell	rs219948	6	12155899	A	G	0.262	0.1335	0.02947	6.10506e-06	3437	20.5212
CD4 regulatory T cell %T cell	rs2975007	6	29902327	T	G	0.4342	-0.1628	0.0337	1.42099e-06	3437	23.3372
CD4 regulatory T cell %T cell	rs971864	6	164597687	T	C	0.4588	0.1181	0.02572	4.56499e-06	3437	21.0842
CD4 regulatory T cell %T cell	rs115707165	7	81108132	T	C	0.0033	-1.047	0.2348	8.49298e-06	3437	19.8837
CD4 regulatory T cell %T cell	rs28445004	8	34560021	C	T	0.0148	0.46	0.1039	9.87302e-06	3437	19.6013
CD4 regulatory T cell %T cell	rs6602392	10	6078079	A	C	0.1155	0.1917	0.04025	1.992e-06	3437	22.6836
CD4 regulatory T cell %T cell	rs1571025	10	6134869	G	A	0.1766	0.2054	0.03486	4.16898e-09	3437	34.7173
CD4 regulatory T cell %T cell	rs509240	11	30568643	G	A	0.2629	0.1334	0.02964	6.97606e-06	3437	20.2561
[truncated: 16,734 more rows]
