# Supplementary material for: Association between immune cells and allergic purpura: a Mendelian randomization study
Source: Ital J Pediatr. 2025 Apr 10;51:112. doi: 10.1186/s13052-025-01847-6 (PMC11987331; doi:10.1186/s13052-025-01847-6)
Supplement: Supplementary file 3 — Supplementary Material 3 [file 13052_2025_1847_MOESM3_ESM.xlsx]

## Sheet: Sheet1
Supplementary Table 2: Detailed information of instrumental variables used in MR analyses about immune cells on allergic purpura
exposure	SNP	chr	pos	effect_allele.exposure	other_allele.exposure	beta.outcome	se.outcome	pval.outcome	proxy.outcome	target_snp.outcome	proxy_snp.outcome	target_a1.outcome	target_a2.outcome	proxy_a1.outcome	proxy_a2.outcome	mr_keep
CD20 on IgD- CD38- B cell	rs10501383	11	60164527	T	C	-0.4511	0.142	0.00149101	NA	NA	NA	NA	NA	NA	NA	TRUE
CD20 on IgD- CD38- B cell	rs111369841	6	32921104	T	C	-0.1496	0.1887	0.4281	NA	NA	NA	NA	NA	NA	NA	TRUE
CD20 on IgD- CD38- B cell	rs11751198	6	31753526	A	G	0.6677	0.3593	0.0631393	NA	NA	NA	NA	NA	NA	NA	TRUE
CD20 on IgD- CD38- B cell	rs12200643	6	170846603	A	G	0.6571	0.4899	0.1798	NA	NA	NA	NA	NA	NA	NA	TRUE
CD20 on IgD- CD38- B cell	rs140120241	1	166021518	A	G	-0.0451	0.1187	0.7042	NA	NA	NA	NA	NA	NA	NA	TRUE
CD20 on IgD- CD38- B cell	rs16948899	16	50866572	G	C	0.065	0.0728	0.372	NA	NA	NA	NA	NA	NA	NA	TRUE
CD20 on IgD- CD38- B cell	rs179206	16	19303610	T	C	0.0109	0.1465	0.9407	NA	NA	NA	NA	NA	NA	NA	TRUE
CD20 on IgD- CD38- B cell	rs183569210	18	72589044	A	G	-0.0697	0.1984	0.7252	NA	NA	NA	NA	NA	NA	NA	TRUE
CD20 on IgD- CD38- B cell	rs1838178	8	92858976	G	A	-0.0537	0.0699	0.4423	NA	NA	NA	NA	NA	NA	NA	TRUE
CD20 on IgD- CD38- B cell	rs187188344	2	178858731	G	C	-0.3048	0.2968	0.3045	NA	NA	NA	NA	NA	NA	NA	TRUE
CD20 on IgD- CD38- B cell	rs2524184	6	30427293	T	A	-0.0739	0.0689	0.2837	TRUE	rs2524184	rs2524176	A	T	G	A	TRUE
CD20 on IgD- CD38- B cell	rs2578469	12	4101401	A	G	0.0566	0.073	0.4375	NA	NA	NA	NA	NA	NA	NA	TRUE
CD20 on IgD- CD38- B cell	rs2868177	7	75589903	G	A	-0.1466	0.073	0.04454	NA	NA	NA	NA	NA	NA	NA	TRUE
CD20 on IgD- CD38- B cell	rs3123557	1	24204073	T	C	0.0272	0.0662	0.681299	NA	NA	NA	NA	NA	NA	NA	TRUE
CD20 on IgD- CD38- B cell	rs4716010	6	15898371	A	G	0.1069	0.0857	0.2124	NA	NA	NA	NA	NA	NA	NA	TRUE
CD20 on IgD- CD38- B cell	rs55809481	19	49872521	C	T	-0.0154	0.0712	0.8293	NA	NA	NA	NA	NA	NA	NA	TRUE
CD20 on IgD- CD38- B cell	rs57271503	3	119244593	A	G	0.1415	0.0977	0.1475	NA	NA	NA	NA	NA	NA	NA	TRUE
CD20 on IgD- CD38- B cell	rs6120395	20	32451693	G	A	-0.0691	0.0663	0.2978	NA	NA	NA	NA	NA	NA	NA	TRUE
CD20 on IgD- CD38- B cell	rs61731791	19	50940778	T	C	-0.0548	0.2019	0.7862	NA	NA	NA	NA	NA	NA	NA	TRUE
CD20 on IgD- CD38- B cell	rs61886501	11	18870317	T	C	-0.1204	0.2473	0.626299	NA	NA	NA	NA	NA	NA	NA	TRUE
CD20 on IgD- CD38- B cell	rs62194499	2	207417460	A	G	-0.263	0.1505	0.0806195	NA	NA	NA	NA	NA	NA	NA	TRUE
CD20 on IgD- CD38- B cell	rs7179991	15	31811797	G	A	0.0962	0.217	0.6577	NA	NA	NA	NA	NA	NA	NA	TRUE
CD20 on IgD- CD38- B cell	rs75071948	9	75768836	G	T	-0.035	0.2814	0.9009	NA	NA	NA	NA	NA	NA	NA	TRUE
CD20 on IgD- CD38- B cell	rs75915436	6	40648455	T	C	-0.1943	0.1634	0.2341	NA	NA	NA	NA	NA	NA	NA	TRUE
CD20 on IgD- CD38- B cell	rs7608595	2	223088415	C	T	0.0237	0.0664	0.7209	NA	NA	NA	NA	NA	NA	NA	TRUE
CD20 on IgD- CD38- B cell	rs78368496	11	19984329	G	A	-0.4117	0.2611	0.1148	NA	NA	NA	NA	NA	NA	NA	TRUE
CD20 on IgD- CD38- B cell	rs849532	2	206552726	G	A	0.203	0.1529	0.1842	NA	NA	NA	NA	NA	NA	NA	TRUE
CD20 on IgD- CD38- B cell	rs9271146	6	32577282	C	A	-0.1768	0.0836	0.0344199	NA	NA	NA	NA	NA	NA	NA	TRUE
CD20 on IgD- CD38- B cell	rs9537439	13	57165052	T	A	-0.0956	0.0693	0.1678	TRUE	rs9537439	rs7982238	T	A	G	A	TRUE
CD20 on IgD- CD38- B cell	rs9842470	3	184221260	T	C	0.0048	0.1127	0.9658	NA	NA	NA	NA	NA	NA	NA	TRUE
CD3 on secreting CD4 regulatory T cell	rs114672530	1	168306279	A	G	-0.0186	0.2574	0.9425	NA	NA	NA	NA	NA	NA	NA	TRUE
CD3 on secreting CD4 regulatory T cell	rs115839712	1	75888556	A	T	-0.1352	0.6335	0.831	NA	NA	NA	NA	NA	NA	NA	TRUE
CD3 on secreting CD4 regulatory T cell	rs116168222	4	181401728	T	C	0.3543	0.3467	0.3069	NA	NA	NA	NA	NA	NA	NA	TRUE
CD3 on secreting CD4 regulatory T cell	rs12884372	14	86036273	G	T	0.1344	0.2686	0.616601	NA	NA	NA	NA	NA	NA	NA	TRUE
CD3 on secreting CD4 regulatory T cell	rs1324073	6	88822616	C	G	-0.1337	0.0952	0.1601	NA	NA	NA	NA	NA	NA	NA	TRUE
CD3 on secreting CD4 regulatory T cell	rs142130759	1	166174176	A	G	-0.2741	0.261	0.2937	TRUE	rs142130759	rs114000206	A	G	T	C	TRUE
CD3 on secreting CD4 regulatory T cell	rs142935756	6	68280346	G	A	0.0384	0.1621	0.8127	NA	NA	NA	NA	NA	NA	NA	TRUE
CD3 on secreting CD4 regulatory T cell	rs2949661	1	167424924	T	C	0.0482	0.0747	0.5187	NA	NA	NA	NA	NA	NA	NA	TRUE
CD3 on secreting CD4 regulatory T cell	rs4396110	1	118266529	A	G	0.0908	0.0739	0.219	NA	NA	NA	NA	NA	NA	NA	TRUE
CD3 on secreting CD4 regulatory T cell	rs4656440	1	165218634	G	C	-0.0711	0.1241	0.5667	NA	NA	NA	NA	NA	NA	NA	TRUE
CD3 on secreting CD4 regulatory T cell	rs4657649	1	167173140	C	T	-0.0193	0.1051	0.8546	NA	NA	NA	NA	NA	NA	NA	TRUE
CD3 on secreting CD4 regulatory T cell	rs4763361	12	14119860	G	C	-0.1074	0.4332	0.8041	NA	NA	NA	NA	NA	NA	NA	TRUE
CD3 on secreting CD4 regulatory T cell	rs55799444	16	90107716	T	C	-0.0868	0.0677	0.1994	NA	NA	NA	NA	NA	NA	NA	TRUE
CD3 on secreting CD4 regulatory T cell	rs57844740	3	127163016	A	G	0.0714	0.1557	0.6466	NA	NA	NA	NA	NA	NA	NA	TRUE
CD3 on secreting CD4 regulatory T cell	rs6684311	1	166485891	G	C	-0.0213	0.0758	0.7784	NA	NA	NA	NA	NA	NA	NA	TRUE
CD3 on secreting CD4 regulatory T cell	rs7094641	10	67598745	A	G	0.0787	0.0719	0.274	NA	NA	NA	NA	NA	NA	NA	TRUE
CD3 on secreting CD4 regulatory T cell	rs74620952	11	117753136	C	T	-0.2353	0.2088	0.2598	NA	NA	NA	NA	NA	NA	NA	TRUE
CD3 on secreting CD4 regulatory T cell	rs75466245	2	44973335	C	T	-0.1163	0.1014	0.2515	NA	NA	NA	NA	NA	NA	NA	TRUE
CD3 on secreting CD4 regulatory T cell	rs78042544	15	36121803	G	A	-0.0302	0.129	0.8147	NA	NA	NA	NA	NA	NA	NA	TRUE
CD3 on secreting CD4 regulatory T cell	rs8024202	15	97334659	A	G	0.087	0.0727	0.2319	NA	NA	NA	NA	NA	NA	NA	TRUE
CD3 on secreting CD4 regulatory T cell	rs869139	1	26527699	C	T	-0.0391	0.0666	0.5572	NA	NA	NA	NA	NA	NA	NA	TRUE
FSC-A on HLA DR+ CD4+ T cell	rs112728592	2	179019068	T	C	0.0829	0.1112	0.4556	NA	NA	NA	NA	NA	NA	NA	TRUE
FSC-A on HLA DR+ CD4+ T cell	rs113508249	4	82455099	G	A	0.1137	0.1776	0.5221	NA	NA	NA	NA	NA	NA	NA	TRUE
FSC-A on HLA DR+ CD4+ T cell	rs12482528	21	15710293	T	C	-0.0315	0.1073	0.7687	NA	NA	NA	NA	NA	NA	NA	TRUE
FSC-A on HLA DR+ CD4+ T cell	rs142667430	13	19454846	T	C	0.4027	0.1921	0.0360703	NA	NA	NA	NA	NA	NA	NA	TRUE
FSC-A on HLA DR+ CD4+ T cell	rs142882340	3	98779043	G	A	-0.0437	0.4948	0.9297	NA	NA	NA	NA	NA	NA	NA	TRUE
FSC-A on HLA DR+ CD4+ T cell	rs142909976	9	31120417	A	T	0.023	0.2098	0.9126	NA	NA	NA	NA	NA	NA	NA	TRUE
FSC-A on HLA DR+ CD4+ T cell	rs146688461	1	204545064	G	A	-1.0224	0.5222	0.0502296	NA	NA	NA	NA	NA	NA	NA	TRUE
FSC-A on HLA DR+ CD4+ T cell	rs147422381	15	38054883	A	G	-0.3919	0.4276	0.3594	NA	NA	NA	NA	NA	NA	NA	TRUE
FSC-A on HLA DR+ CD4+ T cell	rs150750018	1	242338190	A	G	0.9163	0.407	0.0243501	NA	NA	NA	NA	NA	NA	NA	TRUE
FSC-A on HLA DR+ CD4+ T cell	rs2379150	1	11494512	T	C	0.0812	0.0658	0.2169	NA	NA	NA	NA	NA	NA	NA	TRUE
FSC-A on HLA DR+ CD4+ T cell	rs2946832	12	102718009	T	C	-0.2122	0.1318	0.1076	NA	NA	NA	NA	NA	NA	NA	TRUE
FSC-A on HLA DR+ CD4+ T cell	rs4950037	1	97950934	T	G	0.0435	0.0699	0.533801	NA	NA	NA	NA	NA	NA	NA	TRUE
FSC-A on HLA DR+ CD4+ T cell	rs57276252	7	104411433	T	C	0.1037	0.0714	0.1463	NA	NA	NA	NA	NA	NA	NA	TRUE
FSC-A on HLA DR+ CD4+ T cell	rs7582130	2	71779032	A	G	0.1593	0.0682	0.0195501	NA	NA	NA	NA	NA	NA	NA	TRUE
FSC-A on HLA DR+ CD4+ T cell	rs75929528	9	15258639	C	T	-0.0846	0.1065	0.4272	NA	NA	NA	NA	NA	NA	NA	TRUE
FSC-A on HLA DR+ CD4+ T cell	rs76260706	7	5250140	G	A	0.3231	0.3157	0.3062	NA	NA	NA	NA	NA	NA	NA	TRUE
FSC-A on HLA DR+ CD4+ T cell	rs7939069	11	47688459	A	G	-0.0599	0.2827	0.8323	NA	NA	NA	NA	NA	NA	NA	TRUE
CD33- HLA DR+ Absolute Count	rs114548614	3	196493486	T	A	1.1025	0.9382	0.2399	NA	NA	NA	NA	NA	NA	NA	TRUE
CD33- HLA DR+ Absolute Count	rs115139705	7	120959087	A	G	0.2556	0.2484	0.3033	NA	NA	NA	NA	NA	NA	NA	TRUE
CD33- HLA DR+ Absolute Count	rs116926801	17	65652250	T	C	0.0556	0.1764	0.7524	NA	NA	NA	NA	NA	NA	NA	TRUE
CD33- HLA DR+ Absolute Count	rs11695642	2	43952695	T	G	0.0006	0.0661	0.9933	NA	NA	NA	NA	NA	NA	NA	TRUE
CD33- HLA DR+ Absolute Count	rs117117531	17	50899429	A	C	-0.562	0.2586	0.0297701	NA	NA	NA	NA	NA	NA	NA	TRUE
CD33- HLA DR+ Absolute Count	rs117757905	9	20121195	A	G	-0.0115	0.2604	0.9649	NA	NA	NA	NA	NA	NA	NA	TRUE
CD33- HLA DR+ Absolute Count	rs117803686	15	25457565	A	G	-0.1053	0.1906	0.5805	NA	NA	NA	NA	NA	NA	NA	TRUE
CD33- HLA DR+ Absolute Count	rs118076832	15	52532599	G	C	-0.1823	0.3976	0.6466	NA	NA	NA	NA	NA	NA	NA	TRUE
CD33- HLA DR+ Absolute Count	rs118141414	7	141885631	T	C	-0.5379	0.9348	0.564999	NA	NA	NA	NA	NA	NA	NA	TRUE
CD33- HLA DR+ Absolute Count	rs139348198	11	14699945	T	C	-0.4549	0.6411	0.4779	NA	NA	NA	NA	NA	NA	NA	TRUE
CD33- HLA DR+ Absolute Count	rs140072356	19	41677568	A	G	0.0579	0.3339	0.8623	NA	NA	NA	NA	NA	NA	NA	TRUE
CD33- HLA DR+ Absolute Count	rs140563508	9	140249209	T	C	0.269	0.3948	0.4956	NA	NA	NA	NA	NA	NA	NA	TRUE
CD33- HLA DR+ Absolute Count	rs143360411	14	60625341	A	T	-0.6883	0.5691	0.2265	NA	NA	NA	NA	NA	NA	NA	TRUE
CD33- HLA DR+ Absolute Count	rs144484750	1	175194000	T	C	0.0253	0.2712	0.9256	NA	NA	NA	NA	NA	NA	NA	TRUE
CD33- HLA DR+ Absolute Count	rs145935372	12	61820975	A	G	0.444	0.3799	0.2425	NA	NA	NA	NA	NA	NA	NA	TRUE
CD33- HLA DR+ Absolute Count	rs149034028	6	138310176	T	C	-0.0683	0.1559	0.6615	NA	NA	NA	NA	NA	NA	NA	TRUE
CD33- HLA DR+ Absolute Count	rs1697573	19	51718317	A	T	-0.0049	0.0669	0.9414	NA	NA	NA	NA	NA	NA	NA	TRUE
CD33- HLA DR+ Absolute Count	rs17382372	2	136921761	A	G	-0.0259	0.0929	0.780601	NA	NA	NA	NA	NA	NA	NA	TRUE
CD33- HLA DR+ Absolute Count	rs17883048	17	7570956	A	G	0.2853	0.2213	0.1972	NA	NA	NA	NA	NA	NA	NA	TRUE
CD33- HLA DR+ Absolute Count	rs185521042	10	81460339	C	A	0.6021	0.5276	0.2538	NA	NA	NA	NA	NA	NA	NA	TRUE
CD33- HLA DR+ Absolute Count	rs2108605	17	10352579	G	C	0.0887	0.216	0.6815	NA	NA	NA	NA	NA	NA	NA	TRUE
CD33- HLA DR+ Absolute Count	rs2464634	12	120316206	G	T	-0.3039	0.1931	0.1155	NA	NA	NA	NA	NA	NA	NA	TRUE
CD33- HLA DR+ Absolute Count	rs2705609	7	3560919	T	G	0.0674	0.0837	0.4208	NA	NA	NA	NA	NA	NA	NA	TRUE
CD33- HLA DR+ Absolute Count	rs34318562	19	52180033	A	G	-0.0556	0.0657	0.3974	NA	NA	NA	NA	NA	NA	NA	TRUE
CD33- HLA DR+ Absolute Count	rs35720624	19	53014851	T	A	-0.1033	0.3238	0.749799	NA	NA	NA	NA	NA	NA	NA	TRUE
CD33- HLA DR+ Absolute Count	rs372474797	2	90223280	A	G	-0.0268	0.1742	0.8778	TRUE	rs372474797	rs12993056	A	G	A	G	TRUE
CD33- HLA DR+ Absolute Count	rs3916927	13	103927135	A	G	0.1115	0.0757	0.1411	NA	NA	NA	NA	NA	NA	NA	TRUE
CD33- HLA DR+ Absolute Count	rs4955865	3	55733390	T	C	-0.0496	0.0677	0.4633	NA	NA	NA	NA	NA	NA	NA	TRUE
CD33- HLA DR+ Absolute Count	rs66733222	3	171668815	A	C	-0.1032	0.101	0.3066	NA	NA	NA	NA	NA	NA	NA	TRUE
CD33- HLA DR+ Absolute Count	rs7207960	17	32010983	T	C	0.0361	0.0908	0.691	NA	NA	NA	NA	NA	NA	NA	TRUE
CD33- HLA DR+ Absolute Count	rs73023658	11	130596271	T	A	0.1668	0.2649	0.528901	NA	NA	NA	NA	NA	NA	NA	TRUE
CD33- HLA DR+ Absolute Count	rs73049161	19	41969867	A	G	-0.2946	0.2147	0.17	NA	NA	NA	NA	NA	NA	NA	TRUE
CD33- HLA DR+ Absolute Count	rs74940075	3	105338298	A	G	0.1639	0.2887	0.5702	NA	NA	NA	NA	NA	NA	NA	TRUE
CD33- HLA DR+ Absolute Count	rs78557978	4	115638601	C	G	-0.0003	0.1654	0.9988	NA	NA	NA	NA	NA	NA	NA	TRUE
CD33- HLA DR+ Absolute Count	rs876036	7	50307710	C	T	-0.0518	0.0712	0.4668	NA	NA	NA	NA	NA	NA	NA	TRUE
CD45RA+ CD28- CD8+ T cell Absolute Count	rs10122523	9	99511751	A	G	0.1644	0.1779	0.3556	NA	NA	NA	NA	NA	NA	NA	TRUE
CD45RA+ CD28- CD8+ T cell Absolute Count	rs10155782	6	37156467	C	T	-0.013	0.1089	0.9047	NA	NA	NA	NA	NA	NA	NA	TRUE
CD45RA+ CD28- CD8+ T cell Absolute Count	rs10159645	10	106333320	A	C	-0.0361	0.1513	0.8115	NA	NA	NA	NA	NA	NA	NA	TRUE
CD45RA+ CD28- CD8+ T cell Absolute Count	rs10276305	7	7885705	A	G	0.169	0.3029	0.576901	NA	NA	NA	NA	NA	NA	NA	TRUE
CD45RA+ CD28- CD8+ T cell Absolute Count	rs10400782	14	35130401	C	A	-0.2461	0.1666	0.1395	NA	NA	NA	NA	NA	NA	NA	TRUE
CD45RA+ CD28- CD8+ T cell Absolute Count	rs10484068	14	99653123	T	C	0.0075	0.1228	0.9514	NA	NA	NA	NA	NA	NA	NA	TRUE
CD45RA+ CD28- CD8+ T cell Absolute Count	rs10505739	12	10043518	C	A	0.1142	0.1508	0.4489	NA	NA	NA	NA	NA	NA	NA	TRUE
CD45RA+ CD28- CD8+ T cell Absolute Count	rs10824158	10	53915868	T	G	0.2314	0.1257	0.0655496	NA	NA	NA	NA	NA	NA	NA	TRUE
CD45RA+ CD28- CD8+ T cell Absolute Count	rs10965305	9	22268719	G	C	-0.1653	0.2171	0.4464	NA	NA	NA	NA	NA	NA	NA	TRUE
CD45RA+ CD28- CD8+ T cell Absolute Count	rs11060236	12	129773605	G	A	-0.1309	0.1904	0.4917	NA	NA	NA	NA	NA	NA	NA	TRUE
CD45RA+ CD28- CD8+ T cell Absolute Count	rs1106305	11	12065087	T	C	0.0801	0.2805	0.7753	NA	NA	NA	NA	NA	NA	NA	TRUE
CD45RA+ CD28- CD8+ T cell Absolute Count	rs11112760	12	106241673	T	C	-0.2304	0.676	0.733199	NA	NA	NA	NA	NA	NA	NA	TRUE
CD45RA+ CD28- CD8+ T cell Absolute Count	rs111347604	1	85643698	T	A	-0.0085	0.3037	0.9777	TRUE	rs111347604	rs17122763	T	A	T	A	TRUE
CD45RA+ CD28- CD8+ T cell Absolute Count	rs111373539	9	107628892	A	T	0.2209	0.2067	0.2854	NA	NA	NA	NA	NA	NA	NA	TRUE
CD45RA+ CD28- CD8+ T cell Absolute Count	rs111399817	7	146550168	T	G	0.3384	0.3098	0.2747	NA	NA	NA	NA	NA	NA	NA	TRUE
CD45RA+ CD28- CD8+ T cell Absolute Count	rs111409203	2	19743796	G	C	0.2321	0.1807	0.1988	NA	NA	NA	NA	NA	NA	NA	TRUE
CD45RA+ CD28- CD8+ T cell Absolute Count	rs111541596	21	15989102	C	T	-0.0587	0.3096	0.8497	NA	NA	NA	NA	NA	NA	NA	TRUE
CD45RA+ CD28- CD8+ T cell Absolute Count	rs111648746	13	28485345	A	G	0.4222	0.1822	0.0205102	NA	NA	NA	NA	NA	NA	NA	TRUE
CD45RA+ CD28- CD8+ T cell Absolute Count	rs111730307	14	49236170	T	G	0.0617	0.2685	0.8182	NA	NA	NA	NA	NA	NA	NA	TRUE
CD45RA+ CD28- CD8+ T cell Absolute Count	rs111745963	3	67860216	C	T	-0.2538	0.3403	0.4558	NA	NA	NA	NA	NA	NA	NA	TRUE
CD45RA+ CD28- CD8+ T cell Absolute Count	rs111777292	3	192717255	T	C	-0.1021	0.1767	0.5634	TRUE	rs111777292	rs57485637	T	C	C	T	TRUE
CD45RA+ CD28- CD8+ T cell Absolute Count	rs111867376	6	159962229	A	G	-0.1058	0.1358	0.4359	NA	NA	NA	NA	NA	NA	NA	TRUE
CD45RA+ CD28- CD8+ T cell Absolute Count	rs111902471	3	14459099	G	A	-0.1818	0.4132	0.66	NA	NA	NA	NA	NA	NA	NA	TRUE
CD45RA+ CD28- CD8+ T cell Absolute Count	rs112004249	12	82550260	A	T	0.1095	0.1306	0.4017	NA	NA	NA	NA	NA	NA	NA	TRUE
CD45RA+ CD28- CD8+ T cell Absolute Count	rs11202534	10	89500755	T	G	-0.0741	0.1423	0.6027	NA	NA	NA	NA	NA	NA	NA	TRUE
CD45RA+ CD28- CD8+ T cell Absolute Count	rs112057764	3	176439376	A	C	-0.0729	0.3593	0.8392	NA	NA	NA	NA	NA	NA	NA	TRUE
CD45RA+ CD28- CD8+ T cell Absolute Count	rs112111433	13	85569939	A	T	-0.1366	0.2167	0.5285	NA	NA	NA	NA	NA	NA	NA	TRUE
CD45RA+ CD28- CD8+ T cell Absolute Count	rs112121527	12	119037578	C	T	0.2825	0.1711	0.0986711	NA	NA	NA	NA	NA	NA	NA	TRUE
CD45RA+ CD28- CD8+ T cell Absolute Count	rs112137766	2	41540149	C	T	-0.2713	0.2147	0.2063	NA	NA	NA	NA	NA	NA	NA	TRUE
CD45RA+ CD28- CD8+ T cell Absolute Count	rs112278099	18	5319739	T	C	0.0235	0.3166	0.9408	NA	NA	NA	NA	NA	NA	NA	TRUE
CD45RA+ CD28- CD8+ T cell Absolute Count	rs112310272	15	26944526	A	T	0.3004	0.462	0.5155	NA	NA	NA	NA	NA	NA	NA	TRUE
CD45RA+ CD28- CD8+ T cell Absolute Count	rs112357188	5	16118218	A	G	-0.7592	0.3843	0.0482403	NA	NA	NA	NA	NA	NA	NA	TRUE
CD45RA+ CD28- CD8+ T cell Absolute Count	rs112517700	10	91013835	A	G	-0.148	0.137	0.28	NA	NA	NA	NA	NA	NA	NA	TRUE
CD45RA+ CD28- CD8+ T cell Absolute Count	rs112529428	12	129340399	T	C	-0.2691	0.2077	0.1952	NA	NA	NA	NA	NA	NA	NA	TRUE
CD45RA+ CD28- CD8+ T cell Absolute Count	rs112604811	19	46587710	T	C	0.9373	0.4083	0.0217	NA	NA	NA	NA	NA	NA	NA	TRUE
CD45RA+ CD28- CD8+ T cell Absolute Count	rs112785730	2	127831527	A	G	-0.2514	0.2955	0.395	NA	NA	NA	NA	NA	NA	NA	TRUE
CD45RA+ CD28- CD8+ T cell Absolute Count	rs112880431	6	130091902	A	G	-0.4883	0.301	0.1048	NA	NA	NA	NA	NA	NA	NA	TRUE
CD45RA+ CD28- CD8+ T cell Absolute Count	rs112973846	5	128365521	G	A	0.1571	0.1941	0.4185	NA	NA	NA	NA	NA	NA	NA	TRUE
CD45RA+ CD28- CD8+ T cell Absolute Count	rs113007178	13	40914557	A	T	-1.1005	0.9582	0.2508	NA	NA	NA	NA	NA	NA	NA	TRUE
CD45RA+ CD28- CD8+ T cell Absolute Count	rs113122796	8	142876352	G	C	-0.1379	0.222	0.5345	NA	NA	NA	NA	NA	NA	NA	TRUE
CD45RA+ CD28- CD8+ T cell Absolute Count	rs113199364	17	75157900	T	C	0.3364	0.1872	0.0724102	NA	NA	NA	NA	NA	NA	NA	TRUE
CD45RA+ CD28- CD8+ T cell Absolute Count	rs113206087	2	21048037	T	G	-0.0436	0.1847	0.8135	NA	NA	NA	NA	NA	NA	NA	TRUE
CD45RA+ CD28- CD8+ T cell Absolute Count	rs113369914	20	21420694	T	C	-0.2859	0.2914	0.3266	NA	NA	NA	NA	NA	NA	NA	TRUE
CD45RA+ CD28- CD8+ T cell Absolute Count	rs113411752	17	35489333	G	A	-0.1865	0.1501	0.2139	NA	NA	NA	NA	NA	NA	NA	TRUE
CD45RA+ CD28- CD8+ T cell Absolute Count	rs113513225	2	192441892	A	G	-0.0625	0.2864	0.8271	NA	NA	NA	NA	NA	NA	NA	TRUE
CD45RA+ CD28- CD8+ T cell Absolute Count	rs113555953	4	97898706	A	C	0.0796	0.2279	0.7268	NA	NA	NA	NA	NA	NA	NA	TRUE
CD45RA+ CD28- CD8+ T cell Absolute Count	rs113653707	11	43996684	C	A	0.1031	0.3812	0.786799	NA	NA	NA	NA	NA	NA	NA	TRUE
CD45RA+ CD28- CD8+ T cell Absolute Count	rs113677798	7	78657809	G	A	0.2338	0.2542	0.3578	NA	NA	NA	NA	NA	NA	NA	TRUE
CD45RA+ CD28- CD8+ T cell Absolute Count	rs113698814	1	207678128	G	A	-0.6058	0.2456	0.0136301	NA	NA	NA	NA	NA	NA	NA	TRUE
CD45RA+ CD28- CD8+ T cell Absolute Count	rs113699161	14	58571589	A	G	-0.3683	0.4657	0.429	NA	NA	NA	NA	NA	NA	NA	TRUE
CD45RA+ CD28- CD8+ T cell Absolute Count	rs113883934	2	104720870	C	A	-0.7618	0.5043	0.1309	NA	NA	NA	NA	NA	NA	NA	TRUE
CD45RA+ CD28- CD8+ T cell Absolute Count	rs113884990	5	96997109	T	A	-0.3825	0.2843	0.1786	NA	NA	NA	NA	NA	NA	NA	TRUE
CD45RA+ CD28- CD8+ T cell Absolute Count	rs113960013	5	178662302	G	T	-0.1242	0.158	0.4316	NA	NA	NA	NA	NA	NA	NA	TRUE
CD45RA+ CD28- CD8+ T cell Absolute Count	rs114021246	1	46898789	C	G	0.0025	0.1967	0.9899	NA	NA	NA	NA	NA	NA	NA	TRUE
CD45RA+ CD28- CD8+ T cell Absolute Count	rs114181559	1	234239162	T	C	-0.0069	0.1441	0.9618	NA	NA	NA	NA	NA	NA	NA	TRUE
CD45RA+ CD28- CD8+ T cell Absolute Count	rs114230155	1	102796337	A	G	-0.1907	0.246	0.4384	NA	NA	NA	NA	NA	NA	NA	TRUE
CD45RA+ CD28- CD8+ T cell Absolute Count	rs114245333	5	112619226	C	G	-0.0452	0.1481	0.760001	NA	NA	NA	NA	NA	NA	NA	TRUE
CD45RA+ CD28- CD8+ T cell Absolute Count	rs114425563	5	176911575	T	C	-0.233	0.1907	0.2217	NA	NA	NA	NA	NA	NA	NA	TRUE
CD45RA+ CD28- CD8+ T cell Absolute Count	rs114507999	1	21892266	A	G	0.0285	0.211	0.8924	NA	NA	NA	NA	NA	NA	NA	TRUE
CD45RA+ CD28- CD8+ T cell Absolute Count	rs114559319	4	85213802	A	T	-0.2247	0.2146	0.2952	NA	NA	NA	NA	NA	NA	NA	TRUE
CD45RA+ CD28- CD8+ T cell Absolute Count	rs114599999	6	52376254	A	T	-0.1539	0.1651	0.3513	NA	NA	NA	NA	NA	NA	NA	TRUE
CD45RA+ CD28- CD8+ T cell Absolute Count	rs114619811	4	71875684	G	A	-0.0324	0.1776	0.8552	NA	NA	NA	NA	NA	NA	NA	TRUE
CD45RA+ CD28- CD8+ T cell Absolute Count	rs114672498	1	4591565	G	C	-0.5256	0.2703	0.0518299	NA	NA	NA	NA	NA	NA	NA	TRUE
CD45RA+ CD28- CD8+ T cell Absolute Count	rs114685875	4	138349095	A	G	0.2606	0.2616	0.3192	NA	NA	NA	NA	NA	NA	NA	TRUE
CD45RA+ CD28- CD8+ T cell Absolute Count	rs114791501	1	81668305	T	C	0.077	0.3464	0.8241	NA	NA	NA	NA	NA	NA	NA	TRUE
CD45RA+ CD28- CD8+ T cell Absolute Count	rs114857658	19	21585596	G	A	-0.1811	0.1543	0.2404	NA	NA	NA	NA	NA	NA	NA	TRUE
CD45RA+ CD28- CD8+ T cell Absolute Count	rs114871166	5	24165437	G	T	-0.1594	0.2576	0.536	NA	NA	NA	NA	NA	NA	NA	TRUE
CD45RA+ CD28- CD8+ T cell Absolute Count	rs115027982	2	120693004	C	G	-0.0277	0.4486	0.9508	NA	NA	NA	NA	NA	NA	NA	TRUE
CD45RA+ CD28- CD8+ T cell Absolute Count	rs115040341	3	64543612	T	C	0.2606	0.5257	0.6202	NA	NA	NA	NA	NA	NA	NA	TRUE
CD45RA+ CD28- CD8+ T cell Absolute Count	rs115052567	3	169651872	A	G	0.3835	0.2377	0.1066	NA	NA	NA	NA	NA	NA	NA	TRUE
CD45RA+ CD28- CD8+ T cell Absolute Count	rs115135290	3	105859785	A	G	-0.5329	0.7077	0.4514	NA	NA	NA	NA	NA	NA	NA	TRUE
CD45RA+ CD28- CD8+ T cell Absolute Count	rs115175419	1	100459655	A	G	0.2529	0.4658	0.5872	NA	NA	NA	NA	NA	NA	NA	TRUE
CD45RA+ CD28- CD8+ T cell Absolute Count	rs115212782	3	74527776	T	C	0.3347	0.3874	0.3876	NA	NA	NA	NA	NA	NA	NA	TRUE
CD45RA+ CD28- CD8+ T cell Absolute Count	rs115221944	7	56724250	G	T	-0.3352	0.2274	0.1405	NA	NA	NA	NA	NA	NA	NA	TRUE
CD45RA+ CD28- CD8+ T cell Absolute Count	rs115307086	4	131409763	C	T	1.1616	0.4528	0.0103001	NA	NA	NA	NA	NA	NA	NA	TRUE
CD45RA+ CD28- CD8+ T cell Absolute Count	rs11538695	20	50004560	A	G	-0.0932	0.2373	0.6945	NA	NA	NA	NA	NA	NA	NA	TRUE
CD45RA+ CD28- CD8+ T cell Absolute Count	rs115517310	2	170436614	C	T	-0.0034	0.175	0.9845	NA	NA	NA	NA	NA	NA	NA	TRUE
CD45RA+ CD28- CD8+ T cell Absolute Count	rs115550848	7	157555802	A	G	-0.219	0.3653	0.5489	NA	NA	NA	NA	NA	NA	NA	TRUE
CD45RA+ CD28- CD8+ T cell Absolute Count	rs115640110	2	181840	T	G	-0.327	0.4812	0.4968	NA	NA	NA	NA	NA	NA	NA	TRUE
CD45RA+ CD28- CD8+ T cell Absolute Count	rs115660429	3	195531004	A	C	0.5793	0.4008	0.1483	NA	NA	NA	NA	NA	NA	NA	TRUE
CD45RA+ CD28- CD8+ T cell Absolute Count	rs115677012	4	167555345	T	C	-0.1494	0.2229	0.5028	NA	NA	NA	NA	NA	NA	NA	TRUE
CD45RA+ CD28- CD8+ T cell Absolute Count	rs11572436	1	217191870	C	T	0.0779	0.3494	0.8236	NA	NA	NA	NA	NA	NA	NA	TRUE
CD45RA+ CD28- CD8+ T cell Absolute Count	rs115755474	5	168914162	T	C	-0.0183	0.2064	0.9292	NA	NA	NA	NA	NA	NA	NA	TRUE
CD45RA+ CD28- CD8+ T cell Absolute Count	rs11576563	1	6118693	T	C	0.0767	0.1547	0.6201	NA	NA	NA	NA	NA	NA	NA	TRUE
CD45RA+ CD28- CD8+ T cell Absolute Count	rs115821332	3	115341107	G	A	-0.1403	0.2452	0.5671	NA	NA	NA	NA	NA	NA	NA	TRUE
CD45RA+ CD28- CD8+ T cell Absolute Count	rs115879183	3	194347376	G	A	0.1405	0.3038	0.6436	NA	NA	NA	NA	NA	NA	NA	TRUE
CD45RA+ CD28- CD8+ T cell Absolute Count	rs115945729	2	199934892	A	G	0.1876	0.2669	0.4821	NA	NA	NA	NA	NA	NA	NA	TRUE
CD45RA+ CD28- CD8+ T cell Absolute Count	rs11596188	10	1734511	G	C	-0.3075	0.145	0.0339899	NA	NA	NA	NA	NA	NA	NA	TRUE
CD45RA+ CD28- CD8+ T cell Absolute Count	rs116034906	2	118737657	T	C	-0.2256	0.4471	0.6138	NA	NA	NA	NA	NA	NA	NA	TRUE
CD45RA+ CD28- CD8+ T cell Absolute Count	rs116039349	2	132603936	T	G	-0.1231	0.1904	0.518	NA	NA	NA	NA	NA	NA	NA	TRUE
CD45RA+ CD28- CD8+ T cell Absolute Count	rs11633592	15	25418271	G	A	0.0035	0.2041	0.9861	NA	NA	NA	NA	NA	NA	NA	TRUE
CD45RA+ CD28- CD8+ T cell Absolute Count	rs116349768	3	84476620	G	A	0.0697	0.1922	0.7168	NA	NA	NA	NA	NA	NA	NA	TRUE
CD45RA+ CD28- CD8+ T cell Absolute Count	rs116399750	4	176754667	A	G	-0.0709	0.2261	0.753701	NA	NA	NA	NA	NA	NA	NA	TRUE
CD45RA+ CD28- CD8+ T cell Absolute Count	rs116431337	6	66416572	C	T	0.3787	0.3082	0.2192	NA	NA	NA	NA	NA	NA	NA	TRUE
CD45RA+ CD28- CD8+ T cell Absolute Count	rs116446467	1	187795006	G	C	0.3582	0.2174	0.0994397	NA	NA	NA	NA	NA	NA	NA	TRUE
CD45RA+ CD28- CD8+ T cell Absolute Count	rs116498781	4	183314518	A	G	0.0376	0.1965	0.8483	NA	NA	NA	NA	NA	NA	NA	TRUE
CD45RA+ CD28- CD8+ T cell Absolute Count	rs116510159	1	195636177	C	A	-0.2382	0.1897	0.2092	NA	NA	NA	NA	NA	NA	NA	TRUE
CD45RA+ CD28- CD8+ T cell Absolute Count	rs116521668	3	43905713	A	T	0.0563	0.1586	0.7228	NA	NA	NA	NA	NA	NA	NA	TRUE
CD45RA+ CD28- CD8+ T cell Absolute Count	rs116536232	4	67329531	G	A	0.1314	0.3831	0.731601	NA	NA	NA	NA	NA	NA	NA	TRUE
CD45RA+ CD28- CD8+ T cell Absolute Count	rs116581718	5	29413612	C	T	-0.1597	0.312	0.6087	NA	NA	NA	NA	NA	NA	NA	TRUE
CD45RA+ CD28- CD8+ T cell Absolute Count	rs116589647	3	122245394	T	G	0.0119	0.1584	0.9402	TRUE	rs116589647	rs150141432	T	G	A	G	TRUE
CD45RA+ CD28- CD8+ T cell Absolute Count	rs11661882	18	70504468	A	G	-0.6147	0.4677	0.1888	NA	NA	NA	NA	NA	NA	NA	TRUE
CD45RA+ CD28- CD8+ T cell Absolute Count	rs116719160	3	130201546	T	G	0.0952	0.4495	0.8323	NA	NA	NA	NA	NA	NA	NA	TRUE
CD45RA+ CD28- CD8+ T cell Absolute Count	rs116853391	14	104409277	C	T	-0.0495	0.2067	0.8109	NA	NA	NA	NA	NA	NA	NA	TRUE
CD45RA+ CD28- CD8+ T cell Absolute Count	rs116916598	11	121746998	G	A	0.0203	0.6771	0.9761	NA	NA	NA	NA	NA	NA	NA	TRUE
CD45RA+ CD28- CD8+ T cell Absolute Count	rs116921833	7	153895185	T	C	0.1428	0.3355	0.6704	NA	NA	NA	NA	NA	NA	NA	TRUE
CD45RA+ CD28- CD8+ T cell Absolute Count	rs116922386	15	68647510	A	C	-0.378	0.5098	0.4584	NA	NA	NA	NA	NA	NA	NA	TRUE
CD45RA+ CD28- CD8+ T cell Absolute Count	rs116940971	18	38279589	T	C	0.0366	0.2267	0.8718	NA	NA	NA	NA	NA	NA	NA	TRUE
CD45RA+ CD28- CD8+ T cell Absolute Count	rs116990016	18	28163696	A	G	-0.2512	0.2362	0.2874	NA	NA	NA	NA	NA	NA	NA	TRUE
CD45RA+ CD28- CD8+ T cell Absolute Count	rs117003718	10	124406240	A	G	0.0611	0.2399	0.7991	NA	NA	NA	NA	NA	NA	NA	TRUE
CD45RA+ CD28- CD8+ T cell Absolute Count	rs117004916	12	114748976	C	T	-0.5209	0.3241	0.108	NA	NA	NA	NA	NA	NA	NA	TRUE
CD45RA+ CD28- CD8+ T cell Absolute Count	rs11703161	22	40335424	A	G	0.1406	0.3679	0.702301	NA	NA	NA	NA	NA	NA	NA	TRUE
CD45RA+ CD28- CD8+ T cell Absolute Count	rs117046665	17	41774967	C	A	0.249	0.339	0.4626	NA	NA	NA	NA	NA	NA	NA	TRUE
CD45RA+ CD28- CD8+ T cell Absolute Count	rs117046665	17	41774967	C	A	0.3606	0.5172	0.4857	NA	NA	NA	NA	NA	NA	NA	TRUE
CD45RA+ CD28- CD8+ T cell Absolute Count	rs117075995	13	19869255	G	C	0.3696	0.3473	0.2872	NA	NA	NA	NA	NA	NA	NA	TRUE
CD45RA+ CD28- CD8+ T cell Absolute Count	rs117079032	7	69510130	C	T	-0.243	0.8351	0.771101	NA	NA	NA	NA	NA	NA	NA	TRUE
CD45RA+ CD28- CD8+ T cell Absolute Count	rs117098395	10	107595273	A	T	-0.1911	0.1955	0.3281	NA	NA	NA	NA	NA	NA	NA	TRUE
CD45RA+ CD28- CD8+ T cell Absolute Count	rs117123362	8	129915383	C	G	0.0323	0.1252	0.7964	NA	NA	NA	NA	NA	NA	NA	TRUE
CD45RA+ CD28- CD8+ T cell Absolute Count	rs117127715	8	31315428	A	G	-0.2484	0.1856	0.1806	NA	NA	NA	NA	NA	NA	NA	TRUE
CD45RA+ CD28- CD8+ T cell Absolute Count	rs117177255	13	77081029	T	C	0.3508	0.3107	0.2589	NA	NA	NA	NA	NA	NA	NA	TRUE
CD45RA+ CD28- CD8+ T cell Absolute Count	rs117185099	6	119514715	T	C	0.2435	0.5632	0.6655	NA	NA	NA	NA	NA	NA	NA	TRUE
CD45RA+ CD28- CD8+ T cell Absolute Count	rs117211386	15	51649599	A	G	0.0254	0.1137	0.8235	NA	NA	NA	NA	NA	NA	NA	TRUE
CD45RA+ CD28- CD8+ T cell Absolute Count	rs117219726	8	33264182	A	G	-0.0816	0.1272	0.5213	NA	NA	NA	NA	NA	NA	NA	TRUE
CD45RA+ CD28- CD8+ T cell Absolute Count	rs117248086	6	119632972	T	C	0.1332	0.1354	0.3256	NA	NA	NA	NA	NA	NA	NA	TRUE
CD45RA+ CD28- CD8+ T cell Absolute Count	rs117270364	11	60694375	C	A	-0.3154	0.2972	0.2886	NA	NA	NA	NA	NA	NA	NA	TRUE
CD45RA+ CD28- CD8+ T cell Absolute Count	rs117284243	11	122918979	T	A	0.294	0.2163	0.174	NA	NA	NA	NA	NA	NA	NA	TRUE
CD45RA+ CD28- CD8+ T cell Absolute Count	rs117291729	16	11975137	T	A	0.3063	0.2794	0.2731	NA	NA	NA	NA	NA	NA	NA	TRUE
CD45RA+ CD28- CD8+ T cell Absolute Count	rs117293367	12	52437438	T	C	0.2574	0.2267	0.2563	NA	NA	NA	NA	NA	NA	NA	TRUE
CD45RA+ CD28- CD8+ T cell Absolute Count	rs117294527	15	100764857	G	C	-0.2603	0.2353	0.2685	NA	NA	NA	NA	NA	NA	NA	TRUE
CD45RA+ CD28- CD8+ T cell Absolute Count	rs117304580	14	72774395	A	C	0.0237	0.193	0.9023	NA	NA	NA	NA	NA	NA	NA	TRUE
CD45RA+ CD28- CD8+ T cell Absolute Count	rs117339150	8	52563134	A	G	-0.108	1.0025	0.9142	NA	NA	NA	NA	NA	NA	NA	TRUE
CD45RA+ CD28- CD8+ T cell Absolute Count	rs117389556	8	61340602	G	A	0.3202	0.2989	0.284	NA	NA	NA	NA	NA	NA	NA	TRUE
CD45RA+ CD28- CD8+ T cell Absolute Count	rs117397768	15	68230533	A	G	-0.0809	0.1949	0.678	NA	NA	NA	NA	NA	NA	NA	TRUE
CD45RA+ CD28- CD8+ T cell Absolute Count	rs117420444	11	31631366	A	T	0.147	0.2991	0.623199	NA	NA	NA	NA	NA	NA	NA	TRUE
CD45RA+ CD28- CD8+ T cell Absolute Count	rs117433099	7	6934892	A	G	-0.7638	0.2891	0.00824499	NA	NA	NA	NA	NA	NA	NA	TRUE
CD45RA+ CD28- CD8+ T cell Absolute Count	rs117440863	8	98513319	C	T	-0.3326	0.4295	0.4386	NA	NA	NA	NA	NA	NA	NA	TRUE
CD45RA+ CD28- CD8+ T cell Absolute Count	rs117448261	8	82400020	C	T	-0.565	0.4944	0.2531	NA	NA	NA	NA	NA	NA	NA	TRUE
CD45RA+ CD28- CD8+ T cell Absolute Count	rs117467460	11	99466406	T	A	0.1316	0.2192	0.5485	NA	NA	NA	NA	NA	NA	NA	TRUE
CD45RA+ CD28- CD8+ T cell Absolute Count	rs117469911	7	79791344	A	C	-0.1467	0.316	0.6426	NA	NA	NA	NA	NA	NA	NA	TRUE
CD45RA+ CD28- CD8+ T cell Absolute Count	rs117555426	16	13128176	C	A	-0.3825	0.326	0.2407	NA	NA	NA	NA	NA	NA	NA	TRUE
CD45RA+ CD28- CD8+ T cell Absolute Count	rs117562840	22	42680877	A	G	0.2536	0.4332	0.5583	NA	NA	NA	NA	NA	NA	NA	TRUE
CD45RA+ CD28- CD8+ T cell Absolute Count	rs117573224	11	1162387	A	G	-0.2143	0.2997	0.4747	TRUE	rs117573224	rs74521398	A	G	T	G	TRUE
CD45RA+ CD28- CD8+ T cell Absolute Count	rs117609491	8	106840842	A	G	0.0445	0.2122	0.8341	NA	NA	NA	NA	NA	NA	NA	TRUE
CD45RA+ CD28- CD8+ T cell Absolute Count	rs117613430	12	93540934	A	G	-0.3238	0.4241	0.4452	NA	NA	NA	NA	NA	NA	NA	TRUE
CD45RA+ CD28- CD8+ T cell Absolute Count	rs117626443	8	69864162	G	C	-0.5617	0.2216	0.0112499	NA	NA	NA	NA	NA	NA	NA	TRUE
CD45RA+ CD28- CD8+ T cell Absolute Count	rs117685161	8	99344753	G	A	0.6645	0.4382	0.1294	NA	NA	NA	NA	NA	NA	NA	TRUE
CD45RA+ CD28- CD8+ T cell Absolute Count	rs117702997	9	83435830	G	A	0.343	0.2491	0.1686	NA	NA	NA	NA	NA	NA	NA	TRUE
CD45RA+ CD28- CD8+ T cell Absolute Count	rs117745825	18	3305228	C	T	-0.3019	0.2227	0.1753	NA	NA	NA	NA	NA	NA	NA	TRUE
CD45RA+ CD28- CD8+ T cell Absolute Count	rs117785622	12	132283582	T	G	-0.0027	0.2138	0.9899	NA	NA	NA	NA	NA	NA	NA	TRUE
CD45RA+ CD28- CD8+ T cell Absolute Count	rs117801457	15	29421113	T	C	-0.1276	0.2085	0.5405	NA	NA	NA	NA	NA	NA	NA	TRUE
CD45RA+ CD28- CD8+ T cell Absolute Count	rs117808048	8	73079210	A	G	-0.1966	0.6479	0.7615	NA	NA	NA	NA	NA	NA	NA	TRUE
CD45RA+ CD28- CD8+ T cell Absolute Count	rs117822024	6	86346609	C	T	0.1449	0.4844	0.764901	NA	NA	NA	NA	NA	NA	NA	TRUE
CD45RA+ CD28- CD8+ T cell Absolute Count	rs117830252	17	11465523	A	G	0.009	0.2526	0.9717	NA	NA	NA	NA	NA	NA	NA	TRUE
CD45RA+ CD28- CD8+ T cell Absolute Count	rs117840149	22	36506460	A	C	0.0334	0.1264	0.791799	NA	NA	NA	NA	NA	NA	NA	TRUE
CD45RA+ CD28- CD8+ T cell Absolute Count	rs117862145	14	33586273	T	A	0.1337	0.1758	0.447	NA	NA	NA	NA	NA	NA	NA	TRUE
CD45RA+ CD28- CD8+ T cell Absolute Count	rs117885295	22	27731404	A	C	-0.0265	0.2372	0.9109	NA	NA	NA	NA	NA	NA	NA	TRUE
CD45RA+ CD28- CD8+ T cell Absolute Count	rs117898578	16	50471284	G	C	0.0028	0.3113	0.9928	NA	NA	NA	NA	NA	NA	NA	TRUE
CD45RA+ CD28- CD8+ T cell Absolute Count	rs117922572	21	27289871	T	C	0.6739	0.2842	0.0177198	NA	NA	NA	NA	NA	NA	NA	TRUE
CD45RA+ CD28- CD8+ T cell Absolute Count	rs117922931	17	30028367	G	A	0.2599	0.2884	0.3674	NA	NA	NA	NA	NA	NA	NA	TRUE
CD45RA+ CD28- CD8+ T cell Absolute Count	rs117944233	7	137569181	T	C	0.1609	0.1759	0.3603	NA	NA	NA	NA	NA	NA	NA	TRUE
CD45RA+ CD28- CD8+ T cell Absolute Count	rs117979973	17	76931475	T	C	0.354	0.2151	0.0997999	NA	NA	NA	NA	NA	NA	NA	TRUE
CD45RA+ CD28- CD8+ T cell Absolute Count	rs117983267	8	124174485	A	C	0.1455	0.193	0.451	NA	NA	NA	NA	NA	NA	NA	TRUE
CD45RA+ CD28- CD8+ T cell Absolute Count	rs118009051	21	17079538	G	C	0.5555	0.3799	0.1437	NA	NA	NA	NA	NA	NA	NA	TRUE
CD45RA+ CD28- CD8+ T cell Absolute Count	rs118014538	11	3830358	A	G	-0.2779	0.4982	0.576901	NA	NA	NA	NA	NA	NA	NA	TRUE
CD45RA+ CD28- CD8+ T cell Absolute Count	rs118019384	17	27826991	C	T	0.1315	0.1551	0.3963	NA	NA	NA	NA	NA	NA	NA	TRUE
CD45RA+ CD28- CD8+ T cell Absolute Count	rs118044214	7	147886758	A	G	0.0187	0.2718	0.9452	NA	NA	NA	NA	NA	NA	NA	TRUE
CD45RA+ CD28- CD8+ T cell Absolute Count	rs118062750	9	29889453	T	A	-0.2088	0.5223	0.6893	NA	NA	NA	NA	NA	NA	NA	TRUE
CD45RA+ CD28- CD8+ T cell Absolute Count	rs118065847	16	54673316	A	G	0.0604	0.1889	0.7492	NA	NA	NA	NA	NA	NA	NA	TRUE
CD45RA+ CD28- CD8+ T cell Absolute Count	rs118076041	8	144562245	A	G	0.1502	0.2816	0.5937	NA	NA	NA	NA	NA	NA	NA	TRUE
CD45RA+ CD28- CD8+ T cell Absolute Count	rs118089863	19	24477916	T	C	-0.0712	0.2128	0.737901	NA	NA	NA	NA	NA	NA	NA	TRUE
CD45RA+ CD28- CD8+ T cell Absolute Count	rs118124593	7	134350922	A	G	0.3064	0.1646	0.0626801	NA	NA	NA	NA	NA	NA	NA	TRUE
CD45RA+ CD28- CD8+ T cell Absolute Count	rs118180479	20	37027035	C	T	-0.0012	0.2696	0.9964	NA	NA	NA	NA	NA	NA	NA	TRUE
CD45RA+ CD28- CD8+ T cell Absolute Count	rs11885897	2	225204126	A	G	0.013	0.2009	0.9482	NA	NA	NA	NA	NA	NA	NA	TRUE
CD45RA+ CD28- CD8+ T cell Absolute Count	rs11921864	3	140104765	T	C	-0.0219	0.1949	0.9104	NA	NA	NA	NA	NA	NA	NA	TRUE
CD45RA+ CD28- CD8+ T cell Absolute Count	rs12080172	1	53470377	G	C	-0.2466	0.1696	0.146	NA	NA	NA	NA	NA	NA	NA	TRUE
CD45RA+ CD28- CD8+ T cell Absolute Count	rs12118378	1	68007080	G	A	0.4064	0.3806	0.2856	NA	NA	NA	NA	NA	NA	NA	TRUE
CD45RA+ CD28- CD8+ T cell Absolute Count	rs12130486	1	81455274	C	T	-0.0722	0.0962	0.4531	NA	NA	NA	NA	NA	NA	NA	TRUE
CD45RA+ CD28- CD8+ T cell Absolute Count	rs12192395	6	70792408	G	A	0.1807	0.149	0.2251	TRUE	rs12192395	rs62420147	G	A	A	G	TRUE
CD45RA+ CD28- CD8+ T cell Absolute Count	rs12279408	11	84269972	T	C	-0.3054	0.597	0.6089	NA	NA	NA	NA	NA	NA	NA	TRUE
CD45RA+ CD28- CD8+ T cell Absolute Count	rs12332976	6	40616989	A	G	0.1073	0.6147	0.8614	NA	NA	NA	NA	NA	NA	NA	TRUE
CD45RA+ CD28- CD8+ T cell Absolute Count	rs12378893	9	79057643	A	G	-0.0252	0.2055	0.9024	NA	NA	NA	NA	NA	NA	NA	TRUE
CD45RA+ CD28- CD8+ T cell Absolute Count	rs12442442	15	40127028	A	G	-0.0296	0.1025	0.772999	NA	NA	NA	NA	NA	NA	NA	TRUE
CD45RA+ CD28- CD8+ T cell Absolute Count	rs12499962	4	99029457	G	A	0.2792	0.1752	0.1111	NA	NA	NA	NA	NA	NA	NA	TRUE
CD45RA+ CD28- CD8+ T cell Absolute Count	rs12501785	4	180565400	A	G	0.1216	0.1397	0.3842	NA	NA	NA	NA	NA	NA	NA	TRUE
CD45RA+ CD28- CD8+ T cell Absolute Count	rs12616335	2	159969605	T	C	-0.091	0.152	0.549201	NA	NA	NA	NA	NA	NA	NA	TRUE
CD45RA+ CD28- CD8+ T cell Absolute Count	rs12750174	1	184765000	A	G	0.1306	0.2855	0.647301	NA	NA	NA	NA	NA	NA	NA	TRUE
CD45RA+ CD28- CD8+ T cell Absolute Count	rs12934979	16	87379050	T	C	-0.3689	0.5738	0.5203	NA	NA	NA	NA	NA	NA	NA	TRUE
CD45RA+ CD28- CD8+ T cell Absolute Count	rs13010105	2	42107980	G	A	0.0769	0.2104	0.7149	NA	NA	NA	NA	NA	NA	NA	TRUE
CD45RA+ CD28- CD8+ T cell Absolute Count	rs13039776	20	62915126	G	A	0.4447	0.4334	0.3048	NA	NA	NA	NA	NA	NA	NA	TRUE
CD45RA+ CD28- CD8+ T cell Absolute Count	rs13055531	22	32562454	G	C	-0.4147	0.7876	0.5985	NA	NA	NA	NA	NA	NA	NA	TRUE
CD45RA+ CD28- CD8+ T cell Absolute Count	rs13104493	4	32690871	G	A	-0.003	1.0564	0.9977	NA	NA	NA	NA	NA	NA	NA	TRUE
CD45RA+ CD28- CD8+ T cell Absolute Count	rs13249758	8	128271231	G	A	0.4007	0.3454	0.246	NA	NA	NA	NA	NA	NA	NA	TRUE
CD45RA+ CD28- CD8+ T cell Absolute Count	rs132751	22	36610967	T	C	-0.1854	0.1844	0.3146	NA	NA	NA	NA	NA	NA	NA	TRUE
CD45RA+ CD28- CD8+ T cell Absolute Count	rs13293817	9	138791163	A	G	-0.6451	0.4378	0.1406	NA	NA	NA	NA	NA	NA	NA	TRUE
CD45RA+ CD28- CD8+ T cell Absolute Count	rs13360609	5	180502672	A	T	-0.1743	0.1346	0.1952	NA	NA	NA	NA	NA	NA	NA	TRUE
CD45RA+ CD28- CD8+ T cell Absolute Count	rs1368539	8	16526793	A	T	0.177	0.2651	0.5042	NA	NA	NA	NA	NA	NA	NA	TRUE
CD45RA+ CD28- CD8+ T cell Absolute Count	rs137942933	20	33104122	T	G	0.2301	0.3163	0.467	NA	NA	NA	NA	NA	NA	NA	TRUE
CD45RA+ CD28- CD8+ T cell Absolute Count	rs137943198	12	10963475	A	C	-0.0209	0.2082	0.9201	NA	NA	NA	NA	NA	NA	NA	TRUE
CD45RA+ CD28- CD8+ T cell Absolute Count	rs137963524	19	8899157	C	A	-0.4071	0.4602	0.3764	NA	NA	NA	NA	NA	NA	NA	TRUE
CD45RA+ CD28- CD8+ T cell Absolute Count	rs137997289	7	115706613	C	T	-0.035	0.2024	0.8625	NA	NA	NA	NA	NA	NA	NA	TRUE
CD45RA+ CD28- CD8+ T cell Absolute Count	rs138020305	15	95184966	T	C	-0.1061	0.5559	0.8486	NA	NA	NA	NA	NA	NA	NA	TRUE
CD45RA+ CD28- CD8+ T cell Absolute Count	rs1381033	12	15618105	A	T	-1.6676	0.8036	0.0379699	NA	NA	NA	NA	NA	NA	NA	TRUE
CD45RA+ CD28- CD8+ T cell Absolute Count	rs138152896	2	40546780	G	A	-0.9538	1.5659	0.5425	NA	NA	NA	NA	NA	NA	NA	TRUE
CD45RA+ CD28- CD8+ T cell Absolute Count	rs1381623	14	84609045	C	G	-0.2247	0.1953	0.2499	NA	NA	NA	NA	NA	NA	NA	TRUE
CD45RA+ CD28- CD8+ T cell Absolute Count	rs138183141	14	101668310	C	A	-0.3724	0.2522	0.1398	NA	NA	NA	NA	NA	NA	NA	TRUE
CD45RA+ CD28- CD8+ T cell Absolute Count	rs138246394	20	54228961	A	G	-0.4977	0.2653	0.0606597	NA	NA	NA	NA	NA	NA	NA	TRUE
CD45RA+ CD28- CD8+ T cell Absolute Count	rs138259561	11	76470121	A	G	0.2473	1.0947	0.8213	NA	NA	NA	NA	NA	NA	NA	TRUE
CD45RA+ CD28- CD8+ T cell Absolute Count	rs138296471	1	96963270	A	G	-0.0765	0.3657	0.8343	NA	NA	NA	NA	NA	NA	NA	TRUE
CD45RA+ CD28- CD8+ T cell Absolute Count	rs138327786	6	1730982	A	G	0.0333	0.1936	0.8636	NA	NA	NA	NA	NA	NA	NA	TRUE
CD45RA+ CD28- CD8+ T cell Absolute Count	rs138367877	2	64757961	T	C	-0.032	0.3028	0.9159	NA	NA	NA	NA	NA	NA	NA	TRUE
CD45RA+ CD28- CD8+ T cell Absolute Count	rs138401052	3	166256176	A	G	-0.0435	0.2087	0.8351	NA	NA	NA	NA	NA	NA	NA	TRUE
CD45RA+ CD28- CD8+ T cell Absolute Count	rs138449036	7	29025284	T	C	1.4198	0.6309	0.0244298	NA	NA	NA	NA	NA	NA	NA	TRUE
CD45RA+ CD28- CD8+ T cell Absolute Count	rs138562176	16	4207228	A	G	0.1563	0.4685	0.7387	NA	NA	NA	NA	NA	NA	NA	TRUE
CD45RA+ CD28- CD8+ T cell Absolute Count	rs138567976	2	8152821	A	G	0.0161	0.1979	0.935	NA	NA	NA	NA	NA	NA	NA	TRUE
CD45RA+ CD28- CD8+ T cell Absolute Count	rs138800755	5	77962505	C	T	-0.3502	0.2648	0.186	NA	NA	NA	NA	NA	NA	NA	TRUE
CD45RA+ CD28- CD8+ T cell Absolute Count	rs138822361	1	5236853	A	G	-0.4457	0.3377	0.187	NA	NA	NA	NA	NA	NA	NA	TRUE
CD45RA+ CD28- CD8+ T cell Absolute Count	rs138871895	3	162179186	C	T	-0.0232	0.1502	0.8772	NA	NA	NA	NA	NA	NA	NA	TRUE
CD45RA+ CD28- CD8+ T cell Absolute Count	rs138905087	1	87136899	G	C	0.5656	0.8962	0.528	NA	NA	NA	NA	NA	NA	NA	TRUE
CD45RA+ CD28- CD8+ T cell Absolute Count	rs138937927	16	51095561	T	C	-0.197	0.189	0.2973	NA	NA	NA	NA	NA	NA	NA	TRUE
CD45RA+ CD28- CD8+ T cell Absolute Count	rs138943622	4	114293931	A	G	-0.4457	0.5733	0.4369	NA	NA	NA	NA	NA	NA	NA	TRUE
CD45RA+ CD28- CD8+ T cell Absolute Count	rs138948609	10	132596864	A	G	0.373	0.2125	0.0792501	NA	NA	NA	NA	NA	NA	NA	TRUE
CD45RA+ CD28- CD8+ T cell Absolute Count	rs138954494	4	32184694	C	T	0.0616	0.2633	0.815	NA	NA	NA	NA	NA	NA	NA	TRUE
CD45RA+ CD28- CD8+ T cell Absolute Count	rs139075636	12	102082782	G	A	0.0043	0.1842	0.9814	NA	NA	NA	NA	NA	NA	NA	TRUE
CD45RA+ CD28- CD8+ T cell Absolute Count	rs139120487	16	755030	A	C	-0.215	0.2413	0.3729	NA	NA	NA	NA	NA	NA	NA	TRUE
CD45RA+ CD28- CD8+ T cell Absolute Count	rs139145617	9	138652160	T	C	0.6217	0.5136	0.2261	NA	NA	NA	NA	NA	NA	NA	TRUE
CD45RA+ CD28- CD8+ T cell Absolute Count	rs139404430	2	7430709	T	C	-0.0255	1.0321	0.9803	NA	NA	NA	NA	NA	NA	NA	TRUE
CD45RA+ CD28- CD8+ T cell Absolute Count	rs139423647	1	236238830	A	G	0.5676	0.6446	0.3785	NA	NA	NA	NA	NA	NA	NA	TRUE
CD45RA+ CD28- CD8+ T cell Absolute Count	rs139445618	10	24055451	T	C	0.9383	0.9947	0.3455	NA	NA	NA	NA	NA	NA	NA	TRUE
CD45RA+ CD28- CD8+ T cell Absolute Count	rs139584477	8	57056704	A	G	-0.5044	0.278	0.0695793	NA	NA	NA	NA	NA	NA	NA	TRUE
CD45RA+ CD28- CD8+ T cell Absolute Count	rs139736375	17	67625638	T	C	0.1865	0.2185	0.3934	NA	NA	NA	NA	NA	NA	NA	TRUE
CD45RA+ CD28- CD8+ T cell Absolute Count	rs139781702	10	38359540	G	A	0.0174	0.1768	0.9218	NA	NA	NA	NA	NA	NA	NA	TRUE
CD45RA+ CD28- CD8+ T cell Absolute Count	rs139791317	3	146662353	T	G	0.531	0.6313	0.4003	NA	NA	NA	NA	NA	NA	NA	TRUE
CD45RA+ CD28- CD8+ T cell Absolute Count	rs139800400	5	134343662	A	G	-0.0382	0.1468	0.7944	NA	NA	NA	NA	NA	NA	NA	TRUE
CD45RA+ CD28- CD8+ T cell Absolute Count	rs139819048	4	67760555	C	T	-1.0685	1.149	0.3524	NA	NA	NA	NA	NA	NA	NA	TRUE
CD45RA+ CD28- CD8+ T cell Absolute Count	rs139898536	12	109036912	T	A	0.9064	1.3356	0.497299	NA	NA	NA	NA	NA	NA	NA	TRUE
CD45RA+ CD28- CD8+ T cell Absolute Count	rs139939351	22	50360292	G	T	0.3681	0.5845	0.528901	NA	NA	NA	NA	NA	NA	NA	TRUE
CD45RA+ CD28- CD8+ T cell Absolute Count	rs140053174	12	71043237	A	G	-0.1497	0.9985	0.8809	NA	NA	NA	NA	NA	NA	NA	TRUE
CD45RA+ CD28- CD8+ T cell Absolute Count	rs140087548	6	168136303	T	C	0.6487	0.2714	0.0168399	NA	NA	NA	NA	NA	NA	NA	TRUE
CD45RA+ CD28- CD8+ T cell Absolute Count	rs140129399	8	1322274	G	T	0.141	0.2197	0.521	NA	NA	NA	NA	NA	NA	NA	TRUE
CD45RA+ CD28- CD8+ T cell Absolute Count	rs140173523	2	195788562	A	C	0.2639	0.8012	0.7418	NA	NA	NA	NA	NA	NA	NA	TRUE
CD45RA+ CD28- CD8+ T cell Absolute Count	rs140322068	10	1765793	A	G	0.3492	0.2671	0.191	NA	NA	NA	NA	NA	NA	NA	TRUE
CD45RA+ CD28- CD8+ T cell Absolute Count	rs140367496	4	131786765	C	T	0.0324	0.2856	0.9098	NA	NA	NA	NA	NA	NA	NA	TRUE
CD45RA+ CD28- CD8+ T cell Absolute Count	rs140414198	6	151971790	A	G	0.0855	0.52	0.8694	NA	NA	NA	NA	NA	NA	NA	TRUE
CD45RA+ CD28- CD8+ T cell Absolute Count	rs140524161	13	37301576	G	T	-0.4384	0.3554	0.2173	NA	NA	NA	NA	NA	NA	NA	TRUE
CD45RA+ CD28- CD8+ T cell Absolute Count	rs140527299	3	63604132	A	T	0.2752	0.221	0.2132	NA	NA	NA	NA	NA	NA	NA	TRUE
CD45RA+ CD28- CD8+ T cell Absolute Count	rs140702253	2	194544900	G	T	-0.4797	0.5287	0.3643	NA	NA	NA	NA	NA	NA	NA	TRUE
CD45RA+ CD28- CD8+ T cell Absolute Count	rs140778797	2	130811172	T	G	-0.6273	0.3213	0.0508604	NA	NA	NA	NA	NA	NA	NA	TRUE
CD45RA+ CD28- CD8+ T cell Absolute Count	rs140800343	19	50001170	T	C	0.4831	0.6784	0.4764	NA	NA	NA	NA	NA	NA	NA	TRUE
CD45RA+ CD28- CD8+ T cell Absolute Count	rs140899856	9	111194567	G	T	-0.6386	0.4361	0.1431	NA	NA	NA	NA	NA	NA	NA	TRUE
CD45RA+ CD28- CD8+ T cell Absolute Count	rs140929582	2	169297185	T	C	0.1987	0.1703	0.2432	NA	NA	NA	NA	NA	NA	NA	TRUE
CD45RA+ CD28- CD8+ T cell Absolute Count	rs140963286	1	24640467	T	C	-0.1031	0.2272	0.649999	NA	NA	NA	NA	NA	NA	NA	TRUE
CD45RA+ CD28- CD8+ T cell Absolute Count	rs141089930	2	178028543	C	T	0.44	0.7047	0.532299	NA	NA	NA	NA	NA	NA	NA	TRUE
CD45RA+ CD28- CD8+ T cell Absolute Count	rs141309221	14	95018285	A	C	-0.334	0.1508	0.0267997	NA	NA	NA	NA	NA	NA	NA	TRUE
CD45RA+ CD28- CD8+ T cell Absolute Count	rs141389929	6	142716026	T	C	-0.5899	0.2963	0.0464697	NA	NA	NA	NA	NA	NA	NA	TRUE
CD45RA+ CD28- CD8+ T cell Absolute Count	rs141481912	14	97924775	C	T	-0.0774	0.2602	0.7662	NA	NA	NA	NA	NA	NA	NA	TRUE
CD45RA+ CD28- CD8+ T cell Absolute Count	rs141644068	1	220781210	A	G	-0.0785	0.2305	0.733599	NA	NA	NA	NA	NA	NA	NA	TRUE
CD45RA+ CD28- CD8+ T cell Absolute Count	rs141812086	2	204682687	G	A	-0.3914	0.3968	0.324	NA	NA	NA	NA	NA	NA	NA	TRUE
CD45RA+ CD28- CD8+ T cell Absolute Count	rs141976683	12	71790032	C	T	-0.4689	0.4382	0.2846	NA	NA	NA	NA	NA	NA	NA	TRUE
CD45RA+ CD28- CD8+ T cell Absolute Count	rs142015595	16	83755289	A	T	-0.259	0.2123	0.2225	NA	NA	NA	NA	NA	NA	NA	TRUE
CD45RA+ CD28- CD8+ T cell Absolute Count	rs142076427	16	5628078	A	G	0.4938	0.1842	0.007347	NA	NA	NA	NA	NA	NA	NA	TRUE
CD45RA+ CD28- CD8+ T cell Absolute Count	rs142111513	8	23682802	C	G	0.7157	1.329	0.5902	NA	NA	NA	NA	NA	NA	NA	TRUE
CD45RA+ CD28- CD8+ T cell Absolute Count	rs142151887	16	1071217	A	C	-0.0324	0.3278	0.9211	NA	NA	NA	NA	NA	NA	NA	TRUE
CD45RA+ CD28- CD8+ T cell Absolute Count	rs142302016	7	54517004	A	G	0.1493	0.1649	0.3654	NA	NA	NA	NA	NA	NA	NA	TRUE
CD45RA+ CD28- CD8+ T cell Absolute Count	rs142461733	14	22723226	A	T	0.1686	0.1728	0.3291	NA	NA	NA	NA	NA	NA	NA	TRUE
CD45RA+ CD28- CD8+ T cell Absolute Count	rs142505312	22	50155532	C	T	-0.106	0.7623	0.8894	NA	NA	NA	NA	NA	NA	NA	TRUE
CD45RA+ CD28- CD8+ T cell Absolute Count	rs142537480	7	52813883	C	T	-0.402	0.3515	0.2528	NA	NA	NA	NA	NA	NA	NA	TRUE
CD45RA+ CD28- CD8+ T cell Absolute Count	rs142604048	2	87503702	C	A	-0.23	0.1506	0.1266	NA	NA	NA	NA	NA	NA	NA	TRUE
CD45RA+ CD28- CD8+ T cell Absolute Count	rs142609156	4	11158267	T	C	-0.3367	0.3021	0.2651	NA	NA	NA	NA	NA	NA	NA	TRUE
CD45RA+ CD28- CD8+ T cell Absolute Count	rs142686680	12	29095512	C	T	-0.2613	0.2413	0.2789	NA	NA	NA	NA	NA	NA	NA	TRUE
CD45RA+ CD28- CD8+ T cell Absolute Count	rs142869493	11	87291175	T	C	0.1957	0.3274	0.55	NA	NA	NA	NA	NA	NA	NA	TRUE
CD45RA+ CD28- CD8+ T cell Absolute Count	rs142922198	5	145713781	C	A	-0.0896	0.2215	0.6859	NA	NA	NA	NA	NA	NA	NA	TRUE
CD45RA+ CD28- CD8+ T cell Absolute Count	rs142978760	6	6047112	A	G	0.1042	0.3063	0.7338	NA	NA	NA	NA	NA	NA	NA	TRUE
CD45RA+ CD28- CD8+ T cell Absolute Count	rs143393137	17	30967385	T	C	0.0278	0.2043	0.8917	NA	NA	NA	NA	NA	NA	NA	TRUE
CD45RA+ CD28- CD8+ T cell Absolute Count	rs143393656	17	63493154	C	G	-0.0964	0.2359	0.6827	NA	NA	NA	NA	NA	NA	NA	TRUE
CD45RA+ CD28- CD8+ T cell Absolute Count	rs143395500	10	69536834	T	C	0.2695	0.1865	0.1483	NA	NA	NA	NA	NA	NA	NA	TRUE
CD45RA+ CD28- CD8+ T cell Absolute Count	rs143435133	12	129545747	A	G	-0.0399	0.3774	0.9157	NA	NA	NA	NA	NA	NA	NA	TRUE
CD45RA+ CD28- CD8+ T cell Absolute Count	rs143517669	19	868083	T	C	0.0226	0.1449	0.8762	NA	NA	NA	NA	NA	NA	NA	TRUE
CD45RA+ CD28- CD8+ T cell Absolute Count	rs143604762	12	131000132	C	T	0.0506	0.2219	0.8197	NA	NA	NA	NA	NA	NA	NA	TRUE
CD45RA+ CD28- CD8+ T cell Absolute Count	rs143772909	10	101494118	T	C	0.3893	0.2203	0.07722	NA	NA	NA	NA	NA	NA	NA	TRUE
CD45RA+ CD28- CD8+ T cell Absolute Count	rs143824026	19	33797284	T	G	-0.0286	0.2007	0.8865	NA	NA	NA	NA	NA	NA	NA	TRUE
CD45RA+ CD28- CD8+ T cell Absolute Count	rs143845801	7	84434549	C	G	0.0001	0.118	0.9991	NA	NA	NA	NA	NA	NA	NA	TRUE
CD45RA+ CD28- CD8+ T cell Absolute Count	rs143871291	19	1191667	G	A	0.1964	0.1979	0.3208	NA	NA	NA	NA	NA	NA	NA	TRUE
CD45RA+ CD28- CD8+ T cell Absolute Count	rs143940797	1	52644883	A	G	0.1453	0.2838	0.6086	NA	NA	NA	NA	NA	NA	NA	TRUE
CD45RA+ CD28- CD8+ T cell Absolute Count	rs144104650	17	5023557	A	G	-0.2532	0.2397	0.2907	NA	NA	NA	NA	NA	NA	NA	TRUE
CD45RA+ CD28- CD8+ T cell Absolute Count	rs144206851	9	77966779	T	G	1.1784	1.4541	0.4177	NA	NA	NA	NA	NA	NA	NA	TRUE
CD45RA+ CD28- CD8+ T cell Absolute Count	rs144234028	6	53258504	G	A	0.113	0.2282	0.6206	NA	NA	NA	NA	NA	NA	NA	TRUE
CD45RA+ CD28- CD8+ T cell Absolute Count	rs144258173	8	2859400	G	A	-0.0377	0.1693	0.8239	NA	NA	NA	NA	NA	NA	NA	TRUE
CD45RA+ CD28- CD8+ T cell Absolute Count	rs144275943	14	34065832	G	T	-0.3178	0.2425	0.19	NA	NA	NA	NA	NA	NA	NA	TRUE
CD45RA+ CD28- CD8+ T cell Absolute Count	rs144528321	2	156270948	T	C	-0.3098	0.2977	0.2981	NA	NA	NA	NA	NA	NA	NA	TRUE
CD45RA+ CD28- CD8+ T cell Absolute Count	rs144582155	8	41997183	A	C	-0.1588	0.3099	0.608199	NA	NA	NA	NA	NA	NA	NA	TRUE
CD45RA+ CD28- CD8+ T cell Absolute Count	rs144585837	5	120363630	G	A	-0.3274	0.3381	0.333	NA	NA	NA	NA	NA	NA	NA	TRUE
CD45RA+ CD28- CD8+ T cell Absolute Count	rs144613377	5	81311763	C	T	-0.3574	0.2726	0.1897	NA	NA	NA	NA	NA	NA	NA	TRUE
CD45RA+ CD28- CD8+ T cell Absolute Count	rs144682449	12	53402638	A	G	-0.2025	0.1681	0.2283	NA	NA	NA	NA	NA	NA	NA	TRUE
CD45RA+ CD28- CD8+ T cell Absolute Count	rs144872818	7	49894195	T	G	-0.1109	0.2149	0.6058	NA	NA	NA	NA	NA	NA	NA	TRUE
CD45RA+ CD28- CD8+ T cell Absolute Count	rs144942838	1	111842326	T	C	-0.2192	0.3428	0.5225	NA	NA	NA	NA	NA	NA	NA	TRUE
CD45RA+ CD28- CD8+ T cell Absolute Count	rs145021762	10	22411454	A	G	0.2126	0.2027	0.2942	NA	NA	NA	NA	NA	NA	NA	TRUE
CD45RA+ CD28- CD8+ T cell Absolute Count	rs145250558	20	15245578	C	G	0.6744	0.2621	0.01008	NA	NA	NA	NA	NA	NA	NA	TRUE
CD45RA+ CD28- CD8+ T cell Absolute Count	rs145263449	20	12493170	A	G	-0.1876	0.1775	0.2905	NA	NA	NA	NA	NA	NA	NA	TRUE
CD45RA+ CD28- CD8+ T cell Absolute Count	rs145336406	6	78745175	T	C	0.1221	0.1944	0.5301	NA	NA	NA	NA	NA	NA	NA	TRUE
CD45RA+ CD28- CD8+ T cell Absolute Count	rs145410896	19	34111992	G	C	0.0648	0.1598	0.685199	NA	NA	NA	NA	NA	NA	NA	TRUE
CD45RA+ CD28- CD8+ T cell Absolute Count	rs145563511	9	106801353	G	A	0.2566	0.1637	0.117	NA	NA	NA	NA	NA	NA	NA	TRUE
CD45RA+ CD28- CD8+ T cell Absolute Count	rs145583539	1	66490103	C	T	-1.0936	1.1659	0.3483	NA	NA	NA	NA	NA	NA	NA	TRUE
CD45RA+ CD28- CD8+ T cell Absolute Count	rs145665517	11	75103559	A	G	-0.6813	0.2658	0.0103901	NA	NA	NA	NA	NA	NA	NA	TRUE
CD45RA+ CD28- CD8+ T cell Absolute Count	rs145720280	13	43404037	C	T	0.1516	0.2746	0.581	NA	NA	NA	NA	NA	NA	NA	TRUE
CD45RA+ CD28- CD8+ T cell Absolute Count	rs145743664	10	16995517	C	T	-0.0633	0.3849	0.8693	NA	NA	NA	NA	NA	NA	NA	TRUE
CD45RA+ CD28- CD8+ T cell Absolute Count	rs145835734	10	66659421	G	T	-0.6329	0.3101	0.0412401	NA	NA	NA	NA	NA	NA	NA	TRUE
CD45RA+ CD28- CD8+ T cell Absolute Count	rs145978106	18	7839215	A	C	-0.5945	0.3144	0.05863	NA	NA	NA	NA	NA	NA	NA	TRUE
CD45RA+ CD28- CD8+ T cell Absolute Count	rs146101423	19	6753000	A	C	0.2639	0.5862	0.652501	NA	NA	NA	NA	NA	NA	NA	TRUE
CD45RA+ CD28- CD8+ T cell Absolute Count	rs146135726	5	154015729	T	C	-0.3251	0.2684	0.2257	NA	NA	NA	NA	NA	NA	NA	TRUE
CD45RA+ CD28- CD8+ T cell Absolute Count	rs146204142	7	112317649	A	C	0.2547	0.2415	0.2916	NA	NA	NA	NA	NA	NA	NA	TRUE
CD45RA+ CD28- CD8+ T cell Absolute Count	rs146217030	2	41343706	C	T	0.4268	0.6286	0.4972	NA	NA	NA	NA	NA	NA	NA	TRUE
CD45RA+ CD28- CD8+ T cell Absolute Count	rs146252263	11	2477438	T	C	-0.1536	0.2035	0.450199	NA	NA	NA	NA	NA	NA	NA	TRUE
CD45RA+ CD28- CD8+ T cell Absolute Count	rs146314225	5	141469416	C	A	3.1586	1.5377	0.0399696	NA	NA	NA	NA	NA	NA	NA	TRUE
CD45RA+ CD28- CD8+ T cell Absolute Count	rs146374482	4	85578601	A	G	-1.0403	0.849	0.2204	NA	NA	NA	NA	NA	NA	NA	TRUE
CD45RA+ CD28- CD8+ T cell Absolute Count	rs146461857	22	23709958	A	G	0.0846	0.2271	0.709601	NA	NA	NA	NA	NA	NA	NA	TRUE
CD45RA+ CD28- CD8+ T cell Absolute Count	rs146650864	19	22454852	A	G	0.1914	0.2359	0.4171	NA	NA	NA	NA	NA	NA	NA	TRUE
CD45RA+ CD28- CD8+ T cell Absolute Count	rs146661200	12	100494123	T	C	0.1308	0.185	0.4795	NA	NA	NA	NA	NA	NA	NA	TRUE
CD45RA+ CD28- CD8+ T cell Absolute Count	rs146756366	3	76660068	T	C	0.0067	0.5162	0.9896	NA	NA	NA	NA	NA	NA	NA	TRUE
CD45RA+ CD28- CD8+ T cell Absolute Count	rs146822590	12	130060949	T	A	0.0832	0.2457	0.734999	NA	NA	NA	NA	NA	NA	NA	TRUE
CD45RA+ CD28- CD8+ T cell Absolute Count	rs146900894	3	94221769	A	G	0.076	0.3761	0.8398	NA	NA	NA	NA	NA	NA	NA	TRUE
CD45RA+ CD28- CD8+ T cell Absolute Count	rs146937045	14	46740502	G	T	-0.0736	0.2737	0.7879	NA	NA	NA	NA	NA	NA	NA	TRUE
CD45RA+ CD28- CD8+ T cell Absolute Count	rs146975368	7	5907599	A	G	-0.3797	0.3556	0.2855	NA	NA	NA	NA	NA	NA	NA	TRUE
CD45RA+ CD28- CD8+ T cell Absolute Count	rs146982369	15	25983333	G	C	0.0803	0.2206	0.716	NA	NA	NA	NA	NA	NA	NA	TRUE
CD45RA+ CD28- CD8+ T cell Absolute Count	rs146989801	19	45630360	G	C	0.3479	0.3584	0.3318	NA	NA	NA	NA	NA	NA	NA	TRUE
CD45RA+ CD28- CD8+ T cell Absolute Count	rs147015694	18	2896235	A	G	-0.176	0.4675	0.706601	NA	NA	NA	NA	NA	NA	NA	TRUE
CD45RA+ CD28- CD8+ T cell Absolute Count	rs147026949	4	100588891	T	C	-0.0505	0.2263	0.8233	NA	NA	NA	NA	NA	NA	NA	TRUE
CD45RA+ CD28- CD8+ T cell Absolute Count	rs147054310	16	85194229	A	G	-0.5261	0.7043	0.4551	NA	NA	NA	NA	NA	NA	NA	TRUE
CD45RA+ CD28- CD8+ T cell Absolute Count	rs147069965	17	36231492	T	G	-0.0169	0.1784	0.9246	NA	NA	NA	NA	NA	NA	NA	TRUE
CD45RA+ CD28- CD8+ T cell Absolute Count	rs147107195	12	48190275	T	C	-0.1137	0.2397	0.6354	NA	NA	NA	NA	NA	NA	NA	TRUE
CD45RA+ CD28- CD8+ T cell Absolute Count	rs147136626	18	73988543	T	A	-0.4306	0.4359	0.3232	TRUE	rs147136626	rs142408328	T	A	T	C	TRUE
CD45RA+ CD28- CD8+ T cell Absolute Count	rs147370318	19	31892272	G	C	-0.3486	0.4155	0.4014	NA	NA	NA	NA	NA	NA	NA	TRUE
CD45RA+ CD28- CD8+ T cell Absolute Count	rs147381303	13	28258062	A	G	-0.3613	0.2082	0.0826704	NA	NA	NA	NA	NA	NA	NA	TRUE
CD45RA+ CD28- CD8+ T cell Absolute Count	rs147563624	10	5377215	T	C	0.0997	0.2171	0.6459	NA	NA	NA	NA	NA	NA	NA	TRUE
CD45RA+ CD28- CD8+ T cell Absolute Count	rs147572731	19	49416171	T	C	0.4243	0.2411	0.0784603	NA	NA	NA	NA	NA	NA	NA	TRUE
CD45RA+ CD28- CD8+ T cell Absolute Count	rs147590366	15	63216446	T	G	0.0447	0.323	0.8899	NA	NA	NA	NA	NA	NA	NA	TRUE
CD45RA+ CD28- CD8+ T cell Absolute Count	rs147591823	1	47595103	G	A	0.1394	0.1772	0.4316	NA	NA	NA	NA	NA	NA	NA	TRUE
CD45RA+ CD28- CD8+ T cell Absolute Count	rs147681963	7	37590076	T	C	0.0748	0.2297	0.744699	NA	NA	NA	NA	NA	NA	NA	TRUE
CD45RA+ CD28- CD8+ T cell Absolute Count	rs147774047	3	23633832	C	G	0.5415	0.3084	0.0791608	NA	NA	NA	NA	NA	NA	NA	TRUE
CD45RA+ CD28- CD8+ T cell Absolute Count	rs147848662	13	112814233	T	A	0.0315	0.4191	0.9401	TRUE	rs147848662	rs8000090	T	A	C	A	TRUE
CD45RA+ CD28- CD8+ T cell Absolute Count	rs147959386	8	124197307	A	G	-0.6038	0.8185	0.4607	NA	NA	NA	NA	NA	NA	NA	TRUE
CD45RA+ CD28- CD8+ T cell Absolute Count	rs147968748	10	54704473	G	A	-0.2031	0.3176	0.5226	NA	NA	NA	NA	NA	NA	NA	TRUE
CD45RA+ CD28- CD8+ T cell Absolute Count	rs148109962	10	17396637	G	A	-0.3209	0.3429	0.3493	NA	NA	NA	NA	NA	NA	NA	TRUE
CD45RA+ CD28- CD8+ T cell Absolute Count	rs148291161	5	168556910	G	A	-0.3372	0.3345	0.3135	NA	NA	NA	NA	NA	NA	NA	TRUE
CD45RA+ CD28- CD8+ T cell Absolute Count	rs148380088	9	28759554	T	C	0.004	0.1985	0.984	NA	NA	NA	NA	NA	NA	NA	TRUE
CD45RA+ CD28- CD8+ T cell Absolute Count	rs148513824	20	61268143	T	C	0.1861	1.0997	0.8656	NA	NA	NA	NA	NA	NA	NA	TRUE
CD45RA+ CD28- CD8+ T cell Absolute Count	rs148590919	4	187560601	A	G	-0.1946	0.189	0.3032	NA	NA	NA	NA	NA	NA	NA	TRUE
CD45RA+ CD28- CD8+ T cell Absolute Count	rs148602493	9	23576735	C	T	-0.9682	0.845	0.2519	NA	NA	NA	NA	NA	NA	NA	TRUE
CD45RA+ CD28- CD8+ T cell Absolute Count	rs148629497	9	10593877	G	A	-0.3482	0.386	0.367	NA	NA	NA	NA	NA	NA	NA	TRUE
CD45RA+ CD28- CD8+ T cell Absolute Count	rs148658406	3	153311399	T	C	0.4596	0.1997	0.0213698	NA	NA	NA	NA	NA	NA	NA	TRUE
CD45RA+ CD28- CD8+ T cell Absolute Count	rs148816938	5	71107850	G	A	0.0973	0.2821	0.7302	NA	NA	NA	NA	NA	NA	NA	TRUE
CD45RA+ CD28- CD8+ T cell Absolute Count	rs148835086	9	10278984	T	C	0.3907	0.298	0.1898	NA	NA	NA	NA	NA	NA	NA	TRUE
CD45RA+ CD28- CD8+ T cell Absolute Count	rs148939501	5	12480500	G	A	0.2079	0.2117	0.3261	NA	NA	NA	NA	NA	NA	NA	TRUE
CD45RA+ CD28- CD8+ T cell Absolute Count	rs148947489	2	10326418	T	C	-0.2117	0.1723	0.2193	NA	NA	NA	NA	NA	NA	NA	TRUE
CD45RA+ CD28- CD8+ T cell Absolute Count	rs149037944	12	103661467	T	G	0.1012	0.4086	0.8044	NA	NA	NA	NA	NA	NA	NA	TRUE
CD45RA+ CD28- CD8+ T cell Absolute Count	rs149050426	1	160679804	C	G	0.4055	0.2279	0.0751606	NA	NA	NA	NA	NA	NA	NA	TRUE
CD45RA+ CD28- CD8+ T cell Absolute Count	rs149131245	2	234725994	C	G	-0.1935	0.263	0.4619	NA	NA	NA	NA	NA	NA	NA	TRUE
CD45RA+ CD28- CD8+ T cell Absolute Count	rs149134258	14	93148478	T	C	-0.2866	0.3863	0.4581	NA	NA	NA	NA	NA	NA	NA	TRUE
CD45RA+ CD28- CD8+ T cell Absolute Count	rs149136965	6	30958409	C	G	-0.0216	0.1705	0.8994	NA	NA	NA	NA	NA	NA	NA	TRUE
CD45RA+ CD28- CD8+ T cell Absolute Count	rs149168806	7	78834873	T	C	0.2737	0.381	0.4725	NA	NA	NA	NA	NA	NA	NA	TRUE
CD45RA+ CD28- CD8+ T cell Absolute Count	rs149208831	6	10017676	C	A	0.1422	0.2051	0.4882	NA	NA	NA	NA	NA	NA	NA	TRUE
CD45RA+ CD28- CD8+ T cell Absolute Count	rs149313844	12	4800867	G	A	-0.1977	0.3419	0.5632	NA	NA	NA	NA	NA	NA	NA	TRUE
CD45RA+ CD28- CD8+ T cell Absolute Count	rs149355173	7	91861162	G	A	-0.022	0.2672	0.9343	NA	NA	NA	NA	NA	NA	NA	TRUE
CD45RA+ CD28- CD8+ T cell Absolute Count	rs149438077	15	30234373	G	A	0.1973	0.2931	0.5009	NA	NA	NA	NA	NA	NA	NA	TRUE
CD45RA+ CD28- CD8+ T cell Absolute Count	rs149483829	20	49499194	G	A	-0.2091	0.3925	0.594101	NA	NA	NA	NA	NA	NA	NA	TRUE
CD45RA+ CD28- CD8+ T cell Absolute Count	rs149582701	13	62438680	G	A	-1.043	1.211	0.3891	NA	NA	NA	NA	NA	NA	NA	TRUE
CD45RA+ CD28- CD8+ T cell Absolute Count	rs149627909	8	28381797	T	C	-0.2097	0.1445	0.1467	NA	NA	NA	NA	NA	NA	NA	TRUE
CD45RA+ CD28- CD8+ T cell Absolute Count	rs149649979	9	10889621	T	C	0.4661	0.3522	0.1857	NA	NA	NA	NA	NA	NA	NA	TRUE
CD45RA+ CD28- CD8+ T cell Absolute Count	rs149801155	6	162457335	G	A	0.1227	0.1599	0.4429	NA	NA	NA	NA	NA	NA	NA	TRUE
CD45RA+ CD28- CD8+ T cell Absolute Count	rs149828559	6	84898123	T	C	-0.3972	0.2179	0.0683801	NA	NA	NA	NA	NA	NA	NA	TRUE
CD45RA+ CD28- CD8+ T cell Absolute Count	rs149844272	4	87144762	A	G	0.5732	0.2739	0.0364099	NA	NA	NA	NA	NA	NA	NA	TRUE
CD45RA+ CD28- CD8+ T cell Absolute Count	rs149860203	10	31026572	T	C	1.6293	0.6844	0.0172799	NA	NA	NA	NA	NA	NA	NA	TRUE
CD45RA+ CD28- CD8+ T cell Absolute Count	rs149876155	2	24167677	C	T	-0.1211	0.3358	0.718399	NA	NA	NA	NA	NA	NA	NA	TRUE
CD45RA+ CD28- CD8+ T cell Absolute Count	rs149898247	5	129034231	G	A	0.0804	0.3312	0.8083	NA	NA	NA	NA	NA	NA	NA	TRUE
CD45RA+ CD28- CD8+ T cell Absolute Count	rs149908314	15	54344919	T	C	-0.2177	0.1901	0.2521	NA	NA	NA	NA	NA	NA	NA	TRUE
CD45RA+ CD28- CD8+ T cell Absolute Count	rs149983528	2	61772377	C	T	-0.2743	0.2395	0.2522	NA	NA	NA	NA	NA	NA	NA	TRUE
CD45RA+ CD28- CD8+ T cell Absolute Count	rs150007303	16	23355581	C	T	0.0944	0.1904	0.6202	TRUE	rs150007303	rs150935172	C	T	A	C	TRUE
CD45RA+ CD28- CD8+ T cell Absolute Count	rs150027262	3	72800530	G	C	-0.1656	0.1168	0.1561	NA	NA	NA	NA	NA	NA	NA	TRUE
CD45RA+ CD28- CD8+ T cell Absolute Count	rs150053624	17	80299376	T	C	-0.3952	0.2279	0.08284	NA	NA	NA	NA	NA	NA	NA	TRUE
CD45RA+ CD28- CD8+ T cell Absolute Count	rs150055480	14	55295865	A	G	0.0493	0.2268	0.828	NA	NA	NA	NA	NA	NA	NA	TRUE
CD45RA+ CD28- CD8+ T cell Absolute Count	rs150058365	8	89800477	C	T	-0.1499	0.2363	0.526	NA	NA	NA	NA	NA	NA	NA	TRUE
CD45RA+ CD28- CD8+ T cell Absolute Count	rs150156077	18	4348487	G	A	0.0593	0.2435	0.8077	NA	NA	NA	NA	NA	NA	NA	TRUE
CD45RA+ CD28- CD8+ T cell Absolute Count	rs150336475	9	111627658	A	T	-0.0142	0.2171	0.948	NA	NA	NA	NA	NA	NA	NA	TRUE
CD45RA+ CD28- CD8+ T cell Absolute Count	rs150400236	7	136855654	T	C	0.4857	0.2812	0.0841201	NA	NA	NA	NA	NA	NA	NA	TRUE
CD45RA+ CD28- CD8+ T cell Absolute Count	rs150476409	13	113289664	A	G	-0.2282	0.2153	0.2892	NA	NA	NA	NA	NA	NA	NA	TRUE
CD45RA+ CD28- CD8+ T cell Absolute Count	rs150635355	18	38662297	A	T	0.0047	0.4141	0.9909	NA	NA	NA	NA	NA	NA	NA	TRUE
CD45RA+ CD28- CD8+ T cell Absolute Count	rs1508064	2	72979172	T	C	0.0149	0.1345	0.9117	NA	NA	NA	NA	NA	NA	NA	TRUE
CD45RA+ CD28- CD8+ T cell Absolute Count	rs1508603	1	48031833	T	C	-0.23	0.4424	0.6031	NA	NA	NA	NA	NA	NA	NA	TRUE
CD45RA+ CD28- CD8+ T cell Absolute Count	rs150889386	14	100822892	C	T	0.0394	0.1789	0.8259	NA	NA	NA	NA	NA	NA	NA	TRUE
CD45RA+ CD28- CD8+ T cell Absolute Count	rs150905742	18	70586990	A	G	0.125	0.3651	0.732099	NA	NA	NA	NA	NA	NA	NA	TRUE
CD45RA+ CD28- CD8+ T cell Absolute Count	rs150994087	18	56708792	T	C	0.0905	0.2429	0.709601	NA	NA	NA	NA	NA	NA	NA	TRUE
CD45RA+ CD28- CD8+ T cell Absolute Count	rs151086171	1	223544915	A	G	0.2206	0.1717	0.199	NA	NA	NA	NA	NA	NA	NA	TRUE
CD45RA+ CD28- CD8+ T cell Absolute Count	rs151086171	1	223544915	A	G	-0.6758	1.8272	0.7115	NA	NA	NA	NA	NA	NA	NA	TRUE
CD45RA+ CD28- CD8+ T cell Absolute Count	rs151246819	16	23373955	A	G	-0.3414	0.2464	0.1658	NA	NA	NA	NA	NA	NA	NA	TRUE
CD45RA+ CD28- CD8+ T cell Absolute Count	rs151250363	2	240644273	T	C	-0.2144	0.2119	0.3115	NA	NA	NA	NA	NA	NA	NA	TRUE
CD45RA+ CD28- CD8+ T cell Absolute Count	rs16864501	3	152385976	A	G	0.4062	0.5952	0.494899	NA	NA	NA	NA	NA	NA	NA	TRUE
CD45RA+ CD28- CD8+ T cell Absolute Count	rs17042703	12	77392215	C	T	0.7025	0.4176	0.0925103	NA	NA	NA	NA	NA	NA	NA	TRUE
CD45RA+ CD28- CD8+ T cell Absolute Count	rs17476188	4	165111111	T	C	-0.3706	0.4793	0.4394	NA	NA	NA	NA	NA	NA	NA	TRUE
CD45RA+ CD28- CD8+ T cell Absolute Count	rs17501774	7	81422404	G	A	-0.4553	0.2387	0.0564703	NA	NA	NA	NA	NA	NA	NA	TRUE
CD45RA+ CD28- CD8+ T cell Absolute Count	rs17642570	5	148699825	C	T	0.0614	0.3409	0.8571	NA	NA	NA	NA	NA	NA	NA	TRUE
CD45RA+ CD28- CD8+ T cell Absolute Count	rs17665147	18	19383778	A	G	0.2532	0.2446	0.3008	NA	NA	NA	NA	NA	NA	NA	TRUE
CD45RA+ CD28- CD8+ T cell Absolute Count	rs17791728	20	17556587	C	T	0.148	0.1533	0.3344	NA	NA	NA	NA	NA	NA	NA	TRUE
CD45RA+ CD28- CD8+ T cell Absolute Count	rs17878699	3	3132754	A	G	-0.1496	0.2143	0.4851	NA	NA	NA	NA	NA	NA	NA	TRUE
CD45RA+ CD28- CD8+ T cell Absolute Count	rs17882143	17	41836082	T	C	-0.5117	0.3231	0.1133	NA	NA	NA	NA	NA	NA	NA	TRUE
CD45RA+ CD28- CD8+ T cell Absolute Count	rs180716798	2	150956800	C	A	-0.2011	0.3405	0.554799	NA	NA	NA	NA	NA	NA	NA	TRUE
CD45RA+ CD28- CD8+ T cell Absolute Count	rs180745907	6	20965785	C	A	-0.2834	0.2699	0.2939	NA	NA	NA	NA	NA	NA	NA	TRUE
CD45RA+ CD28- CD8+ T cell Absolute Count	rs180795781	7	46290614	A	G	0.1018	0.2485	0.681999	NA	NA	NA	NA	NA	NA	NA	TRUE
CD45RA+ CD28- CD8+ T cell Absolute Count	rs180927720	5	11287269	G	A	0.5378	0.3787	0.1555	NA	NA	NA	NA	NA	NA	NA	TRUE
CD45RA+ CD28- CD8+ T cell Absolute Count	rs180972485	20	24457030	A	G	0.3165	0.2074	0.127	NA	NA	NA	NA	NA	NA	NA	TRUE
CD45RA+ CD28- CD8+ T cell Absolute Count	rs181228225	15	84950824	A	G	-0.051	0.2065	0.8048	NA	NA	NA	NA	NA	NA	NA	TRUE
CD45RA+ CD28- CD8+ T cell Absolute Count	rs181660070	8	117040660	T	C	0.0999	0.2684	0.7097	NA	NA	NA	NA	NA	NA	NA	TRUE
CD45RA+ CD28- CD8+ T cell Absolute Count	rs183280627	8	30627573	A	G	-0.6603	0.5211	0.2051	NA	NA	NA	NA	NA	NA	NA	TRUE
CD45RA+ CD28- CD8+ T cell Absolute Count	rs183356919	4	9678634	C	T	-0.2721	0.317	0.3907	NA	NA	NA	NA	NA	NA	NA	TRUE
CD45RA+ CD28- CD8+ T cell Absolute Count	rs183895386	2	22576943	T	C	0.2686	0.2088	0.1982	NA	NA	NA	NA	NA	NA	NA	TRUE
CD45RA+ CD28- CD8+ T cell Absolute Count	rs184152921	17	79175857	T	C	-0.2564	0.1994	0.1986	NA	NA	NA	NA	NA	NA	NA	TRUE
CD45RA+ CD28- CD8+ T cell Absolute Count	rs184184520	14	45055780	T	G	0.5013	0.3426	0.1434	NA	NA	NA	NA	NA	NA	NA	TRUE
CD45RA+ CD28- CD8+ T cell Absolute Count	rs184269765	1	36511989	T	C	0.8756	0.9874	0.3752	NA	NA	NA	NA	NA	NA	NA	TRUE
CD45RA+ CD28- CD8+ T cell Absolute Count	rs184350274	2	228724105	C	T	-0.0265	0.3312	0.9361	NA	NA	NA	NA	NA	NA	NA	TRUE
CD45RA+ CD28- CD8+ T cell Absolute Count	rs184401135	7	83368658	T	C	-0.1912	0.1742	0.2725	NA	NA	NA	NA	NA	NA	NA	TRUE
CD45RA+ CD28- CD8+ T cell Absolute Count	rs184492468	2	73477886	A	G	0.2832	0.3463	0.4136	NA	NA	NA	NA	NA	NA	NA	TRUE
CD45RA+ CD28- CD8+ T cell Absolute Count	rs184789822	3	180444592	C	T	0.5628	0.9533	0.5549	NA	NA	NA	NA	NA	NA	NA	TRUE
CD45RA+ CD28- CD8+ T cell Absolute Count	rs184910025	12	117089403	A	G	-0.6983	0.4515	0.122	NA	NA	NA	NA	NA	NA	NA	TRUE
CD45RA+ CD28- CD8+ T cell Absolute Count	rs184911123	20	18880832	A	T	-0.2772	0.3234	0.3913	NA	NA	NA	NA	NA	NA	NA	TRUE
CD45RA+ CD28- CD8+ T cell Absolute Count	rs185034429	3	90216749	A	C	0.0777	0.4116	0.8502	NA	NA	NA	NA	NA	NA	NA	TRUE
CD45RA+ CD28- CD8+ T cell Absolute Count	rs185483934	5	16704585	A	C	0.2514	0.3171	0.4278	NA	NA	NA	NA	NA	NA	NA	TRUE
CD45RA+ CD28- CD8+ T cell Absolute Count	rs185587352	3	117384981	A	G	-0.2879	0.3313	0.3847	NA	NA	NA	NA	NA	NA	NA	TRUE
CD45RA+ CD28- CD8+ T cell Absolute Count	rs185754925	7	62917010	G	A	0.1631	0.189	0.3884	NA	NA	NA	NA	NA	NA	NA	TRUE
CD45RA+ CD28- CD8+ T cell Absolute Count	rs186251573	7	13558580	C	A	0.4098	0.2528	0.1051	NA	NA	NA	NA	NA	NA	NA	TRUE
CD45RA+ CD28- CD8+ T cell Absolute Count	rs186329934	1	7815185	G	A	0.0323	1.0346	0.9751	NA	NA	NA	NA	NA	NA	NA	TRUE
CD45RA+ CD28- CD8+ T cell Absolute Count	rs186370342	11	92081132	T	A	0.3242	0.4284	0.4492	NA	NA	NA	NA	NA	NA	NA	TRUE
CD45RA+ CD28- CD8+ T cell Absolute Count	rs186824722	15	24505612	G	T	-0.3518	0.3945	0.3725	NA	NA	NA	NA	NA	NA	NA	TRUE
CD45RA+ CD28- CD8+ T cell Absolute Count	rs186888992	8	81419619	A	G	-0.0661	0.1398	0.636499	NA	NA	NA	NA	NA	NA	NA	TRUE
CD45RA+ CD28- CD8+ T cell Absolute Count	rs187204486	4	116900766	A	G	0.1441	0.1978	0.4664	NA	NA	NA	NA	NA	NA	NA	TRUE
CD45RA+ CD28- CD8+ T cell Absolute Count	rs187775632	14	76235687	G	A	-0.0497	0.2469	0.8405	TRUE	rs187775632	rs116982718	G	A	G	A	TRUE
CD45RA+ CD28- CD8+ T cell Absolute Count	rs187924827	17	6329247	T	C	-0.1649	0.2122	0.4369	NA	NA	NA	NA	NA	NA	NA	TRUE
CD45RA+ CD28- CD8+ T cell Absolute Count	rs187990734	3	144835290	G	A	0.1228	0.2122	0.562999	NA	NA	NA	NA	NA	NA	NA	TRUE
CD45RA+ CD28- CD8+ T cell Absolute Count	rs188021268	2	67789879	T	A	-0.3106	0.3745	0.4068	NA	NA	NA	NA	NA	NA	NA	TRUE
CD45RA+ CD28- CD8+ T cell Absolute Count	rs188074116	12	19311236	A	G	-0.5266	0.3633	0.1472	NA	NA	NA	NA	NA	NA	NA	TRUE
CD45RA+ CD28- CD8+ T cell Absolute Count	rs188087675	15	29114742	A	G	-0.1333	0.2633	0.6127	NA	NA	NA	NA	NA	NA	NA	TRUE
CD45RA+ CD28- CD8+ T cell Absolute Count	rs188292706	2	162960872	T	C	0.1692	0.2059	0.4113	NA	NA	NA	NA	NA	NA	NA	TRUE
CD45RA+ CD28- CD8+ T cell Absolute Count	rs188376248	9	102390885	T	C	0.2936	0.382	0.4422	NA	NA	NA	NA	NA	NA	NA	TRUE
CD45RA+ CD28- CD8+ T cell Absolute Count	rs188618717	13	114441229	A	G	0.1178	0.2002	0.5561	NA	NA	NA	NA	NA	NA	NA	TRUE
CD45RA+ CD28- CD8+ T cell Absolute Count	rs188687630	1	7176852	A	C	0.0596	0.1932	0.7576	NA	NA	NA	NA	NA	NA	NA	TRUE
CD45RA+ CD28- CD8+ T cell Absolute Count	rs188790487	12	43386402	A	G	-0.2658	0.2675	0.3205	NA	NA	NA	NA	NA	NA	NA	TRUE
CD45RA+ CD28- CD8+ T cell Absolute Count	rs189065333	3	170926536	G	A	-0.0887	0.176	0.6141	NA	NA	NA	NA	NA	NA	NA	TRUE
CD45RA+ CD28- CD8+ T cell Absolute Count	rs189131343	6	167014418	T	C	-0.5855	0.3736	0.117	NA	NA	NA	NA	NA	NA	NA	TRUE
CD45RA+ CD28- CD8+ T cell Absolute Count	rs189369117	5	142967016	T	C	-0.4625	0.3685	0.2094	NA	NA	NA	NA	NA	NA	NA	TRUE
CD45RA+ CD28- CD8+ T cell Absolute Count	rs189412340	5	75564943	T	C	0.0567	0.2302	0.8054	NA	NA	NA	NA	NA	NA	NA	TRUE
CD45RA+ CD28- CD8+ T cell Absolute Count	rs189796120	11	109281106	T	C	1.1669	0.6642	0.0789296	NA	NA	NA	NA	NA	NA	NA	TRUE
CD45RA+ CD28- CD8+ T cell Absolute Count	rs189798499	22	24405372	G	C	0.0571	0.2443	0.8153	TRUE	rs189798499	rs9612537	G	C	G	A	TRUE
CD45RA+ CD28- CD8+ T cell Absolute Count	rs190589573	15	79305514	T	C	0.3379	0.2783	0.2246	NA	NA	NA	NA	NA	NA	NA	TRUE
CD45RA+ CD28- CD8+ T cell Absolute Count	rs190665193	2	106438361	G	A	0.1865	0.1343	0.1651	NA	NA	NA	NA	NA	NA	NA	TRUE
CD45RA+ CD28- CD8+ T cell Absolute Count	rs191325818	10	120573449	C	A	0.1295	0.256	0.612999	NA	NA	NA	NA	NA	NA	NA	TRUE
CD45RA+ CD28- CD8+ T cell Absolute Count	rs191331192	4	160795044	T	C	0.1807	0.2491	0.4681	NA	NA	NA	NA	NA	NA	NA	TRUE
CD45RA+ CD28- CD8+ T cell Absolute Count	rs191607214	4	123414413	A	C	1.6006	0.6619	0.0155901	NA	NA	NA	NA	NA	NA	NA	TRUE
CD45RA+ CD28- CD8+ T cell Absolute Count	rs192386357	4	8258306	C	G	0.1471	0.1758	0.4027	NA	NA	NA	NA	NA	NA	NA	TRUE
CD45RA+ CD28- CD8+ T cell Absolute Count	rs192397067	6	81984275	T	C	0.2804	0.2448	0.2521	NA	NA	NA	NA	NA	NA	NA	TRUE
CD45RA+ CD28- CD8+ T cell Absolute Count	rs192467351	14	76826605	G	C	0.2755	0.2435	0.2579	NA	NA	NA	NA	NA	NA	NA	TRUE
CD45RA+ CD28- CD8+ T cell Absolute Count	rs192484154	17	47652035	A	G	-0.0298	0.2734	0.9132	NA	NA	NA	NA	NA	NA	NA	TRUE
CD45RA+ CD28- CD8+ T cell Absolute Count	rs192556004	5	135639453	A	G	-0.2621	0.249	0.2926	NA	NA	NA	NA	NA	NA	NA	TRUE
CD45RA+ CD28- CD8+ T cell Absolute Count	rs192583129	2	129405810	G	C	-0.2814	0.171	0.0999908	NA	NA	NA	NA	NA	NA	NA	TRUE
CD45RA+ CD28- CD8+ T cell Absolute Count	rs200198801	19	46387941	A	G	0.1274	0.2728	0.6406	NA	NA	NA	NA	NA	NA	NA	TRUE
CD45RA+ CD28- CD8+ T cell Absolute Count	rs201928503	11	43087675	A	T	-0.2571	0.5009	0.6078	TRUE	rs201928503	rs9737282	A	T	C	T	TRUE
CD45RA+ CD28- CD8+ T cell Absolute Count	rs2384564	10	36442592	G	A	0.3469	0.1595	0.0296203	NA	NA	NA	NA	NA	NA	NA	TRUE
CD45RA+ CD28- CD8+ T cell Absolute Count	rs2441781	15	52321843	C	T	-0.0264	0.1379	0.8483	NA	NA	NA	NA	NA	NA	NA	TRUE
CD45RA+ CD28- CD8+ T cell Absolute Count	rs2496150	6	13374132	G	A	-0.1529	0.1608	0.3418	NA	NA	NA	NA	NA	NA	NA	TRUE
CD45RA+ CD28- CD8+ T cell Absolute Count	rs28914837	7	7759826	T	A	0.1796	0.1995	0.368	NA	NA	NA	NA	NA	NA	NA	TRUE
CD45RA+ CD28- CD8+ T cell Absolute Count	rs34000508	8	25574426	T	C	0.3245	0.2626	0.2166	NA	NA	NA	NA	NA	NA	NA	TRUE
CD45RA+ CD28- CD8+ T cell Absolute Count	rs34039708	8	12500832	A	C	-0.0534	0.2567	0.8353	NA	NA	NA	NA	NA	NA	NA	TRUE
CD45RA+ CD28- CD8+ T cell Absolute Count	rs34265859	16	25931790	C	G	0.0315	0.5963	0.9579	NA	NA	NA	NA	NA	NA	NA	TRUE
CD45RA+ CD28- CD8+ T cell Absolute Count	rs34539402	17	39959627	A	G	0.3162	0.2416	0.1906	NA	NA	NA	NA	NA	NA	NA	TRUE
CD45RA+ CD28- CD8+ T cell Absolute Count	rs34609592	9	136915695	A	G	0.6248	0.1751	0.0003597	NA	NA	NA	NA	NA	NA	NA	TRUE
CD45RA+ CD28- CD8+ T cell Absolute Count	rs34772471	1	112269677	T	C	0.5631	0.7413	0.4475	NA	NA	NA	NA	NA	NA	NA	TRUE
CD45RA+ CD28- CD8+ T cell Absolute Count	rs35275693	12	88561479	G	A	-0.0251	0.0962	0.793699	NA	NA	NA	NA	NA	NA	NA	TRUE
CD45RA+ CD28- CD8+ T cell Absolute Count	rs35376347	8	99217391	C	T	-0.0297	0.193	0.8775	NA	NA	NA	NA	NA	NA	NA	TRUE
CD45RA+ CD28- CD8+ T cell Absolute Count	rs35706199	7	131191874	T	C	-0.1212	0.2541	0.6332	NA	NA	NA	NA	NA	NA	NA	TRUE
CD45RA+ CD28- CD8+ T cell Absolute Count	rs35730839	7	109248384	T	C	0.0746	0.2375	0.7533	NA	NA	NA	NA	NA	NA	NA	TRUE
CD45RA+ CD28- CD8+ T cell Absolute Count	rs35733103	11	3114190	T	C	0.1635	0.1615	0.3113	NA	NA	NA	NA	NA	NA	NA	TRUE
CD45RA+ CD28- CD8+ T cell Absolute Count	rs35756014	6	106606287	T	C	0.0104	0.163	0.9492	NA	NA	NA	NA	NA	NA	NA	TRUE
CD45RA+ CD28- CD8+ T cell Absolute Count	rs35811413	2	90262802	A	G	-0.2633	0.5019	0.599799	NA	NA	NA	NA	NA	NA	NA	TRUE
CD45RA+ CD28- CD8+ T cell Absolute Count	rs35948774	2	118664032	A	G	0.1152	0.2762	0.6766	NA	NA	NA	NA	NA	NA	NA	TRUE
CD45RA+ CD28- CD8+ T cell Absolute Count	rs373989598	1	206572177	C	G	0.2589	0.1833	0.1579	NA	NA	NA	NA	NA	NA	NA	TRUE
CD45RA+ CD28- CD8+ T cell Absolute Count	rs374964617	9	504491	C	A	-0.2057	0.1985	0.3002	NA	NA	NA	NA	NA	NA	NA	TRUE
CD45RA+ CD28- CD8+ T cell Absolute Count	rs3821186	2	172953167	G	C	-0.0244	0.1604	0.8792	NA	NA	NA	NA	NA	NA	NA	TRUE
CD45RA+ CD28- CD8+ T cell Absolute Count	rs3822406	5	180054853	T	A	-0.0776	0.165	0.6383	NA	NA	NA	NA	NA	NA	NA	TRUE
CD45RA+ CD28- CD8+ T cell Absolute Count	rs3848018	13	99034552	G	A	-0.3272	0.4233	0.4395	NA	NA	NA	NA	NA	NA	NA	TRUE
CD45RA+ CD28- CD8+ T cell Absolute Count	rs41276984	20	37580670	G	C	-0.1652	0.2476	0.5046	NA	NA	NA	NA	NA	NA	NA	TRUE
CD45RA+ CD28- CD8+ T cell Absolute Count	rs41299575	1	113653257	C	G	0.1013	0.1891	0.592199	NA	NA	NA	NA	NA	NA	NA	TRUE
CD45RA+ CD28- CD8+ T cell Absolute Count	rs45440296	9	133917168	A	G	-0.0534	0.2249	0.8123	NA	NA	NA	NA	NA	NA	NA	TRUE
CD45RA+ CD28- CD8+ T cell Absolute Count	rs459056	20	15614140	G	T	-0.5215	0.3013	0.0834603	NA	NA	NA	NA	NA	NA	NA	TRUE
CD45RA+ CD28- CD8+ T cell Absolute Count	rs4853078	2	75148081	G	T	-0.0376	0.1805	0.8348	NA	NA	NA	NA	NA	NA	NA	TRUE
CD45RA+ CD28- CD8+ T cell Absolute Count	rs528672922	5	79202265	T	C	-0.2942	0.146	0.0438995	NA	NA	NA	NA	NA	NA	NA	TRUE
CD45RA+ CD28- CD8+ T cell Absolute Count	rs532754584	1	243352763	T	C	0.5175	0.5352	0.3335	NA	NA	NA	NA	NA	NA	NA	TRUE
CD45RA+ CD28- CD8+ T cell Absolute Count	rs536434085	18	63832285	T	C	-0.549	0.5297	0.3	NA	NA	NA	NA	NA	NA	NA	TRUE
CD45RA+ CD28- CD8+ T cell Absolute Count	rs548679517	2	17723993	C	A	0.4084	0.2607	0.1172	TRUE	rs548679517	rs17314688	C	A	G	A	TRUE
CD45RA+ CD28- CD8+ T cell Absolute Count	rs550385698	1	83698544	T	C	0.4825	0.4007	0.2285	NA	NA	NA	NA	NA	NA	NA	TRUE
CD45RA+ CD28- CD8+ T cell Absolute Count	rs55658055	17	17705424	G	A	0.2162	0.239	0.3656	NA	NA	NA	NA	NA	NA	NA	TRUE
CD45RA+ CD28- CD8+ T cell Absolute Count	rs55787444	3	185766414	T	C	-0.0863	0.5519	0.8758	NA	NA	NA	NA	NA	NA	NA	TRUE
CD45RA+ CD28- CD8+ T cell Absolute Count	rs55856613	17	79094162	A	G	0.1952	0.3391	0.564901	NA	NA	NA	NA	NA	NA	NA	TRUE
CD45RA+ CD28- CD8+ T cell Absolute Count	rs559632285	9	45362596	A	C	-0.2846	0.1817	0.1173	NA	NA	NA	NA	NA	NA	NA	TRUE
CD45RA+ CD28- CD8+ T cell Absolute Count	rs55975566	4	3836469	T	C	0.0952	0.2472	0.7002	NA	NA	NA	NA	NA	NA	NA	TRUE
CD45RA+ CD28- CD8+ T cell Absolute Count	rs56041702	15	50008133	C	G	0.1276	0.2024	0.5283	NA	NA	NA	NA	NA	NA	NA	TRUE
CD45RA+ CD28- CD8+ T cell Absolute Count	rs562356749	9	67316488	C	T	-0.1256	0.2777	0.6509	NA	NA	NA	NA	NA	NA	NA	TRUE
CD45RA+ CD28- CD8+ T cell Absolute Count	rs56375820	17	9999183	T	C	-0.0505	0.3404	0.8821	NA	NA	NA	NA	NA	NA	NA	TRUE
CD45RA+ CD28- CD8+ T cell Absolute Count	rs566794699	20	25471105	A	T	0.0274	0.1856	0.8827	TRUE	rs566794699	rs183935305	A	T	G	A	TRUE
CD45RA+ CD28- CD8+ T cell Absolute Count	rs570386304	2	233831336	T	C	0.0741	0.126	0.5564	NA	NA	NA	NA	NA	NA	NA	TRUE
CD45RA+ CD28- CD8+ T cell Absolute Count	rs57121931	19	55017690	C	T	-0.53	0.4691	0.2586	NA	NA	NA	NA	NA	NA	NA	TRUE
CD45RA+ CD28- CD8+ T cell Absolute Count	rs572954905	16	31402773	G	C	0.0796	0.1841	0.6652	NA	NA	NA	NA	NA	NA	NA	TRUE
CD45RA+ CD28- CD8+ T cell Absolute Count	rs573830319	1	38393439	A	G	0.2134	0.9909	0.8295	NA	NA	NA	NA	NA	NA	NA	TRUE
CD45RA+ CD28- CD8+ T cell Absolute Count	rs58243030	5	180495180	G	A	0.7221	0.3939	0.0667898	NA	NA	NA	NA	NA	NA	NA	TRUE
CD45RA+ CD28- CD8+ T cell Absolute Count	rs58817739	12	46009960	G	A	0.022	0.1784	0.9017	NA	NA	NA	NA	NA	NA	NA	TRUE
CD45RA+ CD28- CD8+ T cell Absolute Count	rs595254	1	12228810	C	G	0.4587	0.1775	0.0097609	NA	NA	NA	NA	NA	NA	NA	TRUE
CD45RA+ CD28- CD8+ T cell Absolute Count	rs59745713	19	34075835	A	G	0.2441	0.4574	0.5936	NA	NA	NA	NA	NA	NA	NA	TRUE
CD45RA+ CD28- CD8+ T cell Absolute Count	rs60470888	1	164369757	C	T	-0.3387	0.5808	0.5598	TRUE	rs60470888	rs16829673	C	T	A	G	TRUE
CD45RA+ CD28- CD8+ T cell Absolute Count	rs60537788	6	897475	G	A	0.0454	0.1574	0.772999	NA	NA	NA	NA	NA	NA	NA	TRUE
CD45RA+ CD28- CD8+ T cell Absolute Count	rs6094100	20	43755180	C	T	-0.1491	0.1853	0.4211	NA	NA	NA	NA	NA	NA	NA	TRUE
CD45RA+ CD28- CD8+ T cell Absolute Count	rs61755651	14	72431599	T	C	0.0018	0.5788	0.9975	NA	NA	NA	NA	NA	NA	NA	TRUE
CD45RA+ CD28- CD8+ T cell Absolute Count	rs61759531	11	130773279	G	C	-0.3712	0.34	0.2749	NA	NA	NA	NA	NA	NA	NA	TRUE
CD45RA+ CD28- CD8+ T cell Absolute Count	rs61784602	1	46796909	C	T	0.187	0.4482	0.6766	NA	NA	NA	NA	NA	NA	NA	TRUE
CD45RA+ CD28- CD8+ T cell Absolute Count	rs62009323	15	96961294	G	A	0.0727	0.2573	0.7776	NA	NA	NA	NA	NA	NA	NA	TRUE
CD45RA+ CD28- CD8+ T cell Absolute Count	rs62098570	18	60238886	T	G	-0.2514	0.5482	0.646501	NA	NA	NA	NA	NA	NA	NA	TRUE
CD45RA+ CD28- CD8+ T cell Absolute Count	rs62175716	2	152777402	C	T	0.1908	0.2491	0.4436	NA	NA	NA	NA	NA	NA	NA	TRUE
CD45RA+ CD28- CD8+ T cell Absolute Count	rs62247421	3	64390467	A	G	-0.1939	0.187	0.2997	NA	NA	NA	NA	NA	NA	NA	TRUE
CD45RA+ CD28- CD8+ T cell Absolute Count	rs62272737	3	152065838	T	A	0.0179	0.1775	0.9196	NA	NA	NA	NA	NA	NA	NA	TRUE
CD45RA+ CD28- CD8+ T cell Absolute Count	rs62321187	4	120605817	T	C	0.2138	0.3627	0.5556	NA	NA	NA	NA	NA	NA	NA	TRUE
CD45RA+ CD28- CD8+ T cell Absolute Count	rs62337106	5	1957403	G	T	-0.4276	0.3814	0.2622	NA	NA	NA	NA	NA	NA	NA	TRUE
CD45RA+ CD28- CD8+ T cell Absolute Count	rs62388146	6	7624482	C	T	-0.2735	0.5159	0.596	NA	NA	NA	NA	NA	NA	NA	TRUE
CD45RA+ CD28- CD8+ T cell Absolute Count	rs62397109	6	53785189	C	T	0.1897	0.1331	0.1542	NA	NA	NA	NA	NA	NA	NA	TRUE
CD45RA+ CD28- CD8+ T cell Absolute Count	rs62424171	6	118769058	A	G	-0.2347	0.1743	0.1782	NA	NA	NA	NA	NA	NA	NA	TRUE
CD45RA+ CD28- CD8+ T cell Absolute Count	rs62513341	8	116858342	A	C	0.1168	0.2388	0.6248	NA	NA	NA	NA	NA	NA	NA	TRUE
CD45RA+ CD28- CD8+ T cell Absolute Count	rs62567746	9	38796687	A	G	0.3405	0.1903	0.0736004	NA	NA	NA	NA	NA	NA	NA	TRUE
CD45RA+ CD28- CD8+ T cell Absolute Count	rs6517382	21	38156170	C	T	-0.2415	0.2624	0.3575	NA	NA	NA	NA	NA	NA	NA	TRUE
CD45RA+ CD28- CD8+ T cell Absolute Count	rs6916896	6	5734886	T	C	0.0716	0.2036	0.7251	NA	NA	NA	NA	NA	NA	NA	TRUE
CD45RA+ CD28- CD8+ T cell Absolute Count	rs7102247	11	133304292	C	T	-0.0251	0.1784	0.888	NA	NA	NA	NA	NA	NA	NA	TRUE
CD45RA+ CD28- CD8+ T cell Absolute Count	rs7130130	11	59339902	A	G	-0.1733	0.1182	0.1428	TRUE	rs7130130	rs79884172	A	G	T	C	TRUE
CD45RA+ CD28- CD8+ T cell Absolute Count	rs7139515	13	96254406	T	C	-0.3378	0.8302	0.684101	NA	NA	NA	NA	NA	NA	NA	TRUE
CD45RA+ CD28- CD8+ T cell Absolute Count	rs71419987	14	34919717	A	G	0.1422	0.1764	0.4203	NA	NA	NA	NA	NA	NA	NA	TRUE
CD45RA+ CD28- CD8+ T cell Absolute Count	rs71466029	12	82065434	T	C	-0.3077	0.2469	0.2128	NA	NA	NA	NA	NA	NA	NA	TRUE
CD45RA+ CD28- CD8+ T cell Absolute Count	rs7235263	18	74408679	G	T	-0.0329	0.2022	0.8708	NA	NA	NA	NA	NA	NA	NA	TRUE
CD45RA+ CD28- CD8+ T cell Absolute Count	rs7254864	19	9246656	A	G	0.1066	0.3977	0.7886	NA	NA	NA	NA	NA	NA	NA	TRUE
CD45RA+ CD28- CD8+ T cell Absolute Count	rs72660861	4	85158464	A	G	-0.4283	0.2392	0.0734007	NA	NA	NA	NA	NA	NA	NA	TRUE
CD45RA+ CD28- CD8+ T cell Absolute Count	rs72672939	14	45753508	T	C	-0.3726	0.493	0.4498	NA	NA	NA	NA	NA	NA	NA	TRUE
CD45RA+ CD28- CD8+ T cell Absolute Count	rs72704856	9	10774031	G	A	-0.1503	0.1737	0.387	NA	NA	NA	NA	NA	NA	NA	TRUE
CD45RA+ CD28- CD8+ T cell Absolute Count	rs72723889	4	146773005	C	T	-0.0036	0.2418	0.9881	NA	NA	NA	NA	NA	NA	NA	TRUE
CD45RA+ CD28- CD8+ T cell Absolute Count	rs72727978	8	134999971	G	A	-0.4912	0.3647	0.178	NA	NA	NA	NA	NA	NA	NA	TRUE
CD45RA+ CD28- CD8+ T cell Absolute Count	rs72736883	1	218388725	G	A	-0.5004	0.5136	0.33	NA	NA	NA	NA	NA	NA	NA	TRUE
CD45RA+ CD28- CD8+ T cell Absolute Count	rs72750943	15	63828258	C	T	0.2414	0.1942	0.2139	NA	NA	NA	NA	NA	NA	NA	TRUE
CD45RA+ CD28- CD8+ T cell Absolute Count	rs72768736	9	137149408	A	G	0.0246	0.1517	0.8711	NA	NA	NA	NA	NA	NA	NA	TRUE
CD45RA+ CD28- CD8+ T cell Absolute Count	rs72780729	10	17605945	T	A	0.0528	0.2138	0.8049	NA	NA	NA	NA	NA	NA	NA	TRUE
CD45RA+ CD28- CD8+ T cell Absolute Count	rs7278151	21	29724671	T	G	-0.1619	0.1683	0.336	NA	NA	NA	NA	NA	NA	NA	TRUE
CD45RA+ CD28- CD8+ T cell Absolute Count	rs72810820	10	92600913	T	C	0.2101	0.4982	0.673101	NA	NA	NA	NA	NA	NA	NA	TRUE
CD45RA+ CD28- CD8+ T cell Absolute Count	rs72836484	2	84999809	G	A	-0.0696	0.1553	0.654201	NA	NA	NA	NA	NA	NA	NA	TRUE
CD45RA+ CD28- CD8+ T cell Absolute Count	rs72908728	2	174516215	C	T	-0.4671	0.5283	0.3766	NA	NA	NA	NA	NA	NA	NA	TRUE
CD45RA+ CD28- CD8+ T cell Absolute Count	rs72931475	2	159316835	G	A	-0.0653	0.285	0.8188	NA	NA	NA	NA	NA	NA	NA	TRUE
CD45RA+ CD28- CD8+ T cell Absolute Count	rs72996438	2	211172214	C	T	-0.1977	0.21	0.3464	NA	NA	NA	NA	NA	NA	NA	TRUE
CD45RA+ CD28- CD8+ T cell Absolute Count	rs73034498	19	44937435	T	C	0.0701	0.2094	0.737801	NA	NA	NA	NA	NA	NA	NA	TRUE
CD45RA+ CD28- CD8+ T cell Absolute Count	rs73091371	20	4420029	A	C	0.6372	0.2016	0.00157199	NA	NA	NA	NA	NA	NA	NA	TRUE
CD45RA+ CD28- CD8+ T cell Absolute Count	rs73102494	20	41197100	A	G	0.2072	0.1888	0.2724	NA	NA	NA	NA	NA	NA	NA	TRUE
CD45RA+ CD28- CD8+ T cell Absolute Count	rs73115326	12	60257747	A	T	-0.2785	0.3248	0.3912	NA	NA	NA	NA	NA	NA	NA	TRUE
CD45RA+ CD28- CD8+ T cell Absolute Count	rs73116391	7	46417626	G	T	-0.0562	0.2627	0.8307	NA	NA	NA	NA	NA	NA	NA	TRUE
CD45RA+ CD28- CD8+ T cell Absolute Count	rs73206236	7	113679246	A	G	-0.158	0.204	0.4386	NA	NA	NA	NA	NA	NA	NA	TRUE
CD45RA+ CD28- CD8+ T cell Absolute Count	rs73412501	6	39011539	T	A	0.582	0.6381	0.3617	NA	NA	NA	NA	NA	NA	NA	TRUE
CD45RA+ CD28- CD8+ T cell Absolute Count	rs73780868	6	152137377	C	T	0.3166	0.247	0.1999	NA	NA	NA	NA	NA	NA	NA	TRUE
CD45RA+ CD28- CD8+ T cell Absolute Count	rs73878713	22	23055148	T	C	0.5012	0.3853	0.1933	NA	NA	NA	NA	NA	NA	NA	TRUE
CD45RA+ CD28- CD8+ T cell Absolute Count	rs74157741	10	121975977	T	C	0.1575	0.4872	0.7466	TRUE	rs74157741	rs6585595	T	C	A	G	TRUE
CD45RA+ CD28- CD8+ T cell Absolute Count	rs7426047	2	107184424	T	C	0.0872	0.2081	0.6753	NA	NA	NA	NA	NA	NA	NA	TRUE
CD45RA+ CD28- CD8+ T cell Absolute Count	rs74322543	10	85916001	G	A	0.0274	0.1762	0.8762	NA	NA	NA	NA	NA	NA	NA	TRUE
CD45RA+ CD28- CD8+ T cell Absolute Count	rs74336249	9	135625608	T	C	-0.1622	0.2335	0.4873	NA	NA	NA	NA	NA	NA	NA	TRUE
CD45RA+ CD28- CD8+ T cell Absolute Count	rs74405982	7	103435268	T	A	-0.1018	0.3376	0.763001	NA	NA	NA	NA	NA	NA	NA	TRUE
CD45RA+ CD28- CD8+ T cell Absolute Count	rs74416723	8	6769704	A	G	-0.0361	0.2439	0.8824	NA	NA	NA	NA	NA	NA	NA	TRUE
CD45RA+ CD28- CD8+ T cell Absolute Count	rs74465961	17	15099614	T	C	0.1049	0.243	0.6659	NA	NA	NA	NA	NA	NA	NA	TRUE
CD45RA+ CD28- CD8+ T cell Absolute Count	rs74499833	2	77077801	T	C	0.3672	0.2355	0.1189	NA	NA	NA	NA	NA	NA	NA	TRUE
CD45RA+ CD28- CD8+ T cell Absolute Count	rs74540476	11	29902098	A	G	-0.3432	0.2933	0.242	NA	NA	NA	NA	NA	NA	NA	TRUE
CD45RA+ CD28- CD8+ T cell Absolute Count	rs74565504	14	89207147	T	G	-0.1866	0.136	0.17	NA	NA	NA	NA	NA	NA	NA	TRUE
CD45RA+ CD28- CD8+ T cell Absolute Count	rs74620549	2	36162712	T	A	0.1936	0.1788	0.279	NA	NA	NA	NA	NA	NA	NA	TRUE
CD45RA+ CD28- CD8+ T cell Absolute Count	rs74842782	7	131413341	G	T	-0.282	0.2394	0.2387	NA	NA	NA	NA	NA	NA	NA	TRUE
CD45RA+ CD28- CD8+ T cell Absolute Count	rs74853222	10	133380798	A	G	-0.4052	0.3527	0.2506	NA	NA	NA	NA	NA	NA	NA	TRUE
CD45RA+ CD28- CD8+ T cell Absolute Count	rs74932477	2	229222112	A	G	-0.0411	0.9882	0.9668	NA	NA	NA	NA	NA	NA	NA	TRUE
CD45RA+ CD28- CD8+ T cell Absolute Count	rs75013096	12	44084962	C	G	-0.1225	0.1681	0.4661	NA	NA	NA	NA	NA	NA	NA	TRUE
CD45RA+ CD28- CD8+ T cell Absolute Count	rs75093728	11	123053955	C	G	0.0117	0.1693	0.9451	NA	NA	NA	NA	NA	NA	NA	TRUE
CD45RA+ CD28- CD8+ T cell Absolute Count	rs7510888	22	26185358	T	C	1.0187	0.7675	0.1844	TRUE	rs7510888	rs5996974	C	T	G	T	TRUE
CD45RA+ CD28- CD8+ T cell Absolute Count	rs75146109	6	138346038	A	C	0.089	0.1072	0.406	NA	NA	NA	NA	NA	NA	NA	TRUE
CD45RA+ CD28- CD8+ T cell Absolute Count	rs75157411	11	95180478	A	G	-0.041	0.2903	0.8877	NA	NA	NA	NA	NA	NA	NA	TRUE
CD45RA+ CD28- CD8+ T cell Absolute Count	rs75255396	1	35892939	C	T	-0.031	0.1876	0.8686	NA	NA	NA	NA	NA	NA	NA	TRUE
CD45RA+ CD28- CD8+ T cell Absolute Count	rs75300104	7	143729951	C	T	-0.0194	0.1707	0.9094	NA	NA	NA	NA	NA	NA	NA	TRUE
CD45RA+ CD28- CD8+ T cell Absolute Count	rs75312915	1	2272160	T	C	0.0399	0.1585	0.8013	NA	NA	NA	NA	NA	NA	NA	TRUE
CD45RA+ CD28- CD8+ T cell Absolute Count	rs75361870	8	9202609	A	G	-0.6183	0.3659	0.091071	NA	NA	NA	NA	NA	NA	NA	TRUE
CD45RA+ CD28- CD8+ T cell Absolute Count	rs75391939	12	133446245	T	C	0.0363	0.2618	0.8897	NA	NA	NA	NA	NA	NA	NA	TRUE
CD45RA+ CD28- CD8+ T cell Absolute Count	rs75424381	6	11805124	T	A	-0.4108	0.3145	0.1914	NA	NA	NA	NA	NA	NA	NA	TRUE
CD45RA+ CD28- CD8+ T cell Absolute Count	rs75438005	18	26017285	A	G	-0.0882	0.242	0.715599	NA	NA	NA	NA	NA	NA	NA	TRUE
CD45RA+ CD28- CD8+ T cell Absolute Count	rs75483199	21	32526668	A	T	0.3218	0.1962	0.1009	NA	NA	NA	NA	NA	NA	NA	TRUE
CD45RA+ CD28- CD8+ T cell Absolute Count	rs75489053	9	22449820	G	A	-0.3181	0.3808	0.4034	NA	NA	NA	NA	NA	NA	NA	TRUE
CD45RA+ CD28- CD8+ T cell Absolute Count	rs75510626	6	64401131	C	T	-0.4239	0.2927	0.1476	NA	NA	NA	NA	NA	NA	NA	TRUE
CD45RA+ CD28- CD8+ T cell Absolute Count	rs75550713	13	112088993	T	C	-0.1741	0.5235	0.7395	NA	NA	NA	NA	NA	NA	NA	TRUE
CD45RA+ CD28- CD8+ T cell Absolute Count	rs75551427	3	168644376	G	A	0.4074	0.6331	0.5199	NA	NA	NA	NA	NA	NA	NA	TRUE
CD45RA+ CD28- CD8+ T cell Absolute Count	rs75561723	2	199542954	T	C	-0.1539	0.2121	0.468	NA	NA	NA	NA	NA	NA	NA	TRUE
CD45RA+ CD28- CD8+ T cell Absolute Count	rs75592465	13	105831838	T	G	0.2853	0.1898	0.1329	NA	NA	NA	NA	NA	NA	NA	TRUE
CD45RA+ CD28- CD8+ T cell Absolute Count	rs75600477	20	40197928	G	T	-0.0354	0.2777	0.8985	NA	NA	NA	NA	NA	NA	NA	TRUE
CD45RA+ CD28- CD8+ T cell Absolute Count	rs75641434	1	181280885	T	C	0.1221	0.2765	0.658801	NA	NA	NA	NA	NA	NA	NA	TRUE
CD45RA+ CD28- CD8+ T cell Absolute Count	rs75660425	3	129232254	A	G	0.0299	0.2426	0.9021	NA	NA	NA	NA	NA	NA	NA	TRUE
CD45RA+ CD28- CD8+ T cell Absolute Count	rs75669615	15	39668760	A	G	0.1917	0.7801	0.8059	NA	NA	NA	NA	NA	NA	NA	TRUE
CD45RA+ CD28- CD8+ T cell Absolute Count	rs75760272	5	10850589	A	G	0.0691	0.1477	0.6398	NA	NA	NA	NA	NA	NA	NA	TRUE
CD45RA+ CD28- CD8+ T cell Absolute Count	rs75816947	3	3753451	A	G	0.0707	0.6111	0.9079	NA	NA	NA	NA	NA	NA	NA	TRUE
CD45RA+ CD28- CD8+ T cell Absolute Count	rs75903460	2	162758257	C	T	-0.0232	0.1792	0.8968	NA	NA	NA	NA	NA	NA	NA	TRUE
CD45RA+ CD28- CD8+ T cell Absolute Count	rs75968195	3	157462992	C	G	0.7092	0.3793	0.0615404	NA	NA	NA	NA	NA	NA	NA	TRUE
CD45RA+ CD28- CD8+ T cell Absolute Count	rs7597139	2	107560107	A	G	0.1511	0.2759	0.583899	NA	NA	NA	NA	NA	NA	NA	TRUE
CD45RA+ CD28- CD8+ T cell Absolute Count	rs75993384	4	55305871	C	T	0.2623	0.2241	0.2419	NA	NA	NA	NA	NA	NA	NA	TRUE
CD45RA+ CD28- CD8+ T cell Absolute Count	rs76017116	9	107332377	A	T	-0.0128	0.4479	0.9771	NA	NA	NA	NA	NA	NA	NA	TRUE
CD45RA+ CD28- CD8+ T cell Absolute Count	rs76066405	16	78454375	G	A	-0.1972	0.2476	0.4258	NA	NA	NA	NA	NA	NA	NA	TRUE
CD45RA+ CD28- CD8+ T cell Absolute Count	rs7613821	3	105611213	G	A	-0.4502	0.1645	0.00619898	NA	NA	NA	NA	NA	NA	NA	TRUE
CD45RA+ CD28- CD8+ T cell Absolute Count	rs76230052	8	131835695	C	T	0.0023	0.2237	0.9918	NA	NA	NA	NA	NA	NA	NA	TRUE
CD45RA+ CD28- CD8+ T cell Absolute Count	rs76256154	13	95650711	A	G	0.0467	0.2578	0.8562	NA	NA	NA	NA	NA	NA	NA	TRUE
CD45RA+ CD28- CD8+ T cell Absolute Count	rs76312917	20	38969262	A	G	0.1776	0.2759	0.5198	NA	NA	NA	NA	NA	NA	NA	TRUE
CD45RA+ CD28- CD8+ T cell Absolute Count	rs76316808	2	123361495	T	A	-0.0854	0.1428	0.55	NA	NA	NA	NA	NA	NA	NA	TRUE
CD45RA+ CD28- CD8+ T cell Absolute Count	rs76385522	11	10620991	T	C	0.1173	0.2286	0.6077	NA	NA	NA	NA	NA	NA	NA	TRUE
CD45RA+ CD28- CD8+ T cell Absolute Count	rs76444609	1	249084997	A	G	0.4035	0.2124	0.0575096	NA	NA	NA	NA	NA	NA	NA	TRUE
CD45RA+ CD28- CD8+ T cell Absolute Count	rs76543451	9	122201008	A	G	-0.0602	0.2013	0.7648	NA	NA	NA	NA	NA	NA	NA	TRUE
CD45RA+ CD28- CD8+ T cell Absolute Count	rs76545164	14	36027615	A	G	-0.3347	0.2711	0.2171	NA	NA	NA	NA	NA	NA	NA	TRUE
CD45RA+ CD28- CD8+ T cell Absolute Count	rs76552842	11	83433494	A	G	0.2434	0.3028	0.4215	NA	NA	NA	NA	NA	NA	NA	TRUE
CD45RA+ CD28- CD8+ T cell Absolute Count	rs76568972	2	1592272	T	C	0.1186	0.1836	0.5183	NA	NA	NA	NA	NA	NA	NA	TRUE
CD45RA+ CD28- CD8+ T cell Absolute Count	rs76636736	1	99542806	A	C	-0.3725	0.3628	0.3045	NA	NA	NA	NA	NA	NA	NA	TRUE
CD45RA+ CD28- CD8+ T cell Absolute Count	rs7663813	4	57611830	A	G	-0.2025	0.1019	0.0469105	NA	NA	NA	NA	NA	NA	NA	TRUE
CD45RA+ CD28- CD8+ T cell Absolute Count	rs76648333	19	33873371	T	C	0.0653	0.2468	0.791199	NA	NA	NA	NA	NA	NA	NA	TRUE
CD45RA+ CD28- CD8+ T cell Absolute Count	rs76679968	4	129754843	T	C	0.1649	0.2457	0.5021	NA	NA	NA	NA	NA	NA	NA	TRUE
CD45RA+ CD28- CD8+ T cell Absolute Count	rs76720524	20	1832785	T	C	-0.1	0.1848	0.5884	NA	NA	NA	NA	NA	NA	NA	TRUE
CD45RA+ CD28- CD8+ T cell Absolute Count	rs76726998	5	93889241	A	G	0.1314	0.3049	0.6664	NA	NA	NA	NA	NA	NA	NA	TRUE
CD45RA+ CD28- CD8+ T cell Absolute Count	rs76736944	1	180881632	C	T	0.3055	0.3643	0.4017	NA	NA	NA	NA	NA	NA	NA	TRUE
CD45RA+ CD28- CD8+ T cell Absolute Count	rs76763980	4	151589256	C	T	0.7483	0.2982	0.0121001	NA	NA	NA	NA	NA	NA	NA	TRUE
CD45RA+ CD28- CD8+ T cell Absolute Count	rs76808079	18	22735939	C	A	0.0778	0.1767	0.659601	NA	NA	NA	NA	NA	NA	NA	TRUE
CD45RA+ CD28- CD8+ T cell Absolute Count	rs76825401	4	84334746	T	C	0.4493	0.3246	0.1662	NA	NA	NA	NA	NA	NA	NA	TRUE
CD45RA+ CD28- CD8+ T cell Absolute Count	rs76859704	4	149293830	T	A	0.1128	0.2285	0.6215	NA	NA	NA	NA	NA	NA	NA	TRUE
CD45RA+ CD28- CD8+ T cell Absolute Count	rs76911919	13	112714493	C	T	-0.0582	0.1885	0.757699	NA	NA	NA	NA	NA	NA	NA	TRUE
CD45RA+ CD28- CD8+ T cell Absolute Count	rs77009235	8	4499026	T	C	-0.2912	0.172	0.0905191	NA	NA	NA	NA	NA	NA	NA	TRUE
CD45RA+ CD28- CD8+ T cell Absolute Count	rs77145028	16	54932285	C	T	-0.0701	0.4087	0.8638	NA	NA	NA	NA	NA	NA	NA	TRUE
CD45RA+ CD28- CD8+ T cell Absolute Count	rs77146551	4	108096534	G	A	-0.3922	0.4406	0.3734	NA	NA	NA	NA	NA	NA	NA	TRUE
CD45RA+ CD28- CD8+ T cell Absolute Count	rs77156603	2	104590904	A	C	-0.2082	0.5304	0.6946	NA	NA	NA	NA	NA	NA	NA	TRUE
CD45RA+ CD28- CD8+ T cell Absolute Count	rs77191330	14	79365684	C	T	-0.5069	0.2554	0.0471704	NA	NA	NA	NA	NA	NA	NA	TRUE
CD45RA+ CD28- CD8+ T cell Absolute Count	rs77317999	2	52025038	A	T	0.0895	0.1767	0.6124	NA	NA	NA	NA	NA	NA	NA	TRUE
CD45RA+ CD28- CD8+ T cell Absolute Count	rs77364757	12	88300742	A	G	0.2154	0.2887	0.4556	NA	NA	NA	NA	NA	NA	NA	TRUE
CD45RA+ CD28- CD8+ T cell Absolute Count	rs77370289	8	57917248	C	T	-0.4929	0.2171	0.0231702	NA	NA	NA	NA	NA	NA	NA	TRUE
CD45RA+ CD28- CD8+ T cell Absolute Count	rs77390603	10	4688192	A	C	0.1908	0.2116	0.3673	NA	NA	NA	NA	NA	NA	NA	TRUE
CD45RA+ CD28- CD8+ T cell Absolute Count	rs77434296	4	22140311	A	G	-0.2093	0.4277	0.624701	NA	NA	NA	NA	NA	NA	NA	TRUE
CD45RA+ CD28- CD8+ T cell Absolute Count	rs77465871	7	47504039	G	A	0.178	0.193	0.3563	NA	NA	NA	NA	NA	NA	NA	TRUE
CD45RA+ CD28- CD8+ T cell Absolute Count	rs77485746	11	129187484	A	C	-0.3551	0.3598	0.3237	NA	NA	NA	NA	NA	NA	NA	TRUE
CD45RA+ CD28- CD8+ T cell Absolute Count	rs77521823	3	130074113	T	A	-0.4265	0.4914	0.3854	NA	NA	NA	NA	NA	NA	NA	TRUE
CD45RA+ CD28- CD8+ T cell Absolute Count	rs77538429	1	110742985	G	A	0.4423	0.1741	0.0110601	NA	NA	NA	NA	NA	NA	NA	TRUE
CD45RA+ CD28- CD8+ T cell Absolute Count	rs77577050	12	116077199	T	G	-0.1437	0.1276	0.2601	NA	NA	NA	NA	NA	NA	NA	TRUE
CD45RA+ CD28- CD8+ T cell Absolute Count	rs77587134	5	3635021	A	G	0.2191	0.2734	0.4229	NA	NA	NA	NA	NA	NA	NA	TRUE
CD45RA+ CD28- CD8+ T cell Absolute Count	rs77646481	7	113821794	C	T	-0.3024	0.4306	0.4825	NA	NA	NA	NA	NA	NA	NA	TRUE
CD45RA+ CD28- CD8+ T cell Absolute Count	rs77678807	2	208755904	C	G	-0.0164	0.443	0.9704	NA	NA	NA	NA	NA	NA	NA	TRUE
CD45RA+ CD28- CD8+ T cell Absolute Count	rs77689186	4	176614955	A	C	0.4144	0.3828	0.2791	NA	NA	NA	NA	NA	NA	NA	TRUE
CD45RA+ CD28- CD8+ T cell Absolute Count	rs77695406	11	70599488	A	T	0.5764	0.3379	0.0880299	NA	NA	NA	NA	NA	NA	NA	TRUE
CD45RA+ CD28- CD8+ T cell Absolute Count	rs77725246	17	55639212	T	C	-0.0054	0.2104	0.9797	NA	NA	NA	NA	NA	NA	NA	TRUE
CD45RA+ CD28- CD8+ T cell Absolute Count	rs77733172	9	140235501	T	C	0.4856	0.2356	0.0392699	NA	NA	NA	NA	NA	NA	NA	TRUE
CD45RA+ CD28- CD8+ T cell Absolute Count	rs77814979	4	131041099	C	A	-0.237	0.3944	0.5479	NA	NA	NA	NA	NA	NA	NA	TRUE
CD45RA+ CD28- CD8+ T cell Absolute Count	rs77841631	22	44942066	A	G	-0.5606	0.7028	0.425	NA	NA	NA	NA	NA	NA	NA	TRUE
CD45RA+ CD28- CD8+ T cell Absolute Count	rs77955766	19	17307102	G	T	0.1765	0.6294	0.7792	NA	NA	NA	NA	NA	NA	NA	TRUE
CD45RA+ CD28- CD8+ T cell Absolute Count	rs77983529	2	51721852	T	A	-0.2414	0.2664	0.3649	NA	NA	NA	NA	NA	NA	NA	TRUE
CD45RA+ CD28- CD8+ T cell Absolute Count	rs78085370	1	186023973	A	G	0.2979	0.4077	0.465	NA	NA	NA	NA	NA	NA	NA	TRUE
CD45RA+ CD28- CD8+ T cell Absolute Count	rs78085398	11	33121166	A	G	-0.6082	0.2465	0.0136101	NA	NA	NA	NA	NA	NA	NA	TRUE
CD45RA+ CD28- CD8+ T cell Absolute Count	rs78100215	17	8298873	A	G	0.184	0.207	0.3738	NA	NA	NA	NA	NA	NA	NA	TRUE
CD45RA+ CD28- CD8+ T cell Absolute Count	rs78193714	3	186195530	A	T	-0.0483	0.2021	0.8112	NA	NA	NA	NA	NA	NA	NA	TRUE
CD45RA+ CD28- CD8+ T cell Absolute Count	rs78275221	6	90900544	A	G	-0.1512	0.1752	0.3881	NA	NA	NA	NA	NA	NA	NA	TRUE
CD45RA+ CD28- CD8+ T cell Absolute Count	rs78313301	3	11075184	T	C	-0.0012	0.1477	0.9935	NA	NA	NA	NA	NA	NA	NA	TRUE
CD45RA+ CD28- CD8+ T cell Absolute Count	rs78387363	12	40219046	C	G	-0.0382	0.408	0.9255	NA	NA	NA	NA	NA	NA	NA	TRUE
CD45RA+ CD28- CD8+ T cell Absolute Count	rs78470553	7	158334355	A	G	0.0345	0.104	0.74	NA	NA	NA	NA	NA	NA	NA	TRUE
CD45RA+ CD28- CD8+ T cell Absolute Count	rs7850783	9	100968226	G	A	0.107	0.3453	0.756599	NA	NA	NA	NA	NA	NA	NA	TRUE
CD45RA+ CD28- CD8+ T cell Absolute Count	rs78524989	11	94284134	G	T	0.4109	0.5393	0.4461	NA	NA	NA	NA	NA	NA	NA	TRUE
CD45RA+ CD28- CD8+ T cell Absolute Count	rs78530932	2	81191156	A	T	0.0793	0.5302	0.8811	NA	NA	NA	NA	NA	NA	NA	TRUE
CD45RA+ CD28- CD8+ T cell Absolute Count	rs78606202	18	46581667	T	C	-0.3834	0.2321	0.0985803	NA	NA	NA	NA	NA	NA	NA	TRUE
CD45RA+ CD28- CD8+ T cell Absolute Count	rs78622624	10	33359425	C	T	0.132	0.3392	0.697199	NA	NA	NA	NA	NA	NA	NA	TRUE
CD45RA+ CD28- CD8+ T cell Absolute Count	rs78656354	1	166905650	A	G	0.1341	0.1838	0.4656	NA	NA	NA	NA	NA	NA	NA	TRUE
CD45RA+ CD28- CD8+ T cell Absolute Count	rs78676406	5	118494935	T	C	0.1066	0.1764	0.5457	NA	NA	NA	NA	NA	NA	NA	TRUE
CD45RA+ CD28- CD8+ T cell Absolute Count	rs78703636	19	33953595	C	T	-0.3227	0.1513	0.0329397	NA	NA	NA	NA	NA	NA	NA	TRUE
CD45RA+ CD28- CD8+ T cell Absolute Count	rs78741146	3	182409985	C	T	0.0107	0.1698	0.9497	NA	NA	NA	NA	NA	NA	NA	TRUE
CD45RA+ CD28- CD8+ T cell Absolute Count	rs78750136	14	26308944	C	T	-0.0335	0.1972	0.8651	NA	NA	NA	NA	NA	NA	NA	TRUE
CD45RA+ CD28- CD8+ T cell Absolute Count	rs78773852	12	71181930	C	T	-0.023	0.2059	0.9109	NA	NA	NA	NA	NA	NA	NA	TRUE
CD45RA+ CD28- CD8+ T cell Absolute Count	rs78793273	10	55118190	C	G	0.109	0.1469	0.457999	NA	NA	NA	NA	NA	NA	NA	TRUE
CD45RA+ CD28- CD8+ T cell Absolute Count	rs78881177	11	127881478	C	A	0.0938	0.2205	0.670601	NA	NA	NA	NA	NA	NA	NA	TRUE
CD45RA+ CD28- CD8+ T cell Absolute Count	rs78888262	16	88701572	A	C	0.3061	0.3518	0.3841	NA	NA	NA	NA	NA	NA	NA	TRUE
CD45RA+ CD28- CD8+ T cell Absolute Count	rs78922116	11	25534610	T	C	-0.1454	0.283	0.6074	NA	NA	NA	NA	NA	NA	NA	TRUE
CD45RA+ CD28- CD8+ T cell Absolute Count	rs79027575	2	146371302	C	T	0.2164	0.3296	0.511601	NA	NA	NA	NA	NA	NA	NA	TRUE
CD45RA+ CD28- CD8+ T cell Absolute Count	rs79038988	2	210192689	C	T	-0.1758	0.3756	0.6398	NA	NA	NA	NA	NA	NA	NA	TRUE
CD45RA+ CD28- CD8+ T cell Absolute Count	rs79183860	1	21708196	A	G	-0.6035	0.6165	0.3277	NA	NA	NA	NA	NA	NA	NA	TRUE
CD45RA+ CD28- CD8+ T cell Absolute Count	rs79194156	5	145551085	A	G	0.274	0.233	0.2395	NA	NA	NA	NA	NA	NA	NA	TRUE
CD45RA+ CD28- CD8+ T cell Absolute Count	rs79218577	8	143859934	C	G	-0.1926	0.2012	0.3383	NA	NA	NA	NA	NA	NA	NA	TRUE
CD45RA+ CD28- CD8+ T cell Absolute Count	rs79330384	22	44472281	A	G	-0.0813	0.1903	0.6692	NA	NA	NA	NA	NA	NA	NA	TRUE
CD45RA+ CD28- CD8+ T cell Absolute Count	rs79391745	2	83381537	A	T	-0.0546	0.1711	0.749501	NA	NA	NA	NA	NA	NA	NA	TRUE
CD45RA+ CD28- CD8+ T cell Absolute Count	rs79395509	4	176348299	T	C	1.1791	0.7123	0.0978295	NA	NA	NA	NA	NA	NA	NA	TRUE
CD45RA+ CD28- CD8+ T cell Absolute Count	rs79418578	3	141886501	A	C	0.0221	0.3543	0.9503	NA	NA	NA	NA	NA	NA	NA	TRUE
CD45RA+ CD28- CD8+ T cell Absolute Count	rs79518488	6	28389143	C	T	0.2888	0.3924	0.4618	NA	NA	NA	NA	NA	NA	NA	TRUE
CD45RA+ CD28- CD8+ T cell Absolute Count	rs79548047	16	11614838	C	T	0.0393	0.1124	0.7267	NA	NA	NA	NA	NA	NA	NA	TRUE
CD45RA+ CD28- CD8+ T cell Absolute Count	rs79580432	8	4778180	C	G	0.0729	0.1559	0.640301	NA	NA	NA	NA	NA	NA	NA	TRUE
CD45RA+ CD28- CD8+ T cell Absolute Count	rs79594290	6	32066320	T	C	-0.2655	0.1419	0.06142	NA	NA	NA	NA	NA	NA	NA	TRUE
CD45RA+ CD28- CD8+ T cell Absolute Count	rs79647440	7	142438302	T	C	-0.1028	0.2137	0.6307	NA	NA	NA	NA	NA	NA	NA	TRUE
CD45RA+ CD28- CD8+ T cell Absolute Count	rs79655468	21	42790901	T	G	-0.0046	0.2315	0.9843	NA	NA	NA	NA	NA	NA	NA	TRUE
CD45RA+ CD28- CD8+ T cell Absolute Count	rs79681496	6	46004728	G	A	-0.5549	0.3218	0.0845999	NA	NA	NA	NA	NA	NA	NA	TRUE
CD45RA+ CD28- CD8+ T cell Absolute Count	rs79725470	5	94705605	C	T	0.0499	0.2742	0.8555	NA	NA	NA	NA	NA	NA	NA	TRUE
CD45RA+ CD28- CD8+ T cell Absolute Count	rs79727415	9	121837015	A	C	-0.022	0.1307	0.8661	NA	NA	NA	NA	NA	NA	NA	TRUE
CD45RA+ CD28- CD8+ T cell Absolute Count	rs79741386	11	109660227	A	G	-0.326	0.4987	0.5134	NA	NA	NA	NA	NA	NA	NA	TRUE
CD45RA+ CD28- CD8+ T cell Absolute Count	rs79757812	17	65896989	A	G	-0.2456	0.2513	0.3284	NA	NA	NA	NA	NA	NA	NA	TRUE
CD45RA+ CD28- CD8+ T cell Absolute Count	rs79851411	8	13716390	A	G	-0.1129	0.197	0.5664	NA	NA	NA	NA	NA	NA	NA	TRUE
CD45RA+ CD28- CD8+ T cell Absolute Count	rs7985427	13	47807626	C	T	-0.238	0.2768	0.3898	NA	NA	NA	NA	NA	NA	NA	TRUE
CD45RA+ CD28- CD8+ T cell Absolute Count	rs79888370	4	180201786	T	G	0.1999	0.2767	0.4701	NA	NA	NA	NA	NA	NA	NA	TRUE
CD45RA+ CD28- CD8+ T cell Absolute Count	rs80018878	7	46985321	T	C	-0.3802	0.4359	0.383	NA	NA	NA	NA	NA	NA	NA	TRUE
CD45RA+ CD28- CD8+ T cell Absolute Count	rs8002354	13	109776660	G	A	-0.1388	0.2722	0.6101	TRUE	rs8002354	rs12428694	G	A	G	A	TRUE
CD45RA+ CD28- CD8+ T cell Absolute Count	rs80063983	18	75193391	A	G	-0.0441	0.2398	0.8541	NA	NA	NA	NA	NA	NA	NA	TRUE
CD45RA+ CD28- CD8+ T cell Absolute Count	rs80128954	13	76777094	T	C	-0.2934	0.5066	0.562501	TRUE	rs80128954	rs143357154	T	C	A	G	TRUE
CD45RA+ CD28- CD8+ T cell Absolute Count	rs80133207	13	113264513	C	G	-0.2413	0.3355	0.4719	NA	NA	NA	NA	NA	NA	NA	TRUE
CD45RA+ CD28- CD8+ T cell Absolute Count	rs80305889	7	34681601	G	T	-0.8263	0.4371	0.05873	NA	NA	NA	NA	NA	NA	NA	TRUE
CD45RA+ CD28- CD8+ T cell Absolute Count	rs80331554	15	59013643	G	A	0.127	0.2565	0.6206	NA	NA	NA	NA	NA	NA	NA	TRUE
CD45RA+ CD28- CD8+ T cell Absolute Count	rs80331575	4	109566866	T	C	-0.0808	0.1801	0.653699	NA	NA	NA	NA	NA	NA	NA	TRUE
CD45RA+ CD28- CD8+ T cell Absolute Count	rs80334718	14	33998519	G	A	-0.2333	0.272	0.3911	NA	NA	NA	NA	NA	NA	NA	TRUE
CD45RA+ CD28- CD8+ T cell Absolute Count	rs8177454	5	150408639	C	G	0.3822	0.425	0.3684	NA	NA	NA	NA	NA	NA	NA	TRUE
CD45RA+ CD28- CD8+ T cell Absolute Count	rs8178689	8	42060072	G	A	0.6489	0.3112	0.0370604	NA	NA	NA	NA	NA	NA	NA	TRUE
CD45RA+ CD28- CD8+ T cell Absolute Count	rs9386578	6	107128051	A	G	-0.0071	0.101	0.9441	NA	NA	NA	NA	NA	NA	NA	TRUE
CD45RA+ CD28- CD8+ T cell Absolute Count	rs9471016	6	39196392	T	C	-0.0886	0.252	0.725301	NA	NA	NA	NA	NA	NA	NA	TRUE
CD45RA+ CD28- CD8+ T cell Absolute Count	rs9479093	6	151992984	G	A	0.1137	0.1526	0.4563	NA	NA	NA	NA	NA	NA	NA	TRUE
CD45RA+ CD28- CD8+ T cell Absolute Count	rs9584374	13	97185631	C	T	0.0513	0.1241	0.679499	NA	NA	NA	NA	NA	NA	NA	TRUE
Transitional B cell %lymphocyte	rs10158474	1	96015938	G	A	-0.0982	0.0659	0.136	NA	NA	NA	NA	NA	NA	NA	TRUE
Transitional B cell %lymphocyte	rs10796440	1	18491472	G	T	-0.0209	0.0678	0.757501	NA	NA	NA	NA	NA	NA	NA	TRUE
Transitional B cell %lymphocyte	rs11068290	12	110228055	T	C	-0.2315	0.1861	0.2136	NA	NA	NA	NA	NA	NA	NA	TRUE
Transitional B cell %lymphocyte	rs11657531	17	2731370	T	C	-0.0189	0.0677	0.7801	NA	NA	NA	NA	NA	NA	NA	TRUE
Transitional B cell %lymphocyte	rs117943886	13	95198601	T	C	0.4002	0.1881	0.0333304	NA	NA	NA	NA	NA	NA	NA	TRUE
Transitional B cell %lymphocyte	rs12360242	10	132652504	T	C	-0.0446	0.1146	0.6974	NA	NA	NA	NA	NA	NA	NA	TRUE
Transitional B cell %lymphocyte	rs12939565	17	38043649	T	A	0.0794	0.0655	0.2256	TRUE	rs12939565	rs12936409	A	T	C	T	TRUE
Transitional B cell %lymphocyte	rs1384162	1	99311831	G	A	0.0341	0.0662	0.6062	NA	NA	NA	NA	NA	NA	NA	TRUE
Transitional B cell %lymphocyte	rs140088532	2	105581937	C	T	-1.0411	0.674	0.1224	NA	NA	NA	NA	NA	NA	NA	TRUE
Transitional B cell %lymphocyte	rs1639898	7	2204473	G	A	0.0934	0.1088	0.3906	NA	NA	NA	NA	NA	NA	NA	TRUE
Transitional B cell %lymphocyte	rs17206161	6	32665490	C	T	0.037	0.1331	0.781	NA	NA	NA	NA	NA	NA	NA	TRUE
Transitional B cell %lymphocyte	rs190371014	10	24415064	G	C	-0.1644	0.5477	0.763999	NA	NA	NA	NA	NA	NA	NA	TRUE
Transitional B cell %lymphocyte	rs2216762	16	84759446	C	T	0.0089	0.0889	0.9202	NA	NA	NA	NA	NA	NA	NA	TRUE
Transitional B cell %lymphocyte	rs329966	19	53070617	G	A	0.052	0.0692	0.4529	NA	NA	NA	NA	NA	NA	NA	TRUE
Transitional B cell %lymphocyte	rs3811315	14	22499870	A	T	-0.003	0.1044	0.9769	NA	NA	NA	NA	NA	NA	NA	TRUE
Transitional B cell %lymphocyte	rs55798372	8	3638250	T	C	-0.0448	0.097	0.644	NA	NA	NA	NA	NA	NA	NA	TRUE
Transitional B cell %lymphocyte	rs59879144	12	75564449	A	C	0.2369	0.2696	0.3796	NA	NA	NA	NA	NA	NA	NA	TRUE
Transitional B cell %lymphocyte	rs60521331	17	8639905	A	G	-0.0137	0.0654	0.8337	NA	NA	NA	NA	NA	NA	NA	TRUE
Transitional B cell %lymphocyte	rs62157336	2	79220714	T	C	0.1225	0.0794	0.1227	NA	NA	NA	NA	NA	NA	NA	TRUE
Transitional B cell %lymphocyte	rs7005227	8	130597858	A	C	-0.0283	0.074	0.7021	NA	NA	NA	NA	NA	NA	NA	TRUE
Transitional B cell %lymphocyte	rs72673262	4	126225945	T	C	-0.0222	0.0784	0.777301	NA	NA	NA	NA	NA	NA	NA	TRUE
Transitional B cell %lymphocyte	rs72805142	16	85878540	T	G	0.0821	0.1588	0.6051	NA	NA	NA	NA	NA	NA	NA	TRUE
Transitional B cell %lymphocyte	rs733555	2	16464227	T	G	0.0391	0.0658	0.5518	NA	NA	NA	NA	NA	NA	NA	TRUE
Transitional B cell %lymphocyte	rs74720848	4	164477154	G	A	-0.2356	0.1612	0.1438	NA	NA	NA	NA	NA	NA	NA	TRUE
Transitional B cell %lymphocyte	rs75512885	5	158317602	A	T	-0.0815	0.1416	0.564901	NA	NA	NA	NA	NA	NA	NA	TRUE
Transitional B cell %lymphocyte	rs76112278	4	15915069	A	G	-0.0965	0.2728	0.723601	NA	NA	NA	NA	NA	NA	NA	TRUE
Transitional B cell %lymphocyte	rs77886121	5	153628389	A	G	-0.0318	0.2424	0.8957	NA	NA	NA	NA	NA	NA	NA	TRUE
CD14 on CD33+ HLA DR+ CD14dim	rs11003240	10	54641214	T	C	-0.1116	0.1407	0.4277	NA	NA	NA	NA	NA	NA	NA	TRUE
CD14 on CD33+ HLA DR+ CD14dim	rs11007733	10	30059784	T	C	-0.18	0.0748	0.0160602	NA	NA	NA	NA	NA	NA	NA	TRUE
CD14 on CD33+ HLA DR+ CD14dim	rs11117273	16	87483838	A	G	-0.0679	0.0884	0.4424	NA	NA	NA	NA	NA	NA	NA	TRUE
CD14 on CD33+ HLA DR+ CD14dim	rs11624046	14	57370548	T	C	0.1427	0.1692	0.399	NA	NA	NA	NA	NA	NA	NA	TRUE
CD14 on CD33+ HLA DR+ CD14dim	rs13111223	4	188692178	G	A	-0.1857	0.0834	0.02601	NA	NA	NA	NA	NA	NA	NA	TRUE
CD14 on CD33+ HLA DR+ CD14dim	rs149153393	5	222611	T	C	-0.4514	0.2065	0.0288098	NA	NA	NA	NA	NA	NA	NA	TRUE
CD14 on CD33+ HLA DR+ CD14dim	rs1976058	2	111792734	C	T	0.1606	0.1477	0.277	NA	NA	NA	NA	NA	NA	NA	TRUE
CD14 on CD33+ HLA DR+ CD14dim	rs2230186	7	134645319	T	C	0.0438	0.1482	0.7676	NA	NA	NA	NA	NA	NA	NA	TRUE
CD14 on CD33+ HLA DR+ CD14dim	rs2726036	16	28347140	C	A	0.0683	0.0661	0.3008	NA	NA	NA	NA	NA	NA	NA	TRUE
CD14 on CD33+ HLA DR+ CD14dim	rs3114703	7	22456928	T	C	0.0347	0.0658	0.5987	NA	NA	NA	NA	NA	NA	NA	TRUE
CD14 on CD33+ HLA DR+ CD14dim	rs4657282	1	163440621	A	G	0.3412	0.1009	0.000715896	NA	NA	NA	NA	NA	NA	NA	TRUE
CD14 on CD33+ HLA DR+ CD14dim	rs4673986	2	216180100	G	T	0.7679	0.9521	0.42	NA	NA	NA	NA	NA	NA	NA	TRUE
CD14 on CD33+ HLA DR+ CD14dim	rs73014922	19	17916591	T	C	0.2167	0.1136	0.0564794	NA	NA	NA	NA	NA	NA	NA	TRUE
CD14 on CD33+ HLA DR+ CD14dim	rs74785984	12	22230399	A	C	0.0666	0.1804	0.7121	NA	NA	NA	NA	NA	NA	NA	TRUE
CD14 on CD33+ HLA DR+ CD14dim	rs7539387	1	102040284	G	A	-0.0778	0.0729	0.2857	NA	NA	NA	NA	NA	NA	NA	TRUE
CD14 on CD33+ HLA DR+ CD14dim	rs79880157	13	84038649	T	C	0.6201	0.3589	0.0840292	NA	NA	NA	NA	NA	NA	NA	TRUE
CD14 on CD33+ HLA DR+ CD14dim	rs9596613	13	52492525	C	A	-0.1621	0.0737	0.0277901	NA	NA	NA	NA	NA	NA	NA	TRUE
CD3 on resting CD4 regulatory T cell	rs115662161	16	11511391	G	A	0.0008	0.1099	0.9939	NA	NA	NA	NA	NA	NA	NA	TRUE
CD3 on resting CD4 regulatory T cell	rs12096911	1	167532812	C	T	-0.0149	0.0686	0.8282	NA	NA	NA	NA	NA	NA	NA	TRUE
CD3 on resting CD4 regulatory T cell	rs1214596	1	167427170	A	T	0.0533	0.0749	0.4763	NA	NA	NA	NA	NA	NA	NA	TRUE
CD3 on resting CD4 regulatory T cell	rs12752576	1	168605042	G	A	-0.3214	0.2179	0.1402	NA	NA	NA	NA	NA	NA	NA	TRUE
CD3 on resting CD4 regulatory T cell	rs1324073	6	88822616	C	G	-0.1337	0.0952	0.1601	NA	NA	NA	NA	NA	NA	NA	TRUE
CD3 on resting CD4 regulatory T cell	rs1398059	2	188151932	T	G	-0.0805	0.0741	0.2778	NA	NA	NA	NA	NA	NA	NA	TRUE
CD3 on resting CD4 regulatory T cell	rs141784254	11	120364753	G	A	0.1953	0.2453	0.426	NA	NA	NA	NA	NA	NA	NA	TRUE
CD3 on resting CD4 regulatory T cell	rs146597227	2	57424952	T	G	-0.2031	0.0943	0.0312903	NA	NA	NA	NA	NA	NA	NA	TRUE
CD3 on resting CD4 regulatory T cell	rs147902311	2	218949086	T	C	-0.6398	0.6672	0.3375	NA	NA	NA	NA	NA	NA	NA	TRUE
CD3 on resting CD4 regulatory T cell	rs150306980	15	100531503	C	T	0.3227	0.2458	0.1893	NA	NA	NA	NA	NA	NA	NA	TRUE
CD3 on resting CD4 regulatory T cell	rs1537547	13	67932513	A	G	0.0244	0.1376	0.8595	NA	NA	NA	NA	NA	NA	NA	TRUE
CD3 on resting CD4 regulatory T cell	rs181383275	17	3860393	T	C	-0.0525	0.2793	0.8509	NA	NA	NA	NA	NA	NA	NA	TRUE
CD3 on resting CD4 regulatory T cell	rs187281020	19	43490062	G	A	-0.8795	0.8407	0.2955	NA	NA	NA	NA	NA	NA	NA	TRUE
CD3 on resting CD4 regulatory T cell	rs2015682	16	2854907	T	C	0.1083	0.0665	0.1038	NA	NA	NA	NA	NA	NA	NA	TRUE
CD3 on resting CD4 regulatory T cell	rs209858	1	114732793	A	G	0.1943	0.2674	0.4675	NA	NA	NA	NA	NA	NA	NA	TRUE
CD3 on resting CD4 regulatory T cell	rs2122146	3	158951696	C	T	0.0757	0.0752	0.3139	NA	NA	NA	NA	NA	NA	NA	TRUE
CD3 on resting CD4 regulatory T cell	rs3756564	5	178423803	A	G	0.1356	0.1725	0.4317	NA	NA	NA	NA	NA	NA	NA	TRUE
CD3 on resting CD4 regulatory T cell	rs4657608	1	166828464	T	C	-0.0523	0.0664	0.4306	NA	NA	NA	NA	NA	NA	NA	TRUE
CD3 on resting CD4 regulatory T cell	rs4707319	6	87510647	G	T	0.1285	0.0695	0.0645595	NA	NA	NA	NA	NA	NA	NA	TRUE
CD3 on resting CD4 regulatory T cell	rs55799444	16	90107716	T	C	-0.0868	0.0677	0.1994	NA	NA	NA	NA	NA	NA	NA	TRUE
CD3 on resting CD4 regulatory T cell	rs59604901	20	25444618	C	T	-0.0898	0.1731	0.6038	NA	NA	NA	NA	NA	NA	NA	TRUE
CD3 on resting CD4 regulatory T cell	rs61814886	1	167136405	A	G	-0.0017	0.1058	0.987	NA	NA	NA	NA	NA	NA	NA	TRUE
CD3 on resting CD4 regulatory T cell	rs62084754	17	66093841	T	C	-0.1053	0.1613	0.514	NA	NA	NA	NA	NA	NA	NA	TRUE
CD3 on resting CD4 regulatory T cell	rs631487	6	10479783	C	T	0.0424	0.0685	0.5361	NA	NA	NA	NA	NA	NA	NA	TRUE
CD3 on resting CD4 regulatory T cell	rs6586224	21	43122243	C	T	0.1326	0.1239	0.2846	NA	NA	NA	NA	NA	NA	NA	TRUE
CD3 on resting CD4 regulatory T cell	rs6658665	1	166460696	G	A	-0.1685	0.0738	0.0223501	NA	NA	NA	NA	NA	NA	NA	TRUE
CD3 on resting CD4 regulatory T cell	rs6668517	1	26556870	C	A	0.1222	0.0979	0.2121	NA	NA	NA	NA	NA	NA	NA	TRUE
CD3 on resting CD4 regulatory T cell	rs722898	20	40714524	G	C	0.0595	0.0654	0.3628	NA	NA	NA	NA	NA	NA	NA	TRUE
CD3 on resting CD4 regulatory T cell	rs72928038	6	90976768	A	G	-0.0485	0.1027	0.636999	NA	NA	NA	NA	NA	NA	NA	TRUE
CD3 on resting CD4 regulatory T cell	rs73036765	1	179457254	T	C	-0.1012	0.0934	0.2787	NA	NA	NA	NA	NA	NA	NA	TRUE
CD3 on resting CD4 regulatory T cell	rs73072986	1	208074125	T	C	0.5412	0.446	0.225	NA	NA	NA	NA	NA	NA	NA	TRUE
CD3 on resting CD4 regulatory T cell	rs73099996	7	52060488	A	G	-0.0215	0.1773	0.9034	NA	NA	NA	NA	NA	NA	NA	TRUE
CD3 on resting CD4 regulatory T cell	rs73136665	3	99600236	A	C	0.0097	0.2382	0.9674	NA	NA	NA	NA	NA	NA	NA	TRUE
CD3 on resting CD4 regulatory T cell	rs74620952	11	117753136	C	T	-0.2353	0.2088	0.2598	NA	NA	NA	NA	NA	NA	NA	TRUE
CD3 on resting CD4 regulatory T cell	rs74863989	6	144281703	A	C	0.1339	0.2996	0.6549	NA	NA	NA	NA	NA	NA	NA	TRUE
CD3 on resting CD4 regulatory T cell	rs78042544	15	36121803	G	A	-0.0302	0.129	0.8147	NA	NA	NA	NA	NA	NA	NA	TRUE
CD3 on resting CD4 regulatory T cell	rs79486472	7	70509663	G	C	0.0161	0.0992	0.8712	NA	NA	NA	NA	NA	NA	NA	TRUE
CD3 on resting CD4 regulatory T cell	rs79844317	10	100127250	T	C	-0.2004	0.4524	0.6578	NA	NA	NA	NA	NA	NA	NA	TRUE
CD8+ Natural Killer T Absolute Count	rs1008425	19	32852145	G	A	0.0154	0.0696	0.8245	NA	NA	NA	NA	NA	NA	NA	TRUE
CD8+ Natural Killer T Absolute Count	rs1077381	20	59623849	T	C	-0.0462	0.0657	0.4813	NA	NA	NA	NA	NA	NA	NA	TRUE
CD8+ Natural Killer T Absolute Count	rs115889733	6	44207850	A	G	-0.1311	0.1492	0.3796	NA	NA	NA	NA	NA	NA	NA	TRUE
CD8+ Natural Killer T Absolute Count	rs11658693	17	33800249	G	A	0.0174	0.127	0.8911	NA	NA	NA	NA	NA	NA	NA	TRUE
CD8+ Natural Killer T Absolute Count	rs117122100	13	109403845	T	C	-0.2068	0.3066	0.5	NA	NA	NA	NA	NA	NA	NA	TRUE
CD8+ Natural Killer T Absolute Count	rs12224032	11	112938014	G	C	0.2063	0.0762	0.00682197	TRUE	rs12224032	rs11214474	G	C	T	C	TRUE
CD8+ Natural Killer T Absolute Count	rs12422853	12	105063882	A	G	-0.0867	0.0668	0.1941	NA	NA	NA	NA	NA	NA	NA	TRUE
CD8+ Natural Killer T Absolute Count	rs12792298	11	112189184	T	C	0.4542	0.4363	0.2978	NA	NA	NA	NA	NA	NA	NA	TRUE
CD8+ Natural Killer T Absolute Count	rs12940345	17	74612462	T	C	-0.1134	0.0654	0.0829507	NA	NA	NA	NA	NA	NA	NA	TRUE
CD8+ Natural Killer T Absolute Count	rs1325907	10	90237398	A	G	-0.0537	0.0658	0.4142	NA	NA	NA	NA	NA	NA	NA	TRUE
CD8+ Natural Killer T Absolute Count	rs144156455	11	70988762	C	T	-0.0029	0.2649	0.9911	NA	NA	NA	NA	NA	NA	NA	TRUE
CD8+ Natural Killer T Absolute Count	rs17448682	1	15966713	T	C	-0.0032	0.0771	0.9668	NA	NA	NA	NA	NA	NA	NA	TRUE
CD8+ Natural Killer T Absolute Count	rs2041561	7	52580478	C	G	0.0956	0.0785	0.2234	NA	NA	NA	NA	NA	NA	NA	TRUE
CD8+ Natural Killer T Absolute Count	rs2074023	11	2325581	T	C	0.033	0.0668	0.621001	NA	NA	NA	NA	NA	NA	NA	TRUE
CD8+ Natural Killer T Absolute Count	rs34575510	7	23209757	T	C	0.0819	0.117	0.4837	NA	NA	NA	NA	NA	NA	NA	TRUE
CD8+ Natural Killer T Absolute Count	rs4745010	9	73024602	G	A	-0.186	0.1019	0.0679094	NA	NA	NA	NA	NA	NA	NA	TRUE
CD8+ Natural Killer T Absolute Count	rs55699240	2	113838725	C	G	0.0456	0.0715	0.523701	NA	NA	NA	NA	NA	NA	NA	TRUE
CD8+ Natural Killer T Absolute Count	rs593435	7	132417404	T	C	-0.0278	0.0656	0.672	NA	NA	NA	NA	NA	NA	NA	TRUE
CD8+ Natural Killer T Absolute Count	rs60553229	3	183735909	A	G	-0.1278	0.6242	0.8377	NA	NA	NA	NA	NA	NA	NA	TRUE
CD8+ Natural Killer T Absolute Count	rs61944019	13	27908879	A	G	-0.0202	0.1706	0.906	TRUE	rs61944019	rs61944020	A	G	A	G	TRUE
CD8+ Natural Killer T Absolute Count	rs7003580	8	145007534	T	C	-0.0644	0.067	0.3369	NA	NA	NA	NA	NA	NA	NA	TRUE
CD8+ Natural Killer T Absolute Count	rs73109444	12	47944164	T	C	-0.414	0.1795	0.0210601	NA	NA	NA	NA	NA	NA	NA	TRUE
CD8+ Natural Killer T Absolute Count	rs7756993	6	31382133	C	T	-0.0892	0.0817	0.2752	NA	NA	NA	NA	NA	NA	NA	TRUE
CD8+ Natural Killer T Absolute Count	rs78099351	9	10092104	C	A	0.3466	0.2212	0.1172	TRUE	rs78099351	rs17680832	C	A	C	T	TRUE
CD8+ Natural Killer T Absolute Count	rs78268116	11	112705025	T	C	-0.3347	0.2745	0.2227	NA	NA	NA	NA	NA	NA	NA	TRUE
CD8+ Natural Killer T Absolute Count	rs9269109	6	32443266	C	T	-0.038	0.0728	0.6016	NA	NA	NA	NA	NA	NA	NA	TRUE
CD28 on CD39+ CD8+ T cell	rs10237725	7	30558616	T	C	0.0534	0.068	0.4326	NA	NA	NA	NA	NA	NA	NA	TRUE
CD28 on CD39+ CD8+ T cell	rs10847448	12	128258849	C	G	0.0752	0.0663	0.2565	NA	NA	NA	NA	NA	NA	NA	TRUE
CD28 on CD39+ CD8+ T cell	rs11070382	15	43151911	C	A	0.0818	0.0995	0.4112	NA	NA	NA	NA	NA	NA	NA	TRUE
CD28 on CD39+ CD8+ T cell	rs116972489	10	69651954	T	C	-0.592	0.4698	0.2076	NA	NA	NA	NA	NA	NA	NA	TRUE
CD28 on CD39+ CD8+ T cell	rs139513469	10	66332109	A	G	0.1743	0.2987	0.5595	NA	NA	NA	NA	NA	NA	NA	TRUE
CD28 on CD39+ CD8+ T cell	rs143273680	12	14071670	G	A	0.141	0.2505	0.5737	NA	NA	NA	NA	NA	NA	NA	TRUE
CD28 on CD39+ CD8+ T cell	rs148345105	18	14441608	C	T	-0.4222	0.2236	0.0590405	NA	NA	NA	NA	NA	NA	NA	TRUE
CD28 on CD39+ CD8+ T cell	rs151077900	16	1037963	C	G	0.1204	0.4595	0.793299	NA	NA	NA	NA	NA	NA	NA	TRUE
CD28 on CD39+ CD8+ T cell	rs17490604	4	11450961	C	T	0.0242	0.0742	0.744501	NA	NA	NA	NA	NA	NA	NA	TRUE
CD28 on CD39+ CD8+ T cell	rs2028827	19	4024020	A	G	0.0544	0.1268	0.667899	NA	NA	NA	NA	NA	NA	NA	TRUE
CD28 on CD39+ CD8+ T cell	rs3116493	2	204589281	T	G	-0.1465	0.0842	0.0819294	NA	NA	NA	NA	NA	NA	NA	TRUE
CD28 on CD39+ CD8+ T cell	rs624763	21	40902905	T	C	-0.0557	0.0778	0.4735	NA	NA	NA	NA	NA	NA	NA	TRUE
CD28 on CD39+ CD8+ T cell	rs62533434	9	25711618	G	T	-0.003	0.2053	0.9885	NA	NA	NA	NA	NA	NA	NA	TRUE
CD28 on CD39+ CD8+ T cell	rs7088961	10	97608114	G	C	-0.105	0.0657	0.1097	NA	NA	NA	NA	NA	NA	NA	TRUE
CD28 on CD39+ CD8+ T cell	rs72871333	18	4638106	T	C	-0.0577	0.0674	0.3918	NA	NA	NA	NA	NA	NA	NA	TRUE
CD28 on CD39+ CD8+ T cell	rs75380201	18	39778311	T	C	-0.0787	0.1398	0.573499	NA	NA	NA	NA	NA	NA	NA	TRUE
CD28 on CD39+ CD8+ T cell	rs77213229	7	139869032	C	T	-0.115	0.2896	0.6912	NA	NA	NA	NA	NA	NA	NA	TRUE
CD28 on CD39+ CD8+ T cell	rs77594357	2	204328474	A	T	0.0711	0.0902	0.4307	NA	NA	NA	NA	NA	NA	NA	TRUE
CD28 on CD39+ CD8+ T cell	rs79635002	9	9466703	G	A	0.0476	0.1192	0.6898	NA	NA	NA	NA	NA	NA	NA	TRUE
CD28 on CD39+ CD8+ T cell	rs902972	12	62608096	T	C	-0.3775	0.1778	0.0338003	NA	NA	NA	NA	NA	NA	NA	TRUE
CD3- lymphocyte %leukocyte	rs10282551	7	135898321	G	A	-0.0009	0.1047	0.9935	NA	NA	NA	NA	NA	NA	NA	TRUE
CD3- lymphocyte %leukocyte	rs10484980	6	54451626	C	T	-0.4608	0.746	0.536801	NA	NA	NA	NA	NA	NA	NA	TRUE
CD3- lymphocyte %leukocyte	rs11870294	17	77121593	C	A	0.027	0.0679	0.691	NA	NA	NA	NA	NA	NA	NA	TRUE
CD3- lymphocyte %leukocyte	rs12874404	13	108993494	G	A	0.0256	0.181	0.8876	NA	NA	NA	NA	NA	NA	NA	TRUE
CD3- lymphocyte %leukocyte	rs138446406	15	54830492	C	G	0.3531	0.2311	0.1266	NA	NA	NA	NA	NA	NA	NA	TRUE
CD3- lymphocyte %leukocyte	rs144820681	1	157319909	C	T	0.2083	0.1573	0.1855	NA	NA	NA	NA	NA	NA	NA	TRUE
CD3- lymphocyte %leukocyte	rs145179037	10	122435643	T	C	-0.1777	0.199	0.3719	NA	NA	NA	NA	NA	NA	NA	TRUE
CD3- lymphocyte %leukocyte	rs146347528	13	112890557	A	G	-0.2715	0.3477	0.4348	NA	NA	NA	NA	NA	NA	NA	TRUE
CD3- lymphocyte %leukocyte	rs146849959	4	90761054	A	C	-0.0747	0.1616	0.644	NA	NA	NA	NA	NA	NA	NA	TRUE
CD3- lymphocyte %leukocyte	rs1476462	17	2707605	A	G	-0.1677	0.0822	0.0412297	NA	NA	NA	NA	NA	NA	NA	TRUE
CD3- lymphocyte %leukocyte	rs1649973	10	83888949	G	A	-0.01	0.0838	0.9055	NA	NA	NA	NA	NA	NA	NA	TRUE
CD3- lymphocyte %leukocyte	rs17824379	3	5810961	G	A	0.0367	0.4273	0.9316	NA	NA	NA	NA	NA	NA	NA	TRUE
CD3- lymphocyte %leukocyte	rs1874323	3	65771684	C	T	-0.101	0.0914	0.2694	NA	NA	NA	NA	NA	NA	NA	TRUE
CD3- lymphocyte %leukocyte	rs3730790	18	51815699	A	G	-0.1337	0.2751	0.6268	NA	NA	NA	NA	NA	NA	NA	TRUE
CD3- lymphocyte %leukocyte	rs4581669	15	24585534	A	C	0.0315	0.0726	0.6643	NA	NA	NA	NA	NA	NA	NA	TRUE
CD3- lymphocyte %leukocyte	rs4701789	5	7691703	G	C	-0.0133	0.0923	0.8853	NA	NA	NA	NA	NA	NA	NA	TRUE
CD3- lymphocyte %leukocyte	rs4796089	17	33814758	C	T	0.0704	0.1127	0.5326	NA	NA	NA	NA	NA	NA	NA	TRUE
CD3- lymphocyte %leukocyte	rs521446	9	136618314	A	G	-0.1388	0.0666	0.0371501	NA	NA	NA	NA	NA	NA	NA	TRUE
CD3- lymphocyte %leukocyte	rs76901853	2	232025880	T	C	0.1862	0.1639	0.2558	NA	NA	NA	NA	NA	NA	NA	TRUE
CD3- lymphocyte %leukocyte	rs77650974	18	12394263	A	G	0.0085	0.0999	0.9324	NA	NA	NA	NA	NA	NA	NA	TRUE
CD19 on switched memory B cell	rs112126052	6	32173757	A	T	-0.146	0.2273	0.5208	NA	NA	NA	NA	NA	NA	NA	TRUE
CD19 on switched memory B cell	rs112417310	1	206855483	A	G	-0.4757	0.5203	0.3605	NA	NA	NA	NA	NA	NA	NA	TRUE
CD19 on switched memory B cell	rs113612962	22	43167446	C	G	-0.3188	0.2297	0.1653	NA	NA	NA	NA	NA	NA	NA	TRUE
CD19 on switched memory B cell	rs113812519	1	207276336	G	A	-0.18	0.2086	0.3883	NA	NA	NA	NA	NA	NA	NA	TRUE
CD19 on switched memory B cell	rs116364947	6	36809211	T	A	-0.2884	0.6035	0.6327	NA	NA	NA	NA	NA	NA	NA	TRUE
CD19 on switched memory B cell	rs12554848	9	36981822	C	T	-0.0897	0.0836	0.2829	NA	NA	NA	NA	NA	NA	NA	TRUE
CD19 on switched memory B cell	rs13382005	18	58304032	G	A	-0.1911	0.1879	0.3092	NA	NA	NA	NA	NA	NA	NA	TRUE
CD19 on switched memory B cell	rs137949497	21	32136760	G	T	-0.0725	0.1281	0.5713	NA	NA	NA	NA	NA	NA	NA	TRUE
CD19 on switched memory B cell	rs141619127	1	204227546	T	C	-0.3215	0.1457	0.0273401	NA	NA	NA	NA	NA	NA	NA	TRUE
CD19 on switched memory B cell	rs1439005	3	61094800	C	G	0.0807	0.0655	0.2176	NA	NA	NA	NA	NA	NA	NA	TRUE
CD19 on switched memory B cell	rs145924813	1	28617041	T	C	0.0541	0.1448	0.7086	NA	NA	NA	NA	NA	NA	NA	TRUE
CD19 on switched memory B cell	rs17242358	8	129964873	A	G	0.0362	0.1009	0.7198	NA	NA	NA	NA	NA	NA	NA	TRUE
CD19 on switched memory B cell	rs17706571	12	29271392	T	C	-0.2614	0.2907	0.3685	NA	NA	NA	NA	NA	NA	NA	TRUE
CD19 on switched memory B cell	rs2281460	6	42130300	A	G	0.007	0.0791	0.9299	NA	NA	NA	NA	NA	NA	NA	TRUE
CD19 on switched memory B cell	rs2357754	6	120165025	T	C	-0.009	0.0703	0.8986	TRUE	rs2357754	rs1330104	C	T	T	C	TRUE
CD19 on switched memory B cell	rs281142	5	70969845	A	G	0.0768	0.0885	0.3857	NA	NA	NA	NA	NA	NA	NA	TRUE
CD19 on switched memory B cell	rs4343243	15	77004600	A	G	-0.0028	0.0658	0.9664	NA	NA	NA	NA	NA	NA	NA	TRUE
CD19 on switched memory B cell	rs56044553	5	173972294	T	C	-0.0091	0.068	0.8937	NA	NA	NA	NA	NA	NA	NA	TRUE
CD19 on switched memory B cell	rs5762000	22	27530934	T	C	-0.0813	0.0775	0.2942	NA	NA	NA	NA	NA	NA	NA	TRUE
CD19 on switched memory B cell	rs62059362	16	35271879	T	C	0.0204	0.0766	0.7901	NA	NA	NA	NA	NA	NA	NA	TRUE
CD19 on switched memory B cell	rs62124467	19	7079452	T	C	-0.0662	0.0773	0.3922	NA	NA	NA	NA	NA	NA	NA	TRUE
CD19 on switched memory B cell	rs7189927	16	28913787	C	T	-0.0486	0.0672	0.4693	NA	NA	NA	NA	NA	NA	NA	TRUE
CD19 on switched memory B cell	rs73275737	5	148626837	G	C	-0.4137	0.7804	0.596	NA	NA	NA	NA	NA	NA	NA	TRUE
CD19 on switched memory B cell	rs7665261	4	26464043	T	C	-1.0559	1.7747	0.5518	NA	NA	NA	NA	NA	NA	NA	TRUE
CD19 on switched memory B cell	rs77162145	16	48885048	C	T	0.0706	0.1709	0.6798	NA	NA	NA	NA	NA	NA	NA	TRUE
CD19 on switched memory B cell	rs78614237	20	47459855	C	G	-0.3703	0.2458	0.132	NA	NA	NA	NA	NA	NA	NA	TRUE
CD19 on switched memory B cell	rs80268044	2	43810948	A	G	-0.0407	0.1109	0.7135	NA	NA	NA	NA	NA	NA	NA	TRUE
CD19 on switched memory B cell	rs9368123	6	19798682	A	G	0.113	0.0966	0.2424	NA	NA	NA	NA	NA	NA	NA	TRUE
CD19 on switched memory B cell	rs9460382	6	19564461	G	A	0.1674	0.1269	0.1869	NA	NA	NA	NA	NA	NA	NA	TRUE
CD39+ resting CD4 regulatory T cell %resting CD4 regulatory T cell	rs10882701	10	97741071	C	A	-0.0157	0.0669	0.8145	NA	NA	NA	NA	NA	NA	NA	TRUE
CD39+ resting CD4 regulatory T cell %resting CD4 regulatory T cell	rs11188306	10	97146712	T	A	0.036	0.0685	0.599601	NA	NA	NA	NA	NA	NA	NA	TRUE
CD39+ resting CD4 regulatory T cell %resting CD4 regulatory T cell	rs114844216	10	98158952	C	T	-0.06	0.561	0.9148	NA	NA	NA	NA	NA	NA	NA	TRUE
CD39+ resting CD4 regulatory T cell %resting CD4 regulatory T cell	rs115328872	1	197921246	A	G	-0.2748	0.222	0.2159	NA	NA	NA	NA	NA	NA	NA	TRUE
CD39+ resting CD4 regulatory T cell %resting CD4 regulatory T cell	rs11676839	2	197121290	C	A	-0.0849	0.0757	0.2623	NA	NA	NA	NA	NA	NA	NA	TRUE
CD39+ resting CD4 regulatory T cell %resting CD4 regulatory T cell	rs116988060	18	34080354	T	A	-0.5134	0.2074	0.0133101	NA	NA	NA	NA	NA	NA	NA	TRUE
CD39+ resting CD4 regulatory T cell %resting CD4 regulatory T cell	rs11718018	3	60364770	C	T	0.0344	0.0668	0.6069	NA	NA	NA	NA	NA	NA	NA	TRUE
CD39+ resting CD4 regulatory T cell %resting CD4 regulatory T cell	rs117572834	10	109896541	G	T	-0.3206	0.2356	0.1736	NA	NA	NA	NA	NA	NA	NA	TRUE
CD39+ resting CD4 regulatory T cell %resting CD4 regulatory T cell	rs141700904	6	57764436	G	A	-0.2374	0.4245	0.575999	NA	NA	NA	NA	NA	NA	NA	TRUE
CD39+ resting CD4 regulatory T cell %resting CD4 regulatory T cell	rs143895795	15	94569845	G	T	-0.3713	0.8056	0.6448	NA	NA	NA	NA	NA	NA	NA	TRUE
CD39+ resting CD4 regulatory T cell %resting CD4 regulatory T cell	rs183612488	2	97689175	C	T	-0.4064	0.2747	0.139	NA	NA	NA	NA	NA	NA	NA	TRUE
CD39+ resting CD4 regulatory T cell %resting CD4 regulatory T cell	rs1934968	10	96741817	G	A	0.2401	0.1244	0.0535698	NA	NA	NA	NA	NA	NA	NA	TRUE
CD39+ resting CD4 regulatory T cell %resting CD4 regulatory T cell	rs2127464	15	94581009	G	C	0.0061	0.2451	0.9802	NA	NA	NA	NA	NA	NA	NA	TRUE
CD39+ resting CD4 regulatory T cell %resting CD4 regulatory T cell	rs2326054	20	3034099	C	T	0.0872	0.1086	0.4224	TRUE	rs2326054	rs62206061	C	T	C	T	TRUE
CD39+ resting CD4 regulatory T cell %resting CD4 regulatory T cell	rs2817677	10	98821828	A	G	0.0703	0.0754	0.3511	NA	NA	NA	NA	NA	NA	NA	TRUE
CD39+ resting CD4 regulatory T cell %resting CD4 regulatory T cell	rs4293064	10	107757380	A	C	0.311	0.1539	0.0432703	NA	NA	NA	NA	NA	NA	NA	TRUE
CD39+ resting CD4 regulatory T cell %resting CD4 regulatory T cell	rs4918960	10	97472570	A	T	-0.1129	0.0658	0.0859607	NA	NA	NA	NA	NA	NA	NA	TRUE
CD39+ resting CD4 regulatory T cell %resting CD4 regulatory T cell	rs62416192	6	93571691	T	C	-0.5887	0.4639	0.2044	NA	NA	NA	NA	NA	NA	NA	TRUE
CD39+ resting CD4 regulatory T cell %resting CD4 regulatory T cell	rs7077127	10	18717348	T	G	0.0169	0.0701	0.8095	NA	NA	NA	NA	NA	NA	NA	TRUE
CD39+ resting CD4 regulatory T cell %resting CD4 regulatory T cell	rs72809764	10	97295373	C	A	-0.033	0.406	0.9352	NA	NA	NA	NA	NA	NA	NA	TRUE
CD39+ resting CD4 regulatory T cell %resting CD4 regulatory T cell	rs7328393	13	44805761	G	C	-0.1048	0.0667	0.116	NA	NA	NA	NA	NA	NA	NA	TRUE
CD39+ resting CD4 regulatory T cell %resting CD4 regulatory T cell	rs75834156	2	38911130	T	C	0.0498	0.1304	0.7028	NA	NA	NA	NA	NA	NA	NA	TRUE
CD39+ resting CD4 regulatory T cell %resting CD4 regulatory T cell	rs77718305	2	85424907	T	C	0.04	0.2134	0.8512	NA	NA	NA	NA	NA	NA	NA	TRUE
CD39+ resting CD4 regulatory T cell %resting CD4 regulatory T cell	rs78809247	8	4556480	T	C	-0.138	0.2356	0.5582	NA	NA	NA	NA	NA	NA	NA	TRUE
CD39+ resting CD4 regulatory T cell %resting CD4 regulatory T cell	rs7963011	12	10389074	T	C	-0.0047	0.0709	0.9467	NA	NA	NA	NA	NA	NA	NA	TRUE
CD45RA- CD4+ T cell %T cell	rs10013442	4	185924195	A	G	0.1446	0.1632	0.3756	NA	NA	NA	NA	NA	NA	NA	TRUE
CD45RA- CD4+ T cell %T cell	rs11201613	10	87172617	A	G	0.1402	0.1571	0.3722	NA	NA	NA	NA	NA	NA	NA	TRUE
CD45RA- CD4+ T cell %T cell	rs11579717	1	199999121	A	G	-0.2191	0.1245	0.0785091	NA	NA	NA	NA	NA	NA	NA	TRUE
CD45RA- CD4+ T cell %T cell	rs12160006	22	32667243	C	T	0.1712	0.1266	0.1762	NA	NA	NA	NA	NA	NA	NA	TRUE
CD45RA- CD4+ T cell %T cell	rs12448994	16	989381	T	C	-0.005	0.0959	0.9586	NA	NA	NA	NA	NA	NA	NA	TRUE
CD45RA- CD4+ T cell %T cell	rs12498745	4	99216768	A	G	0.2965	0.1756	0.0913293	NA	NA	NA	NA	NA	NA	NA	TRUE
CD45RA- CD4+ T cell %T cell	rs12712610	2	38897249	G	A	-0.0042	0.0994	0.9663	NA	NA	NA	NA	NA	NA	NA	TRUE
CD45RA- CD4+ T cell %T cell	rs1380699	2	57906216	G	A	0.0734	0.084	0.3818	NA	NA	NA	NA	NA	NA	NA	TRUE
CD45RA- CD4+ T cell %T cell	rs138143706	6	13138376	A	G	-0.2352	0.2986	0.4309	NA	NA	NA	NA	NA	NA	NA	TRUE
CD45RA- CD4+ T cell %T cell	rs142403852	12	86979143	C	T	-0.0173	0.2798	0.9507	NA	NA	NA	NA	NA	NA	NA	TRUE
CD45RA- CD4+ T cell %T cell	rs144196931	7	139232896	A	G	0.0192	0.1562	0.9022	NA	NA	NA	NA	NA	NA	NA	TRUE
CD45RA- CD4+ T cell %T cell	rs146620586	1	198524264	T	G	-0.0156	0.4484	0.9722	NA	NA	NA	NA	NA	NA	NA	TRUE
CD45RA- CD4+ T cell %T cell	rs1550856	8	117805397	G	A	0.0456	0.0926	0.622499	NA	NA	NA	NA	NA	NA	NA	TRUE
CD45RA- CD4+ T cell %T cell	rs1581998	1	157535842	G	T	-0.026	0.0767	0.734999	NA	NA	NA	NA	NA	NA	NA	TRUE
CD45RA- CD4+ T cell %T cell	rs1626874	18	66895282	A	G	0.0119	0.0819	0.8843	NA	NA	NA	NA	NA	NA	NA	TRUE
CD45RA- CD4+ T cell %T cell	rs188628982	11	86965976	T	G	-1.0381	0.6421	0.1059	NA	NA	NA	NA	NA	NA	NA	TRUE
CD45RA- CD4+ T cell %T cell	rs190665193	2	106438361	G	A	0.1865	0.1343	0.1651	NA	NA	NA	NA	NA	NA	NA	TRUE
CD45RA- CD4+ T cell %T cell	rs543009646	16	16334247	T	C	0.0935	0.224	0.676299	NA	NA	NA	NA	NA	NA	NA	TRUE
CD45RA- CD4+ T cell %T cell	rs62539662	9	10237013	C	A	-0.1648	0.122	0.1766	NA	NA	NA	NA	NA	NA	NA	TRUE
CD45RA- CD4+ T cell %T cell	rs6771179	3	14769598	G	C	0.047	0.0656	0.4738	NA	NA	NA	NA	NA	NA	NA	TRUE
CD45RA- CD4+ T cell %T cell	rs72795179	2	38931153	A	G	-0.0086	0.0655	0.8957	NA	NA	NA	NA	NA	NA	NA	TRUE
CD45RA- CD4+ T cell %T cell	rs73196629	21	19399885	G	A	0.2158	0.1312	0.0998596	NA	NA	NA	NA	NA	NA	NA	TRUE
CD45RA- CD4+ T cell %T cell	rs74911099	6	85644512	C	T	-0.3129	0.2501	0.2109	NA	NA	NA	NA	NA	NA	NA	TRUE
CD45RA- CD4+ T cell %T cell	rs7675607	4	37884855	G	T	0.0116	0.0664	0.8613	NA	NA	NA	NA	NA	NA	NA	TRUE
CD45RA- CD4+ T cell %T cell	rs79647440	7	142438302	T	C	-0.1028	0.2137	0.6307	NA	NA	NA	NA	NA	NA	NA	TRUE
CD45RA- CD4+ T cell %T cell	rs9271766	6	32594169	G	A	-0.0924	0.0788	0.2409	NA	NA	NA	NA	NA	NA	NA	TRUE
IgD- CD38dim B cell %B cell	rs10743163	11	11033950	A	G	0.0693	0.0714	0.3319	NA	NA	NA	NA	NA	NA	NA	TRUE
IgD- CD38dim B cell %B cell	rs111854570	3	8695105	A	G	-0.065	0.2081	0.7548	NA	NA	NA	NA	NA	NA	NA	TRUE
IgD- CD38dim B cell %B cell	rs112904733	1	214958496	T	G	-0.709	0.8408	0.3991	NA	NA	NA	NA	NA	NA	NA	TRUE
IgD- CD38dim B cell %B cell	rs112904733	1	214958496	T	G	-0.0805	0.1147	0.4831	NA	NA	NA	NA	NA	NA	NA	TRUE
IgD- CD38dim B cell %B cell	rs113530462	20	6688542	C	G	-0.0699	0.2	0.7268	NA	NA	NA	NA	NA	NA	NA	TRUE
IgD- CD38dim B cell %B cell	rs114839471	5	89545035	G	A	0.3978	0.4127	0.3351	NA	NA	NA	NA	NA	NA	NA	TRUE
IgD- CD38dim B cell %B cell	rs11548656	16	81916912	G	A	0.1266	0.1554	0.4152	NA	NA	NA	NA	NA	NA	NA	TRUE
IgD- CD38dim B cell %B cell	rs117227598	15	77402748	G	C	-0.1901	0.279	0.4957	NA	NA	NA	NA	NA	NA	NA	TRUE
IgD- CD38dim B cell %B cell	rs117987395	10	10573290	G	T	-0.0426	0.285	0.8812	NA	NA	NA	NA	NA	NA	NA	TRUE
IgD- CD38dim B cell %B cell	rs12118242	1	232094153	T	C	0.0584	0.1665	0.7256	NA	NA	NA	NA	NA	NA	NA	TRUE
IgD- CD38dim B cell %B cell	rs138919897	3	106834795	G	A	0.1283	0.3577	0.7198	NA	NA	NA	NA	NA	NA	NA	TRUE
IgD- CD38dim B cell %B cell	rs143109147	1	40387371	C	T	-0.0876	0.1838	0.6338	NA	NA	NA	NA	NA	NA	NA	TRUE
IgD- CD38dim B cell %B cell	rs146267894	9	75147206	T	C	-1.0202	0.6772	0.132	NA	NA	NA	NA	NA	NA	NA	TRUE
IgD- CD38dim B cell %B cell	rs16832731	2	136864703	A	G	0.0397	0.0996	0.6903	NA	NA	NA	NA	NA	NA	NA	TRUE
IgD- CD38dim B cell %B cell	rs17405749	5	144609363	T	C	-0.0229	0.068	0.736801	NA	NA	NA	NA	NA	NA	NA	TRUE
IgD- CD38dim B cell %B cell	rs1846398	12	57302799	C	A	-0.0874	0.0663	0.1877	NA	NA	NA	NA	NA	NA	NA	TRUE
IgD- CD38dim B cell %B cell	rs2397752	10	132983821	T	C	0.0433	0.0736	0.5565	NA	NA	NA	NA	NA	NA	NA	TRUE
IgD- CD38dim B cell %B cell	rs4038038	13	19499423	A	G	0.0482	0.0667	0.4699	NA	NA	NA	NA	NA	NA	NA	TRUE
IgD- CD38dim B cell %B cell	rs61946381	12	121343559	C	A	0.2626	0.1267	0.0381601	NA	NA	NA	NA	NA	NA	NA	TRUE
IgD- CD38dim B cell %B cell	rs73205209	3	106275239	C	T	-0.2807	0.5093	0.581599	NA	NA	NA	NA	NA	NA	NA	TRUE
IgD- CD38dim B cell %B cell	rs75273600	6	125594743	A	G	-0.4482	0.2891	0.1211	NA	NA	NA	NA	NA	NA	NA	TRUE
IgD- CD38dim B cell %B cell	rs75659776	17	49605668	T	C	-0.0847	0.1056	0.4223	NA	NA	NA	NA	NA	NA	NA	TRUE
IgD- CD38dim B cell %B cell	rs80088375	5	11638274	T	C	-0.2288	0.1711	0.1812	NA	NA	NA	NA	NA	NA	NA	TRUE
IgD- CD38dim B cell %B cell	rs80216562	11	128322602	A	G	-0.0625	0.1915	0.744	NA	NA	NA	NA	NA	NA	NA	TRUE
IgD- CD38dim B cell %B cell	rs849133	7	28192280	T	C	-0.0765	0.0654	0.2418	NA	NA	NA	NA	NA	NA	NA	TRUE
IgD- CD38dim B cell %B cell	rs9424499	1	233050029	C	G	-0.2627	0.1212	0.0302503	NA	NA	NA	NA	NA	NA	NA	TRUE
CD14+ CD16+ monocyte %monocyte	rs10970605	9	31933307	C	G	-0.0592	0.1611	0.7133	NA	NA	NA	NA	NA	NA	NA	TRUE
CD14+ CD16+ monocyte %monocyte	rs112831211	4	182944203	G	T	-0.1205	0.2042	0.555199	NA	NA	NA	NA	NA	NA	NA	TRUE
CD14+ CD16+ monocyte %monocyte	rs114032392	4	122320941	G	A	0.3784	0.3972	0.3407	NA	NA	NA	NA	NA	NA	NA	TRUE
CD14+ CD16+ monocyte %monocyte	rs11466597	1	92185351	C	T	-0.0926	0.189	0.6241	NA	NA	NA	NA	NA	NA	NA	TRUE
CD14+ CD16+ monocyte %monocyte	rs117302238	15	75293128	A	G	-0.0562	0.284	0.8432	NA	NA	NA	NA	NA	NA	NA	TRUE
CD14+ CD16+ monocyte %monocyte	rs138308733	1	158788928	G	C	-0.7887	0.9788	0.4204	NA	NA	NA	NA	NA	NA	NA	TRUE
CD14+ CD16+ monocyte %monocyte	rs141154517	4	71103396	A	G	-0.1334	0.6307	0.8325	NA	NA	NA	NA	NA	NA	NA	TRUE
CD14+ CD16+ monocyte %monocyte	rs147218533	3	167152276	C	T	-0.034	0.2176	0.876	NA	NA	NA	NA	NA	NA	NA	TRUE
CD14+ CD16+ monocyte %monocyte	rs185631377	1	161031616	A	G	2.132	0.7564	0.00482503	NA	NA	NA	NA	NA	NA	NA	TRUE
CD14+ CD16+ monocyte %monocyte	rs1903578	4	91255079	T	C	0.0529	0.0856	0.536701	NA	NA	NA	NA	NA	NA	NA	TRUE
CD14+ CD16+ monocyte %monocyte	rs2304647	4	41646651	C	G	-0.004	0.0658	0.9519	NA	NA	NA	NA	NA	NA	NA	TRUE
CD14+ CD16+ monocyte %monocyte	rs34161492	6	79237344	T	C	-0.1423	0.1169	0.2235	NA	NA	NA	NA	NA	NA	NA	TRUE
CD14+ CD16+ monocyte %monocyte	rs3829793	1	161194400	G	C	0.047	0.0711	0.5086	NA	NA	NA	NA	NA	NA	NA	TRUE
CD14+ CD16+ monocyte %monocyte	rs445	7	92408370	T	C	-0.0924	0.1407	0.5113	NA	NA	NA	NA	NA	NA	NA	TRUE
CD14+ CD16+ monocyte %monocyte	rs56037947	12	4104047	G	A	0.0064	0.0672	0.9237	NA	NA	NA	NA	NA	NA	NA	TRUE
CD14+ CD16+ monocyte %monocyte	rs6853013	4	161408429	G	C	-0.1853	0.1416	0.1904	NA	NA	NA	NA	NA	NA	NA	TRUE
CD14+ CD16+ monocyte %monocyte	rs71632979	1	161526397	G	A	-0.0854	0.1052	0.417	NA	NA	NA	NA	NA	NA	NA	TRUE
CD14+ CD16+ monocyte %monocyte	rs71639910	1	161937774	A	G	0.1774	0.2005	0.3762	NA	NA	NA	NA	NA	NA	NA	TRUE
CD14+ CD16+ monocyte %monocyte	rs72649637	8	51887026	C	T	0.2078	0.1329	0.118	NA	NA	NA	NA	NA	NA	NA	TRUE
CD14+ CD16+ monocyte %monocyte	rs74341264	1	161565408	A	G	-0.028	0.1129	0.8041	TRUE	rs74341264	rs114010589	A	G	C	T	TRUE
CD14+ CD16+ monocyte %monocyte	rs75738537	3	172984421	A	G	-0.3987	0.3467	0.2502	NA	NA	NA	NA	NA	NA	NA	TRUE
CD14+ CD16+ monocyte %monocyte	rs7604795	2	215457940	C	T	-0.0185	0.0942	0.8439	NA	NA	NA	NA	NA	NA	NA	TRUE
CD14+ CD16+ monocyte %monocyte	rs76127744	7	99531657	A	G	0.2517	0.426	0.5547	NA	NA	NA	NA	NA	NA	NA	TRUE
CD14+ CD16+ monocyte %monocyte	rs77305308	8	30170640	C	T	0.2407	0.2225	0.2794	NA	NA	NA	NA	NA	NA	NA	TRUE
CD14+ CD16+ monocyte %monocyte	rs77936882	4	148945287	G	T	-0.1659	0.1409	0.2388	NA	NA	NA	NA	NA	NA	NA	TRUE
CD14+ CD16+ monocyte %monocyte	rs847888	12	112273499	A	C	-0.0663	0.0674	0.3248	TRUE	rs847888	rs11513729	C	A	T	C	TRUE
CD4RA on Terminally Differentiated CD4+ T cell	rs10114587	9	133795282	G	A	0.0586	0.2007	0.770201	NA	NA	NA	NA	NA	NA	NA	TRUE
CD4RA on Terminally Differentiated CD4+ T cell	rs10815513	9	7088522	A	G	0.0243	0.0816	0.7659	NA	NA	NA	NA	NA	NA	NA	TRUE
CD4RA on Terminally Differentiated CD4+ T cell	rs111916169	5	78137524	T	A	-0.3343	0.2227	0.1332	NA	NA	NA	NA	NA	NA	NA	TRUE
CD4RA on Terminally Differentiated CD4+ T cell	rs11579717	1	199999121	A	G	-0.2191	0.1245	0.0785091	NA	NA	NA	NA	NA	NA	NA	TRUE
CD4RA on Terminally Differentiated CD4+ T cell	rs116345427	3	146702237	A	G	-0.0226	0.4161	0.9568	NA	NA	NA	NA	NA	NA	NA	TRUE
CD4RA on Terminally Differentiated CD4+ T cell	rs11652274	17	26010931	A	G	-0.0888	0.0808	0.2722	NA	NA	NA	NA	NA	NA	NA	TRUE
CD4RA on Terminally Differentiated CD4+ T cell	rs116794175	1	194010208	C	T	-0.1769	0.902	0.8445	NA	NA	NA	NA	NA	NA	NA	TRUE
CD4RA on Terminally Differentiated CD4+ T cell	rs117931526	6	117716047	C	T	0.3199	0.275	0.2447	NA	NA	NA	NA	NA	NA	NA	TRUE
CD4RA on Terminally Differentiated CD4+ T cell	rs13269202	8	70924735	C	G	0.0668	0.0809	0.4089	NA	NA	NA	NA	NA	NA	NA	TRUE
CD4RA on Terminally Differentiated CD4+ T cell	rs1328601	10	125153605	C	T	0.081	0.1628	0.618899	NA	NA	NA	NA	NA	NA	NA	TRUE
CD4RA on Terminally Differentiated CD4+ T cell	rs13292669	9	132659104	C	T	0.0361	0.0842	0.668399	NA	NA	NA	NA	NA	NA	NA	TRUE
CD4RA on Terminally Differentiated CD4+ T cell	rs141541045	1	182131075	T	A	-0.2908	0.2159	0.1781	NA	NA	NA	NA	NA	NA	NA	TRUE
CD4RA on Terminally Differentiated CD4+ T cell	rs147201746	2	15706963	A	G	0.2373	0.1913	0.2148	NA	NA	NA	NA	NA	NA	NA	TRUE
CD4RA on Terminally Differentiated CD4+ T cell	rs1504496	4	45951996	A	G	0.0065	0.1002	0.9483	NA	NA	NA	NA	NA	NA	NA	TRUE
CD4RA on Terminally Differentiated CD4+ T cell	rs17777079	5	100081982	T	A	0.2625	0.2228	0.2386	NA	NA	NA	NA	NA	NA	NA	TRUE
CD4RA on Terminally Differentiated CD4+ T cell	rs181435089	6	69234703	T	C	0.56	0.5642	0.3209	NA	NA	NA	NA	NA	NA	NA	TRUE
CD4RA on Terminally Differentiated CD4+ T cell	rs1861266	2	40283459	C	A	-0.0517	0.0719	0.472	NA	NA	NA	NA	NA	NA	NA	TRUE
CD4RA on Terminally Differentiated CD4+ T cell	rs2188219	17	5923525	C	G	-0.0621	0.0676	0.3587	NA	NA	NA	NA	NA	NA	NA	TRUE
CD4RA on Terminally Differentiated CD4+ T cell	rs34645541	1	195875605	A	C	-0.1951	0.2337	0.4037	NA	NA	NA	NA	NA	NA	NA	TRUE
CD4RA on Terminally Differentiated CD4+ T cell	rs4261817	22	49045798	C	T	-0.0076	0.0655	0.9072	NA	NA	NA	NA	NA	NA	NA	TRUE
CD4RA on Terminally Differentiated CD4+ T cell	rs4670907	2	39278066	T	C	-0.067	0.1241	0.5892	NA	NA	NA	NA	NA	NA	NA	TRUE
CD4RA on Terminally Differentiated CD4+ T cell	rs4974277	3	70625844	T	A	0.2272	0.1145	0.0473097	NA	NA	NA	NA	NA	NA	NA	TRUE
CD4RA on Terminally Differentiated CD4+ T cell	rs541367304	1	198283058	A	G	-0.323	0.491	0.5106	NA	NA	NA	NA	NA	NA	NA	TRUE
CD4RA on Terminally Differentiated CD4+ T cell	rs56049135	12	102381732	G	C	0.0557	0.1756	0.751	NA	NA	NA	NA	NA	NA	NA	TRUE
CD4RA on Terminally Differentiated CD4+ T cell	rs7559619	2	38892207	G	A	0.004	0.066	0.9514	NA	NA	NA	NA	NA	NA	NA	TRUE
CD4RA on Terminally Differentiated CD4+ T cell	rs76295302	10	2556079	C	G	0.2728	0.1313	0.0377398	NA	NA	NA	NA	NA	NA	NA	TRUE
CD4RA on Terminally Differentiated CD4+ T cell	rs78528853	3	26352969	G	A	-0.0162	0.1772	0.9273	NA	NA	NA	NA	NA	NA	NA	TRUE
CD4RA on Terminally Differentiated CD4+ T cell	rs78804476	19	662832	A	G	0.0234	0.2174	0.9143	NA	NA	NA	NA	NA	NA	NA	TRUE
CD4RA on Terminally Differentiated CD4+ T cell	rs7894393	10	100120872	C	T	0.0809	0.0866	0.3498	NA	NA	NA	NA	NA	NA	NA	TRUE
CD4RA on Terminally Differentiated CD4+ T cell	rs78948498	8	77159185	G	C	-0.1006	0.0915	0.2716	NA	NA	NA	NA	NA	NA	NA	TRUE
CD4RA on Terminally Differentiated CD4+ T cell	rs822833	1	234954585	T	C	-0.0386	0.069	0.576301	NA	NA	NA	NA	NA	NA	NA	TRUE
CD4RA on Terminally Differentiated CD4+ T cell	rs929785	5	159153268	C	T	-0.0925	0.0817	0.2578	NA	NA	NA	NA	NA	NA	NA	TRUE
CD4RA on Terminally Differentiated CD4+ T cell	rs931816	7	9679455	G	A	-0.0782	0.0857	0.3615	NA	NA	NA	NA	NA	NA	NA	TRUE
CD39+ CD8+ T cell %CD8+ T cell	rs111534725	10	98139264	T	G	-0.5401	0.3972	0.1739	NA	NA	NA	NA	NA	NA	NA	TRUE
CD39+ CD8+ T cell %CD8+ T cell	rs111899271	10	70317419	G	T	-0.0729	0.121	0.546799	NA	NA	NA	NA	NA	NA	NA	TRUE
CD39+ CD8+ T cell %CD8+ T cell	rs11818051	10	97972294	T	C	0.1497	0.2797	0.5925	NA	NA	NA	NA	NA	NA	NA	TRUE
CD39+ CD8+ T cell %CD8+ T cell	rs12778618	10	95633120	C	T	0.6711	0.5506	0.2229	NA	NA	NA	NA	NA	NA	NA	TRUE
CD39+ CD8+ T cell %CD8+ T cell	rs1332595	13	77106508	G	T	-0.0657	0.0698	0.3469	NA	NA	NA	NA	NA	NA	NA	TRUE
CD39+ CD8+ T cell %CD8+ T cell	rs140079267	10	93272233	G	T	0.2712	0.6446	0.673899	NA	NA	NA	NA	NA	NA	NA	TRUE
CD39+ CD8+ T cell %CD8+ T cell	rs142712866	8	124323593	A	G	-0.2351	0.2569	0.3601	NA	NA	NA	NA	NA	NA	NA	TRUE
CD39+ CD8+ T cell %CD8+ T cell	rs17111341	10	97881031	C	T	0.2118	0.2295	0.3563	NA	NA	NA	NA	NA	NA	NA	TRUE
CD39+ CD8+ T cell %CD8+ T cell	rs1995763	11	134726590	A	G	0.0361	0.0777	0.6421	NA	NA	NA	NA	NA	NA	NA	TRUE
CD39+ CD8+ T cell %CD8+ T cell	rs2631687	10	93057020	A	C	0.282	0.2663	0.2896	NA	NA	NA	NA	NA	NA	NA	TRUE
CD39+ CD8+ T cell %CD8+ T cell	rs2901833	10	96998591	A	G	-0.0223	0.0687	0.745101	NA	NA	NA	NA	NA	NA	NA	TRUE
CD39+ CD8+ T cell %CD8+ T cell	rs34664008	8	113175429	C	A	-0.0375	0.1038	0.7177	NA	NA	NA	NA	NA	NA	NA	TRUE
CD39+ CD8+ T cell %CD8+ T cell	rs4918960	10	97472570	A	T	-0.1129	0.0658	0.0859607	NA	NA	NA	NA	NA	NA	NA	TRUE
CD39+ CD8+ T cell %CD8+ T cell	rs58895686	5	43984994	A	G	-0.0266	0.1168	0.8199	NA	NA	NA	NA	NA	NA	NA	TRUE
CD39+ CD8+ T cell %CD8+ T cell	rs72812685	10	95845989	A	G	0.0865	0.124	0.4854	NA	NA	NA	NA	NA	NA	NA	TRUE
CD39+ CD8+ T cell %CD8+ T cell	rs72826245	10	99903526	T	C	-0.2865	0.9418	0.761001	NA	NA	NA	NA	NA	NA	NA	TRUE
CD39+ CD8+ T cell %CD8+ T cell	rs73814898	4	53758992	T	C	0.0249	0.2733	0.9275	NA	NA	NA	NA	NA	NA	NA	TRUE
CD39+ CD8+ T cell %CD8+ T cell	rs76225630	13	34074087	T	C	0.0018	0.1278	0.9888	NA	NA	NA	NA	NA	NA	NA	TRUE
CD39+ CD8+ T cell %CD8+ T cell	rs7677831	4	82648490	G	A	-0.0456	0.1066	0.6692	NA	NA	NA	NA	NA	NA	NA	TRUE
CD39+ CD8+ T cell %CD8+ T cell	rs9899828	17	71595627	G	T	0.0828	0.132	0.5301	NA	NA	NA	NA	NA	NA	NA	TRUE
Activated & secreting CD4 regulatory T cell %CD4 regulatory T cell	rs10059100	5	120100784	G	A	-0.0245	0.0664	0.7123	NA	NA	NA	NA	NA	NA	NA	TRUE
Activated & secreting CD4 regulatory T cell %CD4 regulatory T cell	rs112455863	20	20514860	G	A	-0.1225	0.1864	0.5109	NA	NA	NA	NA	NA	NA	NA	TRUE
Activated & secreting CD4 regulatory T cell %CD4 regulatory T cell	rs112553628	2	38077329	G	A	-0.2583	0.1439	0.0725605	NA	NA	NA	NA	NA	NA	NA	TRUE
Activated & secreting CD4 regulatory T cell %CD4 regulatory T cell	rs112637846	6	149114553	A	C	0.2243	0.1786	0.2091	NA	NA	NA	NA	NA	NA	NA	TRUE
Activated & secreting CD4 regulatory T cell %CD4 regulatory T cell	rs113000944	20	48836592	T	C	-0.0039	0.1422	0.9781	NA	NA	NA	NA	NA	NA	NA	TRUE
Activated & secreting CD4 regulatory T cell %CD4 regulatory T cell	rs113435341	1	198151688	G	A	-0.0923	0.4854	0.8493	NA	NA	NA	NA	NA	NA	NA	TRUE
Activated & secreting CD4 regulatory T cell %CD4 regulatory T cell	rs115669925	2	111442886	A	G	-0.0231	0.174	0.8944	NA	NA	NA	NA	NA	NA	NA	TRUE
Activated & secreting CD4 regulatory T cell %CD4 regulatory T cell	rs11579717	1	199999121	A	G	-0.2191	0.1245	0.0785091	NA	NA	NA	NA	NA	NA	NA	TRUE
Activated & secreting CD4 regulatory T cell %CD4 regulatory T cell	rs115907036	2	37537677	T	C	0.3344	0.1576	0.0338501	NA	NA	NA	NA	NA	NA	NA	TRUE
Activated & secreting CD4 regulatory T cell %CD4 regulatory T cell	rs116850494	13	60389778	A	G	0.3113	0.1595	0.0509003	NA	NA	NA	NA	NA	NA	NA	TRUE
Activated & secreting CD4 regulatory T cell %CD4 regulatory T cell	rs11969660	6	14395373	T	C	0.0747	0.1203	0.5347	NA	NA	NA	NA	NA	NA	NA	TRUE
Activated & secreting CD4 regulatory T cell %CD4 regulatory T cell	rs12314907	12	79661771	G	A	0.0016	0.1163	0.989	NA	NA	NA	NA	NA	NA	NA	TRUE
Activated & secreting CD4 regulatory T cell %CD4 regulatory T cell	rs12722496	10	6096667	G	A	-0.0336	0.1324	0.7997	NA	NA	NA	NA	NA	NA	NA	TRUE
Activated & secreting CD4 regulatory T cell %CD4 regulatory T cell	rs13000564	2	41596014	C	T	-0.0471	0.0701	0.5018	NA	NA	NA	NA	NA	NA	NA	TRUE
Activated & secreting CD4 regulatory T cell %CD4 regulatory T cell	rs138463974	12	132114547	G	A	-0.1767	0.1667	0.2889	NA	NA	NA	NA	NA	NA	NA	TRUE
Activated & secreting CD4 regulatory T cell %CD4 regulatory T cell	rs138915779	1	190079170	A	C	0.5936	0.2625	0.0237498	NA	NA	NA	NA	NA	NA	NA	TRUE
Activated & secreting CD4 regulatory T cell %CD4 regulatory T cell	rs138960714	4	123422719	C	A	-0.3946	0.3977	0.3211	NA	NA	NA	NA	NA	NA	NA	TRUE
Activated & secreting CD4 regulatory T cell %CD4 regulatory T cell	rs139681117	2	23924920	T	C	0.0847	0.1909	0.657201	NA	NA	NA	NA	NA	NA	NA	TRUE
Activated & secreting CD4 regulatory T cell %CD4 regulatory T cell	rs145406940	12	23093493	A	G	-0.1914	0.3315	0.5637	NA	NA	NA	NA	NA	NA	NA	TRUE
Activated & secreting CD4 regulatory T cell %CD4 regulatory T cell	rs150956189	1	214625781	C	T	-0.1057	0.167	0.5268	NA	NA	NA	NA	NA	NA	NA	TRUE
Activated & secreting CD4 regulatory T cell %CD4 regulatory T cell	rs17607399	2	41884212	T	C	0.0795	0.1195	0.5057	NA	NA	NA	NA	NA	NA	NA	TRUE
Activated & secreting CD4 regulatory T cell %CD4 regulatory T cell	rs187089343	1	182091538	C	A	-0.2677	0.2784	0.3362	NA	NA	NA	NA	NA	NA	NA	TRUE
Activated & secreting CD4 regulatory T cell %CD4 regulatory T cell	rs189383	2	8709770	C	T	0.1211	0.095	0.2025	NA	NA	NA	NA	NA	NA	NA	TRUE
Activated & secreting CD4 regulatory T cell %CD4 regulatory T cell	rs191384725	16	7628264	G	A	0.0277	0.1725	0.8723	NA	NA	NA	NA	NA	NA	NA	TRUE
Activated & secreting CD4 regulatory T cell %CD4 regulatory T cell	rs192123974	11	13923816	T	C	0.1886	0.195	0.3334	NA	NA	NA	NA	NA	NA	NA	TRUE
Activated & secreting CD4 regulatory T cell %CD4 regulatory T cell	rs273421	8	132542825	C	G	-0.1647	0.1003	0.1004	NA	NA	NA	NA	NA	NA	NA	TRUE
Activated & secreting CD4 regulatory T cell %CD4 regulatory T cell	rs3917863	1	169633032	A	G	0.6789	0.2803	0.0154401	TRUE	rs3917863	rs181774235	A	G	A	C	TRUE
Activated & secreting CD4 regulatory T cell %CD4 regulatory T cell	rs413431	2	39177320	G	A	0.0191	0.2008	0.9242	TRUE	rs413431	rs408686	A	G	C	A	TRUE
Activated & secreting CD4 regulatory T cell %CD4 regulatory T cell	rs568546879	18	33878112	C	G	-0.0144	0.3655	0.9686	NA	NA	NA	NA	NA	NA	NA	TRUE
Activated & secreting CD4 regulatory T cell %CD4 regulatory T cell	rs60220946	1	193505625	T	C	-0.3368	0.3572	0.3458	NA	NA	NA	NA	NA	NA	NA	TRUE
Activated & secreting CD4 regulatory T cell %CD4 regulatory T cell	rs61828007	1	203502968	G	A	0.1546	0.2546	0.5438	NA	NA	NA	NA	NA	NA	NA	TRUE
Activated & secreting CD4 regulatory T cell %CD4 regulatory T cell	rs6751481	2	38897810	C	T	-0.0122	0.0654	0.8523	NA	NA	NA	NA	NA	NA	NA	TRUE
Activated & secreting CD4 regulatory T cell %CD4 regulatory T cell	rs72651876	1	19206027	T	C	-0.0367	0.0923	0.690799	NA	NA	NA	NA	NA	NA	NA	TRUE
Activated & secreting CD4 regulatory T cell %CD4 regulatory T cell	rs73579441	8	49024059	C	T	-0.3421	0.1874	0.0679798	NA	NA	NA	NA	NA	NA	NA	TRUE
Activated & secreting CD4 regulatory T cell %CD4 regulatory T cell	rs7530076	1	195825276	A	G	0.0333	0.1686	0.8433	NA	NA	NA	NA	NA	NA	NA	TRUE
Activated & secreting CD4 regulatory T cell %CD4 regulatory T cell	rs76109501	8	28323922	A	G	-0.4389	0.3541	0.2151	NA	NA	NA	NA	NA	NA	NA	TRUE
Activated & secreting CD4 regulatory T cell %CD4 regulatory T cell	rs78181865	3	84481659	A	G	-0.0541	0.2087	0.7954	NA	NA	NA	NA	NA	NA	NA	TRUE
Activated & secreting CD4 regulatory T cell %CD4 regulatory T cell	rs9274712	6	32637298	T	C	-0.0574	0.0713	0.4209	NA	NA	NA	NA	NA	NA	NA	TRUE
CD45RA- CD28- CD8+ T cell Absolute Count	rs1007033	17	31695774	T	C	-0.0502	0.2085	0.8099	NA	NA	NA	NA	NA	NA	NA	TRUE
CD45RA- CD28- CD8+ T cell Absolute Count	rs10759064	9	9405003	G	A	-0.014	0.0668	0.8338	NA	NA	NA	NA	NA	NA	NA	TRUE
CD45RA- CD28- CD8+ T cell Absolute Count	rs111417549	11	36584481	T	C	0.0292	0.1846	0.8743	NA	NA	NA	NA	NA	NA	NA	TRUE
CD45RA- CD28- CD8+ T cell Absolute Count	rs111456999	8	3156062	A	G	0.2886	0.2077	0.1646	NA	NA	NA	NA	NA	NA	NA	TRUE
CD45RA- CD28- CD8+ T cell Absolute Count	rs11160382	14	97572261	T	C	0.0831	0.0835	0.3195	NA	NA	NA	NA	NA	NA	NA	TRUE
CD45RA- CD28- CD8+ T cell Absolute Count	rs111731860	5	175121768	T	C	-0.0739	1.0944	0.9462	NA	NA	NA	NA	NA	NA	NA	TRUE
CD45RA- CD28- CD8+ T cell Absolute Count	rs111953852	14	84194540	G	A	-0.1089	0.306	0.7219	NA	NA	NA	NA	NA	NA	NA	TRUE
CD45RA- CD28- CD8+ T cell Absolute Count	rs111978771	1	21025910	C	T	0.3266	0.221	0.1394	NA	NA	NA	NA	NA	NA	NA	TRUE
CD45RA- CD28- CD8+ T cell Absolute Count	rs111981818	4	2899648	G	A	-0.4443	0.3393	0.1905	NA	NA	NA	NA	NA	NA	NA	TRUE
CD45RA- CD28- CD8+ T cell Absolute Count	rs112028149	4	60775910	T	C	-1.1446	0.8761	0.1914	NA	NA	NA	NA	NA	NA	NA	TRUE
CD45RA- CD28- CD8+ T cell Absolute Count	rs11232730	11	81281823	A	C	-0.0511	0.0953	0.5923	NA	NA	NA	NA	NA	NA	NA	TRUE
CD45RA- CD28- CD8+ T cell Absolute Count	rs112545773	3	141081402	A	G	0.041	0.1577	0.795	NA	NA	NA	NA	NA	NA	NA	TRUE
CD45RA- CD28- CD8+ T cell Absolute Count	rs112568609	15	27818525	T	C	-0.5358	0.5121	0.2955	NA	NA	NA	NA	NA	NA	NA	TRUE
CD45RA- CD28- CD8+ T cell Absolute Count	rs112785730	2	127831527	A	G	-0.2514	0.2955	0.395	NA	NA	NA	NA	NA	NA	NA	TRUE
CD45RA- CD28- CD8+ T cell Absolute Count	rs112839187	2	238422350	A	G	0.2685	0.4061	0.5085	NA	NA	NA	NA	NA	NA	NA	TRUE
CD45RA- CD28- CD8+ T cell Absolute Count	rs112857714	6	148462118	T	C	-0.2056	0.1648	0.212	NA	NA	NA	NA	NA	NA	NA	TRUE
CD45RA- CD28- CD8+ T cell Absolute Count	rs113432575	21	30128360	T	C	0.4657	0.3397	0.1704	NA	NA	NA	NA	NA	NA	NA	TRUE
CD45RA- CD28- CD8+ T cell Absolute Count	rs113447030	9	124865332	A	G	-0.1371	0.1535	0.3717	NA	NA	NA	NA	NA	NA	NA	TRUE
CD45RA- CD28- CD8+ T cell Absolute Count	rs113759128	1	28458334	T	C	-0.7991	1.3051	0.5403	NA	NA	NA	NA	NA	NA	NA	TRUE
CD45RA- CD28- CD8+ T cell Absolute Count	rs113819655	13	100586942	T	C	0.9351	0.4147	0.0241402	NA	NA	NA	NA	NA	NA	NA	TRUE
CD45RA- CD28- CD8+ T cell Absolute Count	rs114057146	3	190504703	T	A	-0.0736	0.2928	0.8016	NA	NA	NA	NA	NA	NA	NA	TRUE
CD45RA- CD28- CD8+ T cell Absolute Count	rs114109475	4	47216939	A	G	1.0391	0.6507	0.1103	NA	NA	NA	NA	NA	NA	NA	TRUE
CD45RA- CD28- CD8+ T cell Absolute Count	rs114128029	5	79070021	T	C	-0.286	0.2619	0.2748	NA	NA	NA	NA	NA	NA	NA	TRUE
CD45RA- CD28- CD8+ T cell Absolute Count	rs114216104	5	140131486	T	C	-0.1419	0.2162	0.511601	NA	NA	NA	NA	NA	NA	NA	TRUE
CD45RA- CD28- CD8+ T cell Absolute Count	rs114507999	1	21892266	A	G	0.0285	0.211	0.8924	NA	NA	NA	NA	NA	NA	NA	TRUE
CD45RA- CD28- CD8+ T cell Absolute Count	rs114619811	4	71875684	G	A	-0.0324	0.1776	0.8552	NA	NA	NA	NA	NA	NA	NA	TRUE
CD45RA- CD28- CD8+ T cell Absolute Count	rs114763811	2	191319109	A	C	0.0358	0.2665	0.8931	NA	NA	NA	NA	NA	NA	NA	TRUE
CD45RA- CD28- CD8+ T cell Absolute Count	rs114801643	6	66316172	A	C	0.0474	0.1885	0.8014	NA	NA	NA	NA	NA	NA	NA	TRUE
CD45RA- CD28- CD8+ T cell Absolute Count	rs114918537	5	2669980	A	G	0.3646	0.295	0.2165	NA	NA	NA	NA	NA	NA	NA	TRUE
CD45RA- CD28- CD8+ T cell Absolute Count	rs114935210	5	134766276	G	A	2.4861	1.9294	0.1976	NA	NA	NA	NA	NA	NA	NA	TRUE
CD45RA- CD28- CD8+ T cell Absolute Count	rs115379408	6	18617129	A	G	0.3561	0.3516	0.3111	NA	NA	NA	NA	NA	NA	NA	TRUE
CD45RA- CD28- CD8+ T cell Absolute Count	rs115445664	3	126486072	G	A	-0.3423	0.291	0.2394	NA	NA	NA	NA	NA	NA	NA	TRUE
CD45RA- CD28- CD8+ T cell Absolute Count	rs115485721	6	65783601	A	T	-0.0081	0.1012	0.936	NA	NA	NA	NA	NA	NA	NA	TRUE
CD45RA- CD28- CD8+ T cell Absolute Count	rs115486816	1	56588047	A	G	-0.1306	0.511	0.7983	NA	NA	NA	NA	NA	NA	NA	TRUE
CD45RA- CD28- CD8+ T cell Absolute Count	rs115546994	5	159062854	T	A	0.2219	0.4215	0.5985	NA	NA	NA	NA	NA	NA	NA	TRUE
CD45RA- CD28- CD8+ T cell Absolute Count	rs115569583	5	145810889	T	C	-0.1859	0.3693	0.6147	NA	NA	NA	NA	NA	NA	NA	TRUE
CD45RA- CD28- CD8+ T cell Absolute Count	rs115879183	3	194347376	G	A	0.1405	0.3038	0.6436	NA	NA	NA	NA	NA	NA	NA	TRUE
CD45RA- CD28- CD8+ T cell Absolute Count	rs115928015	4	156055689	C	G	1.0783	0.3982	0.00677704	NA	NA	NA	NA	NA	NA	NA	TRUE
CD45RA- CD28- CD8+ T cell Absolute Count	rs115945428	3	110093567	A	G	-0.1982	0.2251	0.3785	NA	NA	NA	NA	NA	NA	NA	TRUE
CD45RA- CD28- CD8+ T cell Absolute Count	rs115954619	2	174896997	A	G	0.0323	0.2585	0.9006	NA	NA	NA	NA	NA	NA	NA	TRUE
CD45RA- CD28- CD8+ T cell Absolute Count	rs11598958	10	16773515	G	C	-0.4449	0.2754	0.1063	NA	NA	NA	NA	NA	NA	NA	TRUE
CD45RA- CD28- CD8+ T cell Absolute Count	rs116581718	5	29413612	C	T	-0.1597	0.312	0.6087	NA	NA	NA	NA	NA	NA	NA	TRUE
CD45RA- CD28- CD8+ T cell Absolute Count	rs116779558	3	77069014	G	T	-0.0821	0.2591	0.751299	NA	NA	NA	NA	NA	NA	NA	TRUE
CD45RA- CD28- CD8+ T cell Absolute Count	rs116807650	4	112605741	T	C	-0.1174	0.3209	0.7146	NA	NA	NA	NA	NA	NA	NA	TRUE
CD45RA- CD28- CD8+ T cell Absolute Count	rs116848911	14	79042294	A	G	0.1118	0.1722	0.5162	NA	NA	NA	NA	NA	NA	NA	TRUE
CD45RA- CD28- CD8+ T cell Absolute Count	rs116865617	19	14535355	C	A	0.3314	0.279	0.2349	NA	NA	NA	NA	NA	NA	NA	TRUE
CD45RA- CD28- CD8+ T cell Absolute Count	rs116876186	17	16446446	C	T	0.1176	0.18	0.513499	NA	NA	NA	NA	NA	NA	NA	TRUE
CD45RA- CD28- CD8+ T cell Absolute Count	rs116928874	14	22957038	G	C	0.2031	0.2465	0.41	NA	NA	NA	NA	NA	NA	NA	TRUE
CD45RA- CD28- CD8+ T cell Absolute Count	rs116959045	8	53929771	G	T	-0.3941	0.3959	0.3194	NA	NA	NA	NA	NA	NA	NA	TRUE
CD45RA- CD28- CD8+ T cell Absolute Count	rs116960471	8	1549975	T	G	-1.0193	0.9869	0.3017	NA	NA	NA	NA	NA	NA	NA	TRUE
CD45RA- CD28- CD8+ T cell Absolute Count	rs117006645	10	108143796	G	A	-0.4866	0.5237	0.3528	NA	NA	NA	NA	NA	NA	NA	TRUE
CD45RA- CD28- CD8+ T cell Absolute Count	rs117036387	20	3521072	G	A	-0.5207	0.2711	0.0547697	NA	NA	NA	NA	NA	NA	NA	TRUE
CD45RA- CD28- CD8+ T cell Absolute Count	rs117048727	13	44264686	T	C	0.3678	0.2074	0.0761904	NA	NA	NA	NA	NA	NA	NA	TRUE
CD45RA- CD28- CD8+ T cell Absolute Count	rs11716645	3	29402908	G	A	-0.075	0.1128	0.506001	NA	NA	NA	NA	NA	NA	NA	TRUE
CD45RA- CD28- CD8+ T cell Absolute Count	rs117196114	9	83853182	A	G	0.4411	0.2274	0.0523697	NA	NA	NA	NA	NA	NA	NA	TRUE
CD45RA- CD28- CD8+ T cell Absolute Count	rs117247210	12	10416728	T	C	0.3772	0.6966	0.5881	NA	NA	NA	NA	NA	NA	NA	TRUE
CD45RA- CD28- CD8+ T cell Absolute Count	rs117262195	16	5991815	T	C	0.3814	0.2921	0.1917	NA	NA	NA	NA	NA	NA	NA	TRUE
CD45RA- CD28- CD8+ T cell Absolute Count	rs117271894	8	112881674	A	G	-0.1041	0.3361	0.7568	NA	NA	NA	NA	NA	NA	NA	TRUE
CD45RA- CD28- CD8+ T cell Absolute Count	rs117277690	11	33322159	G	A	-0.2825	0.2783	0.31	NA	NA	NA	NA	NA	NA	NA	TRUE
CD45RA- CD28- CD8+ T cell Absolute Count	rs117362948	16	50169595	A	G	-0.0671	0.3387	0.843	NA	NA	NA	NA	NA	NA	NA	TRUE
CD45RA- CD28- CD8+ T cell Absolute Count	rs117413806	11	16290338	C	T	0.1694	0.2171	0.4352	NA	NA	NA	NA	NA	NA	NA	TRUE
CD45RA- CD28- CD8+ T cell Absolute Count	rs117428784	19	43422957	A	C	-0.0906	0.4291	0.8328	NA	NA	NA	NA	NA	NA	NA	TRUE
CD45RA- CD28- CD8+ T cell Absolute Count	rs117431224	11	44356396	G	A	0.1662	0.2255	0.4611	NA	NA	NA	NA	NA	NA	NA	TRUE
CD45RA- CD28- CD8+ T cell Absolute Count	rs117437702	10	110752679	G	A	0.0514	0.2175	0.8134	NA	NA	NA	NA	NA	NA	NA	TRUE
CD45RA- CD28- CD8+ T cell Absolute Count	rs117469911	7	79791344	A	C	-0.1467	0.316	0.6426	NA	NA	NA	NA	NA	NA	NA	TRUE
CD45RA- CD28- CD8+ T cell Absolute Count	rs117475878	14	32709998	T	C	-0.3922	0.249	0.1153	NA	NA	NA	NA	NA	NA	NA	TRUE
CD45RA- CD28- CD8+ T cell Absolute Count	rs117500319	16	3108127	A	G	0.3602	0.3392	0.2882	NA	NA	NA	NA	NA	NA	NA	TRUE
CD45RA- CD28- CD8+ T cell Absolute Count	rs117505371	7	125564456	G	T	0.0016	0.2939	0.9957	NA	NA	NA	NA	NA	NA	NA	TRUE
CD45RA- CD28- CD8+ T cell Absolute Count	rs117514047	21	26316207	C	A	0.4229	0.5512	0.4429	NA	NA	NA	NA	NA	NA	NA	TRUE
CD45RA- CD28- CD8+ T cell Absolute Count	rs117708200	1	121273212	G	A	1.2899	0.3787	0.000659796	NA	NA	NA	NA	NA	NA	NA	TRUE
CD45RA- CD28- CD8+ T cell Absolute Count	rs117739788	10	56884368	T	C	0.0313	0.2131	0.8831	NA	NA	NA	NA	NA	NA	NA	TRUE
CD45RA- CD28- CD8+ T cell Absolute Count	rs117785622	12	132283582	T	G	-0.0027	0.2138	0.9899	NA	NA	NA	NA	NA	NA	NA	TRUE
CD45RA- CD28- CD8+ T cell Absolute Count	rs117804407	16	5944116	G	A	-0.183	0.2222	0.4103	NA	NA	NA	NA	NA	NA	NA	TRUE
CD45RA- CD28- CD8+ T cell Absolute Count	rs117845490	7	113248370	C	T	-0.0156	0.1844	0.9328	NA	NA	NA	NA	NA	NA	NA	TRUE
CD45RA- CD28- CD8+ T cell Absolute Count	rs117863142	16	79245986	A	G	0.6288	0.3345	0.0601603	NA	NA	NA	NA	NA	NA	NA	TRUE
CD45RA- CD28- CD8+ T cell Absolute Count	rs117905416	4	48119663	G	C	-0.1183	0.1991	0.5524	NA	NA	NA	NA	NA	NA	NA	TRUE
CD45RA- CD28- CD8+ T cell Absolute Count	rs117940828	17	56243643	C	G	-0.1824	0.368	0.6201	NA	NA	NA	NA	NA	NA	NA	TRUE
CD45RA- CD28- CD8+ T cell Absolute Count	rs117975109	12	52408142	T	G	0.3523	0.6869	0.6081	NA	NA	NA	NA	NA	NA	NA	TRUE
CD45RA- CD28- CD8+ T cell Absolute Count	rs118024980	9	9009338	C	T	-0.3523	0.3711	0.3424	NA	NA	NA	NA	NA	NA	NA	TRUE
CD45RA- CD28- CD8+ T cell Absolute Count	rs118082680	8	21084293	C	T	0.1489	0.2026	0.4624	NA	NA	NA	NA	NA	NA	NA	TRUE
CD45RA- CD28- CD8+ T cell Absolute Count	rs11899522	2	54396879	T	C	0.1604	0.1292	0.2145	NA	NA	NA	NA	NA	NA	NA	TRUE
CD45RA- CD28- CD8+ T cell Absolute Count	rs12062472	1	17431300	T	C	0.2349	0.583	0.686901	NA	NA	NA	NA	NA	NA	NA	TRUE
CD45RA- CD28- CD8+ T cell Absolute Count	rs12279408	11	84269972	T	C	-0.3054	0.597	0.6089	NA	NA	NA	NA	NA	NA	NA	TRUE
CD45RA- CD28- CD8+ T cell Absolute Count	rs12464465	2	176542288	A	G	-0.2876	0.2227	0.1965	NA	NA	NA	NA	NA	NA	NA	TRUE
CD45RA- CD28- CD8+ T cell Absolute Count	rs12656604	5	72679056	A	C	0.1099	0.2134	0.6064	NA	NA	NA	NA	NA	NA	NA	TRUE
CD45RA- CD28- CD8+ T cell Absolute Count	rs12882035	14	43977463	C	T	-0.0029	0.3031	0.9924	NA	NA	NA	NA	NA	NA	NA	TRUE
CD45RA- CD28- CD8+ T cell Absolute Count	rs130071	6	31116210	A	G	0.0006	0.0805	0.9945	NA	NA	NA	NA	NA	NA	NA	TRUE
CD45RA- CD28- CD8+ T cell Absolute Count	rs13044559	20	36073660	A	G	0.0675	0.1747	0.699199	NA	NA	NA	NA	NA	NA	NA	TRUE
CD45RA- CD28- CD8+ T cell Absolute Count	rs137942933	20	33104122	T	G	0.2301	0.3163	0.467	NA	NA	NA	NA	NA	NA	NA	TRUE
CD45RA- CD28- CD8+ T cell Absolute Count	rs137978465	2	228411157	A	G	0.0007	0.4415	0.9988	NA	NA	NA	NA	NA	NA	NA	TRUE
CD45RA- CD28- CD8+ T cell Absolute Count	rs138010330	1	161526187	T	C	-0.0927	0.253	0.7141	NA	NA	NA	NA	NA	NA	NA	TRUE
CD45RA- CD28- CD8+ T cell Absolute Count	rs138324315	5	39721163	A	G	-0.2827	0.3624	0.4353	NA	NA	NA	NA	NA	NA	NA	TRUE
CD45RA- CD28- CD8+ T cell Absolute Count	rs138358136	7	194075	T	A	0.1109	0.3879	0.775001	NA	NA	NA	NA	NA	NA	NA	TRUE
CD45RA- CD28- CD8+ T cell Absolute Count	rs138480948	1	64420637	C	A	0.3985	0.2872	0.1653	NA	NA	NA	NA	NA	NA	NA	TRUE
CD45RA- CD28- CD8+ T cell Absolute Count	rs138615640	4	46871059	G	A	-0.3348	0.2471	0.1754	NA	NA	NA	NA	NA	NA	NA	TRUE
CD45RA- CD28- CD8+ T cell Absolute Count	rs138799468	2	9441279	T	C	0.0279	0.2573	0.9136	NA	NA	NA	NA	NA	NA	NA	TRUE
CD45RA- CD28- CD8+ T cell Absolute Count	rs138829583	1	79094990	A	G	0.6181	0.7338	0.3996	NA	NA	NA	NA	NA	NA	NA	TRUE
CD45RA- CD28- CD8+ T cell Absolute Count	rs138962348	2	146534594	C	T	-0.0859	0.1587	0.5882	NA	NA	NA	NA	NA	NA	NA	TRUE
CD45RA- CD28- CD8+ T cell Absolute Count	rs139243374	12	21581956	A	G	-0.3549	0.2021	0.0791407	NA	NA	NA	NA	NA	NA	NA	TRUE
CD45RA- CD28- CD8+ T cell Absolute Count	rs139436159	18	60608014	G	A	0.144	0.1632	0.3775	NA	NA	NA	NA	NA	NA	NA	TRUE
CD45RA- CD28- CD8+ T cell Absolute Count	rs139457426	12	47679643	T	C	-0.2546	0.2201	0.2472	NA	NA	NA	NA	NA	NA	NA	TRUE
CD45RA- CD28- CD8+ T cell Absolute Count	rs139513469	10	66332109	A	G	0.1743	0.2987	0.5595	NA	NA	NA	NA	NA	NA	NA	TRUE
CD45RA- CD28- CD8+ T cell Absolute Count	rs139613266	6	101930392	G	C	-0.1944	0.1449	0.1796	NA	NA	NA	NA	NA	NA	NA	TRUE
CD45RA- CD28- CD8+ T cell Absolute Count	rs139748481	4	13226947	A	G	0.353	0.8439	0.6758	NA	NA	NA	NA	NA	NA	NA	TRUE
CD45RA- CD28- CD8+ T cell Absolute Count	rs139772031	3	10035985	G	T	-0.2151	0.2862	0.4523	NA	NA	NA	NA	NA	NA	NA	TRUE
CD45RA- CD28- CD8+ T cell Absolute Count	rs139859886	1	98055569	G	C	0.0825	0.1447	0.5687	NA	NA	NA	NA	NA	NA	NA	TRUE
CD45RA- CD28- CD8+ T cell Absolute Count	rs140112233	7	115835641	C	G	0.0478	0.2492	0.8479	NA	NA	NA	NA	NA	NA	NA	TRUE
CD45RA- CD28- CD8+ T cell Absolute Count	rs140134394	16	17341866	C	T	0.2151	0.1804	0.2331	NA	NA	NA	NA	NA	NA	NA	TRUE
CD45RA- CD28- CD8+ T cell Absolute Count	rs140280232	21	46387655	T	C	0.1473	0.1583	0.3523	NA	NA	NA	NA	NA	NA	NA	TRUE
CD45RA- CD28- CD8+ T cell Absolute Count	rs140311178	4	8174723	T	C	0.2587	0.1565	0.0982291	NA	NA	NA	NA	NA	NA	NA	TRUE
CD45RA- CD28- CD8+ T cell Absolute Count	rs140517857	3	70804684	A	G	-0.1733	0.2042	0.396	NA	NA	NA	NA	NA	NA	NA	TRUE
CD45RA- CD28- CD8+ T cell Absolute Count	rs140590797	14	62568446	G	A	-0.3016	0.3233	0.3509	NA	NA	NA	NA	NA	NA	NA	TRUE
CD45RA- CD28- CD8+ T cell Absolute Count	rs140605634	16	68607748	T	C	-0.2566	0.2508	0.3062	NA	NA	NA	NA	NA	NA	NA	TRUE
CD45RA- CD28- CD8+ T cell Absolute Count	rs140677128	1	229822729	T	C	-0.2139	0.2109	0.3105	NA	NA	NA	NA	NA	NA	NA	TRUE
CD45RA- CD28- CD8+ T cell Absolute Count	rs140871773	17	13877125	G	A	-0.1725	0.2707	0.5239	NA	NA	NA	NA	NA	NA	NA	TRUE
CD45RA- CD28- CD8+ T cell Absolute Count	rs140963286	1	24640467	T	C	-0.1031	0.2272	0.649999	NA	NA	NA	NA	NA	NA	NA	TRUE
CD45RA- CD28- CD8+ T cell Absolute Count	rs141018536	13	90525482	T	C	-1.0396	0.7494	0.1654	NA	NA	NA	NA	NA	NA	NA	TRUE
CD45RA- CD28- CD8+ T cell Absolute Count	rs141023610	3	15790899	A	G	-1.032	0.7494	0.1685	NA	NA	NA	NA	NA	NA	NA	TRUE
CD45RA- CD28- CD8+ T cell Absolute Count	rs141057204	11	130013797	G	A	-0.1485	0.2557	0.5615	NA	NA	NA	NA	NA	NA	NA	TRUE
CD45RA- CD28- CD8+ T cell Absolute Count	rs141112932	7	30866360	G	A	-0.3191	0.2656	0.2296	NA	NA	NA	NA	NA	NA	NA	TRUE
CD45RA- CD28- CD8+ T cell Absolute Count	rs141289216	1	14539144	T	A	0.3003	0.2889	0.2987	NA	NA	NA	NA	NA	NA	NA	TRUE
CD45RA- CD28- CD8+ T cell Absolute Count	rs141515499	8	57100983	T	C	-0.0865	0.2802	0.7576	NA	NA	NA	NA	NA	NA	NA	TRUE
CD45RA- CD28- CD8+ T cell Absolute Count	rs141656121	11	91872187	T	A	-0.3333	0.2374	0.1602	NA	NA	NA	NA	NA	NA	NA	TRUE
CD45RA- CD28- CD8+ T cell Absolute Count	rs141926147	6	146863903	C	A	1.3229	0.5768	0.0218102	NA	NA	NA	NA	NA	NA	NA	TRUE
CD45RA- CD28- CD8+ T cell Absolute Count	rs142115354	3	42897614	T	C	0.2437	0.2675	0.3623	NA	NA	NA	NA	NA	NA	NA	TRUE
CD45RA- CD28- CD8+ T cell Absolute Count	rs142419740	21	47472186	T	C	0.1404	0.1429	0.326	NA	NA	NA	NA	NA	NA	NA	TRUE
CD45RA- CD28- CD8+ T cell Absolute Count	rs142470414	13	73498369	T	C	-0.1581	0.2699	0.5579	NA	NA	NA	NA	NA	NA	NA	TRUE
CD45RA- CD28- CD8+ T cell Absolute Count	rs142522853	7	1084031	T	C	-0.4878	0.2798	0.0812999	NA	NA	NA	NA	NA	NA	NA	TRUE
CD45RA- CD28- CD8+ T cell Absolute Count	rs142611712	12	54827947	G	A	-0.1043	0.4795	0.8278	NA	NA	NA	NA	NA	NA	NA	TRUE
CD45RA- CD28- CD8+ T cell Absolute Count	rs142707561	1	42381260	A	G	-0.6199	0.2898	0.0324399	NA	NA	NA	NA	NA	NA	NA	TRUE
CD45RA- CD28- CD8+ T cell Absolute Count	rs142857708	4	133864790	C	T	-0.021	0.3367	0.9503	NA	NA	NA	NA	NA	NA	NA	TRUE
CD45RA- CD28- CD8+ T cell Absolute Count	rs142911819	12	114081812	A	G	-0.0267	0.2739	0.9225	NA	NA	NA	NA	NA	NA	NA	TRUE
CD45RA- CD28- CD8+ T cell Absolute Count	rs143044126	4	31116547	A	G	0.0557	0.7841	0.9434	NA	NA	NA	NA	NA	NA	NA	TRUE
CD45RA- CD28- CD8+ T cell Absolute Count	rs143230107	12	26115369	G	A	-0.1785	0.2234	0.4243	NA	NA	NA	NA	NA	NA	NA	TRUE
CD45RA- CD28- CD8+ T cell Absolute Count	rs143237141	22	45176439	A	G	-0.1583	0.1477	0.2837	NA	NA	NA	NA	NA	NA	NA	TRUE
CD45RA- CD28- CD8+ T cell Absolute Count	rs143825022	8	28561116	T	C	-0.2583	0.1971	0.1899	NA	NA	NA	NA	NA	NA	NA	TRUE
CD45RA- CD28- CD8+ T cell Absolute Count	rs143845801	7	84434549	C	G	0.0001	0.118	0.9991	NA	NA	NA	NA	NA	NA	NA	TRUE
CD45RA- CD28- CD8+ T cell Absolute Count	rs143930177	10	70543706	A	G	-0.0179	0.1814	0.9214	NA	NA	NA	NA	NA	NA	NA	TRUE
CD45RA- CD28- CD8+ T cell Absolute Count	rs143986791	7	62268900	A	G	-0.799	0.5314	0.1327	NA	NA	NA	NA	NA	NA	NA	TRUE
CD45RA- CD28- CD8+ T cell Absolute Count	rs144431284	10	30823850	T	C	0.0466	0.2917	0.8731	NA	NA	NA	NA	NA	NA	NA	TRUE
CD45RA- CD28- CD8+ T cell Absolute Count	rs144571871	1	65133062	G	A	-0.6008	0.2324	0.00973801	NA	NA	NA	NA	NA	NA	NA	TRUE
CD45RA- CD28- CD8+ T cell Absolute Count	rs144599349	22	45887357	T	C	0.1297	0.1496	0.3861	NA	NA	NA	NA	NA	NA	NA	TRUE
CD45RA- CD28- CD8+ T cell Absolute Count	rs144711723	2	145836600	T	C	-0.0534	0.1811	0.768199	NA	NA	NA	NA	NA	NA	NA	TRUE
CD45RA- CD28- CD8+ T cell Absolute Count	rs144920942	6	104569120	T	C	0.2468	0.2403	0.3045	NA	NA	NA	NA	NA	NA	NA	TRUE
CD45RA- CD28- CD8+ T cell Absolute Count	rs144967884	5	142943186	T	A	0.239	0.3086	0.4386	NA	NA	NA	NA	NA	NA	NA	TRUE
CD45RA- CD28- CD8+ T cell Absolute Count	rs144993401	12	38374287	A	G	0.8496	0.953	0.3727	NA	NA	NA	NA	NA	NA	NA	TRUE
CD45RA- CD28- CD8+ T cell Absolute Count	rs145022527	13	37118716	T	G	-0.1235	0.2525	0.624701	NA	NA	NA	NA	NA	NA	NA	TRUE
CD45RA- CD28- CD8+ T cell Absolute Count	rs145174666	6	6745192	A	G	0.028	0.1687	0.8679	NA	NA	NA	NA	NA	NA	NA	TRUE
CD45RA- CD28- CD8+ T cell Absolute Count	rs145224093	1	116035874	G	A	-0.0249	0.2554	0.9223	NA	NA	NA	NA	NA	NA	NA	TRUE
CD45RA- CD28- CD8+ T cell Absolute Count	rs145266404	5	172300229	C	G	-0.4057	0.3198	0.2047	NA	NA	NA	NA	NA	NA	NA	TRUE
CD45RA- CD28- CD8+ T cell Absolute Count	rs145336406	6	78745175	T	C	0.1221	0.1944	0.5301	NA	NA	NA	NA	NA	NA	NA	TRUE
CD45RA- CD28- CD8+ T cell Absolute Count	rs145483124	15	85650544	A	G	-0.1022	0.1471	0.487	NA	NA	NA	NA	NA	NA	NA	TRUE
CD45RA- CD28- CD8+ T cell Absolute Count	rs145957749	16	80690635	A	C	0.086	0.1637	0.5993	NA	NA	NA	NA	NA	NA	NA	TRUE
CD45RA- CD28- CD8+ T cell Absolute Count	rs146127940	17	29929827	A	G	0.6178	0.4918	0.2091	NA	NA	NA	NA	NA	NA	NA	TRUE
CD45RA- CD28- CD8+ T cell Absolute Count	rs146914701	10	109409332	A	C	0.0522	0.1938	0.7878	NA	NA	NA	NA	NA	NA	NA	TRUE
CD45RA- CD28- CD8+ T cell Absolute Count	rs146940094	15	94946993	T	G	-0.3269	0.254	0.198	NA	NA	NA	NA	NA	NA	NA	TRUE
CD45RA- CD28- CD8+ T cell Absolute Count	rs146954403	17	58220407	C	G	0.1575	0.1816	0.3858	NA	NA	NA	NA	NA	NA	NA	TRUE
CD45RA- CD28- CD8+ T cell Absolute Count	rs146986354	15	29116366	T	C	0.0537	0.1561	0.7307	NA	NA	NA	NA	NA	NA	NA	TRUE
CD45RA- CD28- CD8+ T cell Absolute Count	rs147014864	5	22132055	T	G	0.1618	0.3871	0.676	NA	NA	NA	NA	NA	NA	NA	TRUE
CD45RA- CD28- CD8+ T cell Absolute Count	rs147132955	22	24296877	T	C	-0.0056	0.7153	0.9937	NA	NA	NA	NA	NA	NA	NA	TRUE
CD45RA- CD28- CD8+ T cell Absolute Count	rs147205787	2	144815972	T	C	-0.01	0.2249	0.9647	NA	NA	NA	NA	NA	NA	NA	TRUE
CD45RA- CD28- CD8+ T cell Absolute Count	rs147385696	6	143880059	G	C	0.0298	0.2884	0.9176	NA	NA	NA	NA	NA	NA	NA	TRUE
CD45RA- CD28- CD8+ T cell Absolute Count	rs147398419	13	23525796	T	G	-0.3136	0.6303	0.6187	NA	NA	NA	NA	NA	NA	NA	TRUE
CD45RA- CD28- CD8+ T cell Absolute Count	rs147427289	2	40489896	A	G	0.112	0.3229	0.7287	NA	NA	NA	NA	NA	NA	NA	TRUE
CD45RA- CD28- CD8+ T cell Absolute Count	rs147706586	18	3555698	T	C	0.2132	0.364	0.5581	NA	NA	NA	NA	NA	NA	NA	TRUE
CD45RA- CD28- CD8+ T cell Absolute Count	rs148026776	2	155487782	A	C	0.5268	0.2533	0.0375198	NA	NA	NA	NA	NA	NA	NA	TRUE
CD45RA- CD28- CD8+ T cell Absolute Count	rs148225159	18	56129994	T	C	-0.0469	0.2324	0.84	NA	NA	NA	NA	NA	NA	NA	TRUE
CD45RA- CD28- CD8+ T cell Absolute Count	rs148242949	3	59179373	T	C	0.577	0.4083	0.1576	NA	NA	NA	NA	NA	NA	NA	TRUE
CD45RA- CD28- CD8+ T cell Absolute Count	rs148291061	20	3135837	G	C	0.2971	0.3206	0.3541	NA	NA	NA	NA	NA	NA	NA	TRUE
CD45RA- CD28- CD8+ T cell Absolute Count	rs148362510	18	3267975	C	G	-0.3886	0.2792	0.164	NA	NA	NA	NA	NA	NA	NA	TRUE
CD45RA- CD28- CD8+ T cell Absolute Count	rs148620542	1	178035728	T	A	0.1377	0.2397	0.5657	NA	NA	NA	NA	NA	NA	NA	TRUE
CD45RA- CD28- CD8+ T cell Absolute Count	rs148658406	3	153311399	T	C	0.4596	0.1997	0.0213698	NA	NA	NA	NA	NA	NA	NA	TRUE
CD45RA- CD28- CD8+ T cell Absolute Count	rs148799115	4	45294541	C	A	1.0833	0.6552	0.0982811	TRUE	rs148799115	rs145959437	C	A	A	T	TRUE
CD45RA- CD28- CD8+ T cell Absolute Count	rs148889514	10	111548575	A	G	-0.3747	0.2245	0.0952007	NA	NA	NA	NA	NA	NA	NA	TRUE
CD45RA- CD28- CD8+ T cell Absolute Count	rs149043871	13	102446635	A	G	-0.0038	0.2446	0.9877	NA	NA	NA	NA	NA	NA	NA	TRUE
CD45RA- CD28- CD8+ T cell Absolute Count	rs149124296	1	213124992	C	G	0.0141	0.1716	0.9343	NA	NA	NA	NA	NA	NA	NA	TRUE
CD45RA- CD28- CD8+ T cell Absolute Count	rs149532201	18	26456104	A	G	0.186	0.142	0.1901	NA	NA	NA	NA	NA	NA	NA	TRUE
CD45RA- CD28- CD8+ T cell Absolute Count	rs149716976	16	75062625	G	A	0.1478	0.1519	0.3305	NA	NA	NA	NA	NA	NA	NA	TRUE
CD45RA- CD28- CD8+ T cell Absolute Count	rs149737122	1	96560455	T	G	-0.1415	0.4681	0.7625	NA	NA	NA	NA	NA	NA	NA	TRUE
CD45RA- CD28- CD8+ T cell Absolute Count	rs149782409	6	14931262	T	C	0.2326	0.373	0.5329	NA	NA	NA	NA	NA	NA	NA	TRUE
CD45RA- CD28- CD8+ T cell Absolute Count	rs149957527	6	52375282	A	G	-0.0321	0.2886	0.9116	NA	NA	NA	NA	NA	NA	NA	TRUE
CD45RA- CD28- CD8+ T cell Absolute Count	rs149981836	1	110677725	G	A	-0.492	0.3512	0.1613	NA	NA	NA	NA	NA	NA	NA	TRUE
CD45RA- CD28- CD8+ T cell Absolute Count	rs149994650	3	18550864	A	C	0.1994	0.4509	0.6583	NA	NA	NA	NA	NA	NA	NA	TRUE
CD45RA- CD28- CD8+ T cell Absolute Count	rs149994650	3	18550864	A	C	-0.1846	0.9382	0.844	NA	NA	NA	NA	NA	NA	NA	TRUE
CD45RA- CD28- CD8+ T cell Absolute Count	rs150146567	2	12784208	A	T	-0.0694	0.2845	0.8073	NA	NA	NA	NA	NA	NA	NA	TRUE
CD45RA- CD28- CD8+ T cell Absolute Count	rs150383571	14	43151367	C	T	-1.114	0.5736	0.0521195	NA	NA	NA	NA	NA	NA	NA	TRUE
CD45RA- CD28- CD8+ T cell Absolute Count	rs150416566	1	108257502	T	C	-0.0044	0.1824	0.9806	NA	NA	NA	NA	NA	NA	NA	TRUE
CD45RA- CD28- CD8+ T cell Absolute Count	rs150427323	11	118189351	A	G	0.2208	0.2988	0.4599	NA	NA	NA	NA	NA	NA	NA	TRUE
CD45RA- CD28- CD8+ T cell Absolute Count	rs150650566	1	83046200	C	A	0.7998	0.8984	0.3733	NA	NA	NA	NA	NA	NA	NA	TRUE
CD45RA- CD28- CD8+ T cell Absolute Count	rs150841550	10	11478633	A	G	-0.2301	0.2107	0.2749	NA	NA	NA	NA	NA	NA	NA	TRUE
CD45RA- CD28- CD8+ T cell Absolute Count	rs150856260	16	26527473	T	C	0.3146	0.2981	0.2911	NA	NA	NA	NA	NA	NA	NA	TRUE
CD45RA- CD28- CD8+ T cell Absolute Count	rs151052734	16	51075587	A	G	0.0005	0.1756	0.9976	NA	NA	NA	NA	NA	NA	NA	TRUE
CD45RA- CD28- CD8+ T cell Absolute Count	rs151120803	9	96711406	A	G	0.4477	0.2087	0.0319602	NA	NA	NA	NA	NA	NA	NA	TRUE
CD45RA- CD28- CD8+ T cell Absolute Count	rs151145927	18	38375388	A	G	-0.1499	0.4313	0.7281	NA	NA	NA	NA	NA	NA	NA	TRUE
CD45RA- CD28- CD8+ T cell Absolute Count	rs151237482	16	78214566	C	A	0.0189	0.2482	0.9394	NA	NA	NA	NA	NA	NA	NA	TRUE
CD45RA- CD28- CD8+ T cell Absolute Count	rs151261173	7	70763152	A	G	-0.1001	0.1705	0.5569	NA	NA	NA	NA	NA	NA	NA	TRUE
CD45RA- CD28- CD8+ T cell Absolute Count	rs151321252	1	1185331	A	G	0.2228	0.1897	0.2403	TRUE	rs151321252	rs143675225	A	G	A	G	TRUE
CD45RA- CD28- CD8+ T cell Absolute Count	rs1522563	4	171653752	T	C	0.159	0.1288	0.217	NA	NA	NA	NA	NA	NA	NA	TRUE
CD45RA- CD28- CD8+ T cell Absolute Count	rs1604388	5	81759022	T	C	-0.0973	0.1579	0.5377	NA	NA	NA	NA	NA	NA	NA	TRUE
CD45RA- CD28- CD8+ T cell Absolute Count	rs16864501	3	152385976	A	G	0.4062	0.5952	0.494899	NA	NA	NA	NA	NA	NA	NA	TRUE
CD45RA- CD28- CD8+ T cell Absolute Count	rs17008005	2	29596767	C	G	0.1554	0.1188	0.191	NA	NA	NA	NA	NA	NA	NA	TRUE
CD45RA- CD28- CD8+ T cell Absolute Count	rs17180391	14	72797255	C	G	0.0889	0.185	0.630999	NA	NA	NA	NA	NA	NA	NA	TRUE
CD45RA- CD28- CD8+ T cell Absolute Count	rs17212021	6	32637474	C	T	0.1206	0.223	0.5886	NA	NA	NA	NA	NA	NA	NA	TRUE
CD45RA- CD28- CD8+ T cell Absolute Count	rs17212998	12	13243168	G	A	-0.1876	0.1743	0.2817	NA	NA	NA	NA	NA	NA	NA	TRUE
CD45RA- CD28- CD8+ T cell Absolute Count	rs17676161	11	65259911	C	G	-0.183	0.0986	0.0634907	NA	NA	NA	NA	NA	NA	NA	TRUE
CD45RA- CD28- CD8+ T cell Absolute Count	rs17712916	12	64607264	A	G	0.0346	0.215	0.8723	NA	NA	NA	NA	NA	NA	NA	TRUE
CD45RA- CD28- CD8+ T cell Absolute Count	rs181551194	7	73339258	T	A	-0.1394	0.2225	0.5308	NA	NA	NA	NA	NA	NA	NA	TRUE
CD45RA- CD28- CD8+ T cell Absolute Count	rs182784388	1	18635367	T	G	-0.1057	0.2108	0.6162	NA	NA	NA	NA	NA	NA	NA	TRUE
CD45RA- CD28- CD8+ T cell Absolute Count	rs183097749	4	171324708	G	A	0.1374	0.2031	0.498799	NA	NA	NA	NA	NA	NA	NA	TRUE
CD45RA- CD28- CD8+ T cell Absolute Count	rs183203096	1	103246274	C	G	0.3766	0.4915	0.4435	NA	NA	NA	NA	NA	NA	NA	TRUE
CD45RA- CD28- CD8+ T cell Absolute Count	rs183382760	4	116470715	C	A	-0.5611	0.4801	0.2425	NA	NA	NA	NA	NA	NA	NA	TRUE
CD45RA- CD28- CD8+ T cell Absolute Count	rs184901419	3	99971319	A	C	-0.6134	0.3314	0.0642007	NA	NA	NA	NA	NA	NA	NA	TRUE
CD45RA- CD28- CD8+ T cell Absolute Count	rs185697137	2	147044386	C	T	0.7571	0.7751	0.3287	NA	NA	NA	NA	NA	NA	NA	TRUE
CD45RA- CD28- CD8+ T cell Absolute Count	rs185778924	7	148905542	A	G	0.485	1.2469	0.697301	NA	NA	NA	NA	NA	NA	NA	TRUE
CD45RA- CD28- CD8+ T cell Absolute Count	rs185854402	11	116624918	C	T	-0.1883	0.5349	0.7248	NA	NA	NA	NA	NA	NA	NA	TRUE
CD45RA- CD28- CD8+ T cell Absolute Count	rs186595909	15	78554710	A	G	0.4843	0.3675	0.1876	NA	NA	NA	NA	NA	NA	NA	TRUE
CD45RA- CD28- CD8+ T cell Absolute Count	rs186889529	11	59109032	A	T	0.2145	0.3993	0.591199	NA	NA	NA	NA	NA	NA	NA	TRUE
CD45RA- CD28- CD8+ T cell Absolute Count	rs188394601	16	70343845	G	T	-0.1967	0.3739	0.5989	NA	NA	NA	NA	NA	NA	NA	TRUE
CD45RA- CD28- CD8+ T cell Absolute Count	rs189683893	10	89153882	A	C	0.208	0.1514	0.1695	NA	NA	NA	NA	NA	NA	NA	TRUE
CD45RA- CD28- CD8+ T cell Absolute Count	rs190267289	14	29011762	C	G	-0.4699	0.3601	0.1919	NA	NA	NA	NA	NA	NA	NA	TRUE
CD45RA- CD28- CD8+ T cell Absolute Count	rs190474871	13	25506269	T	C	0.1755	0.3294	0.5942	NA	NA	NA	NA	NA	NA	NA	TRUE
CD45RA- CD28- CD8+ T cell Absolute Count	rs191604848	19	17591476	T	C	0.0183	0.266	0.945	NA	NA	NA	NA	NA	NA	NA	TRUE
CD45RA- CD28- CD8+ T cell Absolute Count	rs192021609	4	157192771	A	G	0.2185	0.3536	0.5366	NA	NA	NA	NA	NA	NA	NA	TRUE
CD45RA- CD28- CD8+ T cell Absolute Count	rs192253149	8	6255718	C	T	-0.206	0.3094	0.5056	NA	NA	NA	NA	NA	NA	NA	TRUE
CD45RA- CD28- CD8+ T cell Absolute Count	rs192302673	16	85685140	T	C	0.1314	0.1745	0.4515	NA	NA	NA	NA	NA	NA	NA	TRUE
CD45RA- CD28- CD8+ T cell Absolute Count	rs192553272	4	114347303	T	C	-0.0371	0.202	0.8542	NA	NA	NA	NA	NA	NA	NA	TRUE
CD45RA- CD28- CD8+ T cell Absolute Count	rs192567412	12	75024017	A	G	0.2235	0.3299	0.4982	NA	NA	NA	NA	NA	NA	NA	TRUE
CD45RA- CD28- CD8+ T cell Absolute Count	rs192717771	21	28699078	C	G	-0.0553	0.2505	0.8253	NA	NA	NA	NA	NA	NA	NA	TRUE
CD45RA- CD28- CD8+ T cell Absolute Count	rs192932211	2	10422752	G	A	0.2957	0.2492	0.2353	NA	NA	NA	NA	NA	NA	NA	TRUE
CD45RA- CD28- CD8+ T cell Absolute Count	rs2071556	6	32904601	T	G	0.0659	0.0745	0.3765	NA	NA	NA	NA	NA	NA	NA	TRUE
CD45RA- CD28- CD8+ T cell Absolute Count	rs2615702	16	81462243	T	C	-0.1901	0.2605	0.4657	NA	NA	NA	NA	NA	NA	NA	TRUE
CD45RA- CD28- CD8+ T cell Absolute Count	rs3133836	8	104363338	C	T	-0.0153	0.1044	0.8834	NA	NA	NA	NA	NA	NA	NA	TRUE
CD45RA- CD28- CD8+ T cell Absolute Count	rs34499829	12	750418	A	G	0.4448	0.2959	0.1328	TRUE	rs34499829	rs34893244	A	G	T	G	TRUE
CD45RA- CD28- CD8+ T cell Absolute Count	rs34592474	7	57279055	C	T	-0.0823	0.1368	0.547299	NA	NA	NA	NA	NA	NA	NA	TRUE
CD45RA- CD28- CD8+ T cell Absolute Count	rs34609592	9	136915695	A	G	0.6248	0.1751	0.0003597	NA	NA	NA	NA	NA	NA	NA	TRUE
CD45RA- CD28- CD8+ T cell Absolute Count	rs34961721	6	83087501	T	A	-0.0202	0.6034	0.9733	NA	NA	NA	NA	NA	NA	NA	TRUE
CD45RA- CD28- CD8+ T cell Absolute Count	rs35078472	12	127715831	C	A	0.4269	0.242	0.0777804	NA	NA	NA	NA	NA	NA	NA	TRUE
CD45RA- CD28- CD8+ T cell Absolute Count	rs35268412	3	141999791	C	T	0.2834	0.2296	0.217	NA	NA	NA	NA	NA	NA	NA	TRUE
CD45RA- CD28- CD8+ T cell Absolute Count	rs35535633	1	158881422	T	A	-0.0106	0.1479	0.9431	NA	NA	NA	NA	NA	NA	NA	TRUE
CD45RA- CD28- CD8+ T cell Absolute Count	rs35779961	13	102262527	A	G	0.1822	0.1942	0.3483	NA	NA	NA	NA	NA	NA	NA	TRUE
CD45RA- CD28- CD8+ T cell Absolute Count	rs41276984	20	37580670	G	C	-0.1652	0.2476	0.5046	NA	NA	NA	NA	NA	NA	NA	TRUE
CD45RA- CD28- CD8+ T cell Absolute Count	rs45507192	10	21304171	A	G	0.5293	0.2277	0.0200798	NA	NA	NA	NA	NA	NA	NA	TRUE
CD45RA- CD28- CD8+ T cell Absolute Count	rs528814030	11	117015217	T	C	-0.074	0.2439	0.7617	NA	NA	NA	NA	NA	NA	NA	TRUE
CD45RA- CD28- CD8+ T cell Absolute Count	rs535005711	8	144233069	A	G	-0.2432	0.2827	0.3897	NA	NA	NA	NA	NA	NA	NA	TRUE
CD45RA- CD28- CD8+ T cell Absolute Count	rs554483844	14	88292196	T	C	-1.0232	0.7805	0.1899	NA	NA	NA	NA	NA	NA	NA	TRUE
CD45RA- CD28- CD8+ T cell Absolute Count	rs55779481	6	119136518	T	C	-0.1666	0.3658	0.6489	NA	NA	NA	NA	NA	NA	NA	TRUE
CD45RA- CD28- CD8+ T cell Absolute Count	rs55830085	4	106862213	T	C	-0.1054	0.1249	0.3988	NA	NA	NA	NA	NA	NA	NA	TRUE
CD45RA- CD28- CD8+ T cell Absolute Count	rs55881385	1	34724192	T	G	0.0674	0.1622	0.677801	NA	NA	NA	NA	NA	NA	NA	TRUE
CD45RA- CD28- CD8+ T cell Absolute Count	rs578157000	18	6378652	C	A	-0.0657	0.2096	0.7539	TRUE	rs578157000	rs148644118	C	A	G	C	TRUE
CD45RA- CD28- CD8+ T cell Absolute Count	rs58860560	6	79460848	A	C	-0.0152	0.1521	0.9204	NA	NA	NA	NA	NA	NA	NA	TRUE
CD45RA- CD28- CD8+ T cell Absolute Count	rs58905133	2	38892207	G	A	0.004	0.066	0.9514	TRUE	rs58905133	rs7559619	G	A	G	A	TRUE
CD45RA- CD28- CD8+ T cell Absolute Count	rs59236867	8	42077996	C	T	0.6555	0.3118	0.0355198	NA	NA	NA	NA	NA	NA	NA	TRUE
CD45RA- CD28- CD8+ T cell Absolute Count	rs5997061	22	26679841	A	T	0.0531	0.0994	0.5932	TRUE	rs5997061	rs6004987	A	T	A	G	TRUE
CD45RA- CD28- CD8+ T cell Absolute Count	rs6027989	20	59618023	T	C	0.121	0.0656	0.0652094	NA	NA	NA	NA	NA	NA	NA	TRUE
CD45RA- CD28- CD8+ T cell Absolute Count	rs61772921	1	80897562	C	T	0.1421	0.2475	0.5658	NA	NA	NA	NA	NA	NA	NA	TRUE
CD45RA- CD28- CD8+ T cell Absolute Count	rs61886554	11	18950024	G	A	-0.1967	0.245	0.4221	NA	NA	NA	NA	NA	NA	NA	TRUE
CD45RA- CD28- CD8+ T cell Absolute Count	rs61908026	12	2808166	C	G	0.0205	0.2557	0.9361	NA	NA	NA	NA	NA	NA	NA	TRUE
CD45RA- CD28- CD8+ T cell Absolute Count	rs61939536	12	128643151	G	A	-0.039	0.226	0.863	NA	NA	NA	NA	NA	NA	NA	TRUE
CD45RA- CD28- CD8+ T cell Absolute Count	rs61988500	14	86640070	C	T	-0.0382	0.1828	0.8343	NA	NA	NA	NA	NA	NA	NA	TRUE
CD45RA- CD28- CD8+ T cell Absolute Count	rs62021713	15	50365389	T	C	-0.1746	0.1402	0.2131	NA	NA	NA	NA	NA	NA	NA	TRUE
CD45RA- CD28- CD8+ T cell Absolute Count	rs62033204	16	17388418	A	T	0.0511	0.3135	0.8704	NA	NA	NA	NA	NA	NA	NA	TRUE
CD45RA- CD28- CD8+ T cell Absolute Count	rs62369101	5	97959184	A	G	-0.107	0.2526	0.671699	NA	NA	NA	NA	NA	NA	NA	TRUE
CD45RA- CD28- CD8+ T cell Absolute Count	rs62383308	5	165460085	A	G	-0.365	0.1284	0.00448002	NA	NA	NA	NA	NA	NA	NA	TRUE
CD45RA- CD28- CD8+ T cell Absolute Count	rs62409210	4	25412773	A	G	0.2215	0.2347	0.3451	NA	NA	NA	NA	NA	NA	NA	TRUE
CD45RA- CD28- CD8+ T cell Absolute Count	rs62488802	8	7162695	T	C	-0.2473	0.1863	0.1843	NA	NA	NA	NA	NA	NA	NA	TRUE
CD45RA- CD28- CD8+ T cell Absolute Count	rs62531041	19	48379346	T	C	0.927	1.3504	0.4924	NA	NA	NA	NA	NA	NA	NA	TRUE
CD45RA- CD28- CD8+ T cell Absolute Count	rs62582217	9	134320210	T	C	0.0341	0.0986	0.7296	NA	NA	NA	NA	NA	NA	NA	TRUE
CD45RA- CD28- CD8+ T cell Absolute Count	rs6586916	8	20371089	C	A	0.0839	0.2019	0.677801	NA	NA	NA	NA	NA	NA	NA	TRUE
CD45RA- CD28- CD8+ T cell Absolute Count	rs7011687	8	141472683	G	A	-0.067	0.2616	0.7979	NA	NA	NA	NA	NA	NA	NA	TRUE
CD45RA- CD28- CD8+ T cell Absolute Count	rs71354045	19	57840862	C	T	-0.0667	0.1791	0.709601	NA	NA	NA	NA	NA	NA	NA	TRUE
CD45RA- CD28- CD8+ T cell Absolute Count	rs71567655	6	162968515	A	G	-0.5131	0.2041	0.01196	NA	NA	NA	NA	NA	NA	NA	TRUE
CD45RA- CD28- CD8+ T cell Absolute Count	rs7238907	18	71686718	C	T	0.3574	0.426	0.4015	NA	NA	NA	NA	NA	NA	NA	TRUE
CD45RA- CD28- CD8+ T cell Absolute Count	rs72673255	4	126220318	A	G	0.2861	0.2787	0.3046	NA	NA	NA	NA	NA	NA	NA	TRUE
CD45RA- CD28- CD8+ T cell Absolute Count	rs72728362	8	127054086	C	T	-0.1086	0.4853	0.8229	NA	NA	NA	NA	NA	NA	NA	TRUE
CD45RA- CD28- CD8+ T cell Absolute Count	rs72739876	15	49106401	T	G	0.1054	0.1837	0.565999	NA	NA	NA	NA	NA	NA	NA	TRUE
CD45RA- CD28- CD8+ T cell Absolute Count	rs72743927	9	98810796	G	A	0.1811	0.2361	0.4431	NA	NA	NA	NA	NA	NA	NA	TRUE
CD45RA- CD28- CD8+ T cell Absolute Count	rs72773345	10	8494842	G	A	0.0547	0.189	0.772101	NA	NA	NA	NA	NA	NA	NA	TRUE
CD45RA- CD28- CD8+ T cell Absolute Count	rs72815709	2	80415786	C	T	-0.2492	0.1777	0.1609	NA	NA	NA	NA	NA	NA	NA	TRUE
CD45RA- CD28- CD8+ T cell Absolute Count	rs72847598	17	71902183	C	T	-0.0002	0.2015	0.9994	NA	NA	NA	NA	NA	NA	NA	TRUE
CD45RA- CD28- CD8+ T cell Absolute Count	rs72929459	2	200181613	T	C	0.1982	0.2664	0.4568	NA	NA	NA	NA	NA	NA	NA	TRUE
CD45RA- CD28- CD8+ T cell Absolute Count	rs72996438	2	211172214	C	T	-0.1977	0.21	0.3464	NA	NA	NA	NA	NA	NA	NA	TRUE
CD45RA- CD28- CD8+ T cell Absolute Count	rs74444952	13	36209759	G	C	-0.2695	0.1535	0.0790806	NA	NA	NA	NA	NA	NA	NA	TRUE
CD45RA- CD28- CD8+ T cell Absolute Count	rs74603821	12	101714936	C	A	-0.1465	0.1892	0.4387	NA	NA	NA	NA	NA	NA	NA	TRUE
CD45RA- CD28- CD8+ T cell Absolute Count	rs74637079	1	74493410	T	C	0.1003	0.4826	0.8354	NA	NA	NA	NA	NA	NA	NA	TRUE
CD45RA- CD28- CD8+ T cell Absolute Count	rs74651043	6	24233134	T	A	0.0463	0.1747	0.791099	NA	NA	NA	NA	NA	NA	NA	TRUE
CD45RA- CD28- CD8+ T cell Absolute Count	rs74827547	1	54853809	G	T	3.1439	1.5093	0.03724	NA	NA	NA	NA	NA	NA	NA	TRUE
CD45RA- CD28- CD8+ T cell Absolute Count	rs74902462	12	59066617	T	C	0.0324	0.1421	0.8198	NA	NA	NA	NA	NA	NA	NA	TRUE
CD45RA- CD28- CD8+ T cell Absolute Count	rs74932477	2	229222112	A	G	-0.0411	0.9882	0.9668	NA	NA	NA	NA	NA	NA	NA	TRUE
CD45RA- CD28- CD8+ T cell Absolute Count	rs75005340	12	38141078	A	C	0.0824	0.255	0.7466	NA	NA	NA	NA	NA	NA	NA	TRUE
CD45RA- CD28- CD8+ T cell Absolute Count	rs75067089	9	14983311	T	C	-0.0394	0.4029	0.9221	NA	NA	NA	NA	NA	NA	NA	TRUE
CD45RA- CD28- CD8+ T cell Absolute Count	rs75097808	1	154796811	G	T	1.0025	0.3857	0.009342	NA	NA	NA	NA	NA	NA	NA	TRUE
CD45RA- CD28- CD8+ T cell Absolute Count	rs75225279	9	25938569	T	G	-0.6559	0.6029	0.2766	NA	NA	NA	NA	NA	NA	NA	TRUE
CD45RA- CD28- CD8+ T cell Absolute Count	rs75346347	18	7862061	T	C	0.0901	0.4757	0.8497	NA	NA	NA	NA	NA	NA	NA	TRUE
CD45RA- CD28- CD8+ T cell Absolute Count	rs75420474	18	39828718	C	T	0.1678	0.2155	0.4363	NA	NA	NA	NA	NA	NA	NA	TRUE
CD45RA- CD28- CD8+ T cell Absolute Count	rs75427771	20	59382138	A	C	-0.1383	0.3595	0.7004	NA	NA	NA	NA	NA	NA	NA	TRUE
CD45RA- CD28- CD8+ T cell Absolute Count	rs75477291	16	73579327	A	G	0.3063	0.1366	0.0249597	NA	NA	NA	NA	NA	NA	NA	TRUE
CD45RA- CD28- CD8+ T cell Absolute Count	rs75686073	14	68253542	A	G	0.3174	0.3332	0.3408	NA	NA	NA	NA	NA	NA	NA	TRUE
CD45RA- CD28- CD8+ T cell Absolute Count	rs75828981	2	144233823	A	G	-0.0632	0.1749	0.717999	NA	NA	NA	NA	NA	NA	NA	TRUE
CD45RA- CD28- CD8+ T cell Absolute Count	rs75884646	15	95776793	A	G	-0.0831	0.2659	0.7545	NA	NA	NA	NA	NA	NA	NA	TRUE
CD45RA- CD28- CD8+ T cell Absolute Count	rs75893788	12	84857033	A	T	-0.0971	0.2353	0.6799	NA	NA	NA	NA	NA	NA	NA	TRUE
CD45RA- CD28- CD8+ T cell Absolute Count	rs76119911	1	247712613	G	A	0.0417	0.2203	0.85	NA	NA	NA	NA	NA	NA	NA	TRUE
CD45RA- CD28- CD8+ T cell Absolute Count	rs76343453	5	81353920	C	T	0.3669	0.8407	0.6625	NA	NA	NA	NA	NA	NA	NA	TRUE
CD45RA- CD28- CD8+ T cell Absolute Count	rs76383831	18	74630095	G	A	0.0302	0.4432	0.9456	NA	NA	NA	NA	NA	NA	NA	TRUE
CD45RA- CD28- CD8+ T cell Absolute Count	rs76453822	22	28672798	T	C	-0.2151	0.26	0.4081	NA	NA	NA	NA	NA	NA	NA	TRUE
CD45RA- CD28- CD8+ T cell Absolute Count	rs76506268	4	187981624	G	A	-0.2092	0.1903	0.2715	NA	NA	NA	NA	NA	NA	NA	TRUE
CD45RA- CD28- CD8+ T cell Absolute Count	rs76595423	1	102745011	G	T	-0.1086	0.1263	0.3899	NA	NA	NA	NA	NA	NA	NA	TRUE
CD45RA- CD28- CD8+ T cell Absolute Count	rs76732756	1	221000197	A	G	-0.1751	0.2308	0.4479	NA	NA	NA	NA	NA	NA	NA	TRUE
CD45RA- CD28- CD8+ T cell Absolute Count	rs76881655	15	26109688	A	C	0.3002	0.5147	0.5598	NA	NA	NA	NA	NA	NA	NA	TRUE
CD45RA- CD28- CD8+ T cell Absolute Count	rs77152285	4	93935039	G	A	-0.3752	0.2957	0.2045	NA	NA	NA	NA	NA	NA	NA	TRUE
CD45RA- CD28- CD8+ T cell Absolute Count	rs77164608	7	21673701	A	G	-0.0028	0.2589	0.9914	NA	NA	NA	NA	NA	NA	NA	TRUE
CD45RA- CD28- CD8+ T cell Absolute Count	rs77243672	14	76846837	G	T	-0.0636	0.2529	0.8015	NA	NA	NA	NA	NA	NA	NA	TRUE
CD45RA- CD28- CD8+ T cell Absolute Count	rs77307127	7	151528768	T	C	0.3179	0.3361	0.3442	NA	NA	NA	NA	NA	NA	NA	TRUE
CD45RA- CD28- CD8+ T cell Absolute Count	rs77315801	11	132912552	C	G	0.0045	0.2117	0.9829	NA	NA	NA	NA	NA	NA	NA	TRUE
CD45RA- CD28- CD8+ T cell Absolute Count	rs77577578	3	192050467	A	C	0.0451	0.3571	0.8994	NA	NA	NA	NA	NA	NA	NA	TRUE
CD45RA- CD28- CD8+ T cell Absolute Count	rs77654966	8	27058930	A	G	-0.0088	0.4165	0.9832	NA	NA	NA	NA	NA	NA	NA	TRUE
CD45RA- CD28- CD8+ T cell Absolute Count	rs77721642	2	154028459	G	A	-0.0965	0.1551	0.534	NA	NA	NA	NA	NA	NA	NA	TRUE
CD45RA- CD28- CD8+ T cell Absolute Count	rs77777749	6	118275279	G	A	0.5963	0.5738	0.2987	NA	NA	NA	NA	NA	NA	NA	TRUE
CD45RA- CD28- CD8+ T cell Absolute Count	rs77843545	2	237100311	T	C	-0.067	0.2254	0.7662	NA	NA	NA	NA	NA	NA	NA	TRUE
CD45RA- CD28- CD8+ T cell Absolute Count	rs77937827	20	20799344	C	T	-0.0133	0.1975	0.9463	NA	NA	NA	NA	NA	NA	NA	TRUE
CD45RA- CD28- CD8+ T cell Absolute Count	rs77953154	5	179723042	T	C	-0.134	0.1396	0.3371	NA	NA	NA	NA	NA	NA	NA	TRUE
CD45RA- CD28- CD8+ T cell Absolute Count	rs78134440	1	215060336	C	A	0.1327	0.4055	0.7435	NA	NA	NA	NA	NA	NA	NA	TRUE
CD45RA- CD28- CD8+ T cell Absolute Count	rs78420941	12	50294296	A	G	0.2433	0.2489	0.3282	NA	NA	NA	NA	NA	NA	NA	TRUE
CD45RA- CD28- CD8+ T cell Absolute Count	rs78604443	5	179476195	A	C	0.051	0.1255	0.684301	NA	NA	NA	NA	NA	NA	NA	TRUE
CD45RA- CD28- CD8+ T cell Absolute Count	rs78656354	1	166905650	A	G	0.1341	0.1838	0.4656	NA	NA	NA	NA	NA	NA	NA	TRUE
CD45RA- CD28- CD8+ T cell Absolute Count	rs78680127	21	41099181	A	G	-0.137	0.191	0.4731	NA	NA	NA	NA	NA	NA	NA	TRUE
CD45RA- CD28- CD8+ T cell Absolute Count	rs78788969	12	85026832	G	T	0.0253	0.0768	0.742099	NA	NA	NA	NA	NA	NA	NA	TRUE
CD45RA- CD28- CD8+ T cell Absolute Count	rs78849864	9	134242324	T	C	-0.327	0.5986	0.585	NA	NA	NA	NA	NA	NA	NA	TRUE
CD45RA- CD28- CD8+ T cell Absolute Count	rs78939697	6	67374008	C	A	0.3264	0.509	0.5213	NA	NA	NA	NA	NA	NA	NA	TRUE
CD45RA- CD28- CD8+ T cell Absolute Count	rs79397670	3	3816462	T	C	-0.2347	0.1774	0.1858	NA	NA	NA	NA	NA	NA	NA	TRUE
CD45RA- CD28- CD8+ T cell Absolute Count	rs79407975	10	28109090	A	C	-0.129	0.3075	0.674899	NA	NA	NA	NA	NA	NA	NA	TRUE
CD45RA- CD28- CD8+ T cell Absolute Count	rs79489889	3	39505173	A	G	-0.0873	0.3304	0.7915	NA	NA	NA	NA	NA	NA	NA	TRUE
CD45RA- CD28- CD8+ T cell Absolute Count	rs79647440	7	142438302	T	C	-0.1028	0.2137	0.6307	NA	NA	NA	NA	NA	NA	NA	TRUE
CD45RA- CD28- CD8+ T cell Absolute Count	rs79656514	1	235943573	A	G	-0.4167	0.2619	0.1115	NA	NA	NA	NA	NA	NA	NA	TRUE
CD45RA- CD28- CD8+ T cell Absolute Count	rs79665127	3	190758619	C	T	-0.3359	0.184	0.0679908	NA	NA	NA	NA	NA	NA	NA	TRUE
CD45RA- CD28- CD8+ T cell Absolute Count	rs79716258	15	55067476	C	G	1.1023	1.0304	0.2847	NA	NA	NA	NA	NA	NA	NA	TRUE
CD45RA- CD28- CD8+ T cell Absolute Count	rs79870119	4	64142694	A	G	0.6227	0.2188	0.00442599	NA	NA	NA	NA	NA	NA	NA	TRUE
CD45RA- CD28- CD8+ T cell Absolute Count	rs79888820	15	96888705	C	T	0.0033	0.2503	0.9894	NA	NA	NA	NA	NA	NA	NA	TRUE
CD45RA- CD28- CD8+ T cell Absolute Count	rs79932972	2	142744587	A	C	-0.2344	0.3144	0.4559	NA	NA	NA	NA	NA	NA	NA	TRUE
CD45RA- CD28- CD8+ T cell Absolute Count	rs80012883	13	94341740	T	G	0.3044	0.2571	0.2364	NA	NA	NA	NA	NA	NA	NA	TRUE
CD45RA- CD28- CD8+ T cell Absolute Count	rs80036087	5	3678994	T	C	0.0296	0.1373	0.8292	NA	NA	NA	NA	NA	NA	NA	TRUE
CD45RA- CD28- CD8+ T cell Absolute Count	rs80139012	2	6119988	A	G	-0.1581	0.2101	0.4519	NA	NA	NA	NA	NA	NA	NA	TRUE
CD45RA- CD28- CD8+ T cell Absolute Count	rs80142250	13	110903174	T	C	0.217	0.1938	0.2628	NA	NA	NA	NA	NA	NA	NA	TRUE
CD45RA- CD28- CD8+ T cell Absolute Count	rs80347872	6	562203	A	G	-0.0637	0.1501	0.671399	NA	NA	NA	NA	NA	NA	NA	TRUE
CD45RA- CD28- CD8+ T cell Absolute Count	rs8056824	16	61800469	C	T	-0.5869	0.3886	0.131	NA	NA	NA	NA	NA	NA	NA	TRUE
CD3 on CD28+ CD45RA+ CD8+ T cell	rs111780443	11	132210362	T	C	-0.2172	0.3057	0.4774	NA	NA	NA	NA	NA	NA	NA	TRUE
CD3 on CD28+ CD45RA+ CD8+ T cell	rs116266532	4	42485295	C	T	-0.2475	0.3959	0.5319	NA	NA	NA	NA	NA	NA	NA	TRUE
CD3 on CD28+ CD45RA+ CD8+ T cell	rs117079896	12	101971560	G	A	-0.1405	0.2565	0.583899	NA	NA	NA	NA	NA	NA	NA	TRUE
CD3 on CD28+ CD45RA+ CD8+ T cell	rs12138291	1	166464476	A	G	-0.0194	0.0761	0.7983	NA	NA	NA	NA	NA	NA	NA	TRUE
CD3 on CD28+ CD45RA+ CD8+ T cell	rs12729972	1	118256346	T	C	0.0871	0.0738	0.2382	NA	NA	NA	NA	NA	NA	NA	TRUE
CD3 on CD28+ CD45RA+ CD8+ T cell	rs12921174	16	430304	C	T	0.0258	0.0661	0.696299	NA	NA	NA	NA	NA	NA	NA	TRUE
CD3 on CD28+ CD45RA+ CD8+ T cell	rs12990220	2	45451862	A	G	-0.0353	0.0816	0.6656	NA	NA	NA	NA	NA	NA	NA	TRUE
CD3 on CD28+ CD45RA+ CD8+ T cell	rs140019589	13	62183054	T	C	-1.0443	1.2207	0.3923	NA	NA	NA	NA	NA	NA	NA	TRUE
CD3 on CD28+ CD45RA+ CD8+ T cell	rs1442353	18	40992955	T	G	0.0467	0.0717	0.5142	NA	NA	NA	NA	NA	NA	NA	TRUE
CD3 on CD28+ CD45RA+ CD8+ T cell	rs148876959	17	2592302	T	C	0.4898	0.2151	0.0227698	NA	NA	NA	NA	NA	NA	NA	TRUE
CD3 on CD28+ CD45RA+ CD8+ T cell	rs2235394	6	11763351	G	T	-0.0589	0.0669	0.3783	NA	NA	NA	NA	NA	NA	NA	TRUE
CD3 on CD28+ CD45RA+ CD8+ T cell	rs2713986	17	70794367	T	C	-0.1692	0.0859	0.0487405	NA	NA	NA	NA	NA	NA	NA	TRUE
CD3 on CD28+ CD45RA+ CD8+ T cell	rs2995089	1	167431193	A	G	0.0589	0.0748	0.4311	NA	NA	NA	NA	NA	NA	NA	TRUE
CD3 on CD28+ CD45RA+ CD8+ T cell	rs4646296	14	70243505	G	C	-0.0208	0.0918	0.821	NA	NA	NA	NA	NA	NA	NA	TRUE
CD3 on CD28+ CD45RA+ CD8+ T cell	rs4656440	1	165218634	G	C	-0.0711	0.1241	0.5667	NA	NA	NA	NA	NA	NA	NA	TRUE
CD3 on CD28+ CD45RA+ CD8+ T cell	rs4657649	1	167173140	C	T	-0.0193	0.1051	0.8546	NA	NA	NA	NA	NA	NA	NA	TRUE
CD3 on CD28+ CD45RA+ CD8+ T cell	rs62028293	16	50264054	C	T	-0.0256	0.2361	0.9136	NA	NA	NA	NA	NA	NA	NA	TRUE
CD3 on CD28+ CD45RA+ CD8+ T cell	rs62035375	16	2872116	C	G	0.0511	0.0665	0.4424	NA	NA	NA	NA	NA	NA	NA	TRUE
CD3 on CD28+ CD45RA+ CD8+ T cell	rs6479155	9	105868652	C	T	0.0733	0.066	0.2664	NA	NA	NA	NA	NA	NA	NA	TRUE
CD3 on CD28+ CD45RA+ CD8+ T cell	rs73099996	7	52060488	A	G	-0.0215	0.1773	0.9034	NA	NA	NA	NA	NA	NA	NA	TRUE
CD3 on CD28+ CD45RA+ CD8+ T cell	rs73526900	19	2615996	C	T	0.2352	0.258	0.3621	NA	NA	NA	NA	NA	NA	NA	TRUE
CD3 on CD28+ CD45RA+ CD8+ T cell	rs7519927	1	167100361	A	G	-0.0354	0.0674	0.599799	NA	NA	NA	NA	NA	NA	NA	TRUE
CD3 on CD28+ CD45RA+ CD8+ T cell	rs78043002	15	36111764	G	T	-0.02	0.127	0.8752	NA	NA	NA	NA	NA	NA	NA	TRUE
CD3 on CD28+ CD45RA+ CD8+ T cell	rs79617518	2	100208697	T	C	0.0517	0.1563	0.740901	NA	NA	NA	NA	NA	NA	NA	TRUE
CD3 on CD28+ CD45RA+ CD8+ T cell	rs79844317	10	100127250	T	C	-0.2004	0.4524	0.6578	NA	NA	NA	NA	NA	NA	NA	TRUE
CD39 on CD39+ CD8+ T cell	rs10422831	19	2019930	G	T	-0.0729	0.0745	0.3275	NA	NA	NA	NA	NA	NA	NA	TRUE
CD39 on CD39+ CD8+ T cell	rs10882701	10	97741071	C	A	-0.0157	0.0669	0.8145	NA	NA	NA	NA	NA	NA	NA	TRUE
CD39 on CD39+ CD8+ T cell	rs11107237	12	94282149	T	C	-0.0432	0.0661	0.5132	NA	NA	NA	NA	NA	NA	NA	TRUE
CD39 on CD39+ CD8+ T cell	rs111933386	3	119262389	T	C	-0.3332	0.5105	0.5139	NA	NA	NA	NA	NA	NA	NA	TRUE
CD39 on CD39+ CD8+ T cell	rs113261188	12	107834932	A	G	-0.3383	0.2155	0.1164	NA	NA	NA	NA	NA	NA	NA	TRUE
CD39 on CD39+ CD8+ T cell	rs116646957	2	115975810	G	C	0.0434	0.2844	0.8786	NA	NA	NA	NA	NA	NA	NA	TRUE
CD39 on CD39+ CD8+ T cell	rs11674407	2	1464530	C	G	0.1744	0.1663	0.2943	NA	NA	NA	NA	NA	NA	NA	TRUE
CD39 on CD39+ CD8+ T cell	rs11815047	10	1112149	C	G	-0.0271	0.0876	0.7567	NA	NA	NA	NA	NA	NA	NA	TRUE
CD39 on CD39+ CD8+ T cell	rs118169282	7	52373730	C	G	-0.2698	0.2112	0.2014	NA	NA	NA	NA	NA	NA	NA	TRUE
CD39 on CD39+ CD8+ T cell	rs12237839	9	135281367	C	A	-0.1477	0.156	0.3436	NA	NA	NA	NA	NA	NA	NA	TRUE
CD39 on CD39+ CD8+ T cell	rs12415115	10	82712186	A	G	-0.0854	0.0835	0.3064	NA	NA	NA	NA	NA	NA	NA	TRUE
CD39 on CD39+ CD8+ T cell	rs13070466	3	87382102	A	G	-0.3032	0.1656	0.06718	NA	NA	NA	NA	NA	NA	NA	TRUE
CD39 on CD39+ CD8+ T cell	rs2120877	3	106178942	G	T	0.0826	0.0658	0.2098	NA	NA	NA	NA	NA	NA	NA	TRUE
CD39 on CD39+ CD8+ T cell	rs2167204	4	121827202	T	C	-0.0314	0.2026	0.8769	NA	NA	NA	NA	NA	NA	NA	TRUE
CD39 on CD39+ CD8+ T cell	rs2901833	10	96998591	A	G	-0.0223	0.0687	0.745101	NA	NA	NA	NA	NA	NA	NA	TRUE
CD39 on CD39+ CD8+ T cell	rs4341854	19	52260567	A	C	-0.0691	0.1037	0.5053	NA	NA	NA	NA	NA	NA	NA	TRUE
CD39 on CD39+ CD8+ T cell	rs7088961	10	97608114	G	C	-0.105	0.0657	0.1097	NA	NA	NA	NA	NA	NA	NA	TRUE
CD39 on CD39+ CD8+ T cell	rs72866625	6	47410742	A	T	-0.2601	0.1791	0.1464	NA	NA	NA	NA	NA	NA	NA	TRUE
CD39 on CD39+ CD8+ T cell	rs728713	10	105552449	G	A	-0.0447	0.1212	0.7121	NA	NA	NA	NA	NA	NA	NA	TRUE
CD39 on CD39+ CD8+ T cell	rs76983442	7	101186788	G	C	-0.2466	0.1051	0.0188999	NA	NA	NA	NA	NA	NA	NA	TRUE
CD39 on CD39+ CD8+ T cell	rs78570145	4	158695975	G	A	0.0216	0.2227	0.9227	NA	NA	NA	NA	NA	NA	NA	TRUE
CD39 on CD39+ CD8+ T cell	rs78933037	6	1424645	C	T	-0.0504	0.1434	0.725499	NA	NA	NA	NA	NA	NA	NA	TRUE
CD39 on CD39+ CD8+ T cell	rs8014341	14	89487689	C	T	0.1059	0.0657	0.107	NA	NA	NA	NA	NA	NA	NA	TRUE
CD39 on CD39+ CD8+ T cell	rs8178474	21	34649337	G	A	-0.032	0.0977	0.7431	NA	NA	NA	NA	NA	NA	NA	TRUE
CD39 on CD39+ CD8+ T cell	rs9882438	3	36776413	G	A	0.0313	0.1061	0.768199	NA	NA	NA	NA	NA	NA	NA	TRUE
CD25 on IgD- CD24- B cell	rs111500944	15	80687474	T	C	0.1496	0.228	0.5117	TRUE	rs111500944	rs74027753	T	C	A	G	TRUE
CD25 on IgD- CD24- B cell	rs11245200	10	126182752	T	C	0.0155	0.0963	0.8724	NA	NA	NA	NA	NA	NA	NA	TRUE
CD25 on IgD- CD24- B cell	rs11548656	16	81916912	G	A	0.1266	0.1554	0.4152	NA	NA	NA	NA	NA	NA	NA	TRUE
CD25 on IgD- CD24- B cell	rs11636705	15	96605912	T	C	-0.0007	0.085	0.9934	NA	NA	NA	NA	NA	NA	NA	TRUE
CD25 on IgD- CD24- B cell	rs11688172	2	150793155	A	G	0.0205	0.0677	0.7622	NA	NA	NA	NA	NA	NA	NA	TRUE
CD25 on IgD- CD24- B cell	rs12529059	6	64695023	T	C	-0.0313	0.0711	0.6595	NA	NA	NA	NA	NA	NA	NA	TRUE
CD25 on IgD- CD24- B cell	rs1370277	15	80445815	T	A	0.052	0.087	0.5499	NA	NA	NA	NA	NA	NA	NA	TRUE
CD25 on IgD- CD24- B cell	rs146277285	10	107243367	T	C	0.1371	0.2276	0.5471	NA	NA	NA	NA	NA	NA	NA	TRUE
CD25 on IgD- CD24- B cell	rs147487472	10	6191376	A	C	-0.0078	0.1142	0.9458	NA	NA	NA	NA	NA	NA	NA	TRUE
CD25 on IgD- CD24- B cell	rs17327745	1	95917846	G	A	0.133	0.1426	0.3508	NA	NA	NA	NA	NA	NA	NA	TRUE
CD25 on IgD- CD24- B cell	rs2290263	7	25887278	A	G	-0.0887	0.0783	0.2573	NA	NA	NA	NA	NA	NA	NA	TRUE
CD25 on IgD- CD24- B cell	rs2732439	12	48744199	A	C	0.0524	0.0662	0.4289	NA	NA	NA	NA	NA	NA	NA	TRUE
CD25 on IgD- CD24- B cell	rs350822	19	4083560	C	T	0.0138	0.0773	0.8578	NA	NA	NA	NA	NA	NA	NA	TRUE
CD25 on IgD- CD24- B cell	rs35830739	1	229725893	A	C	-0.0503	0.1934	0.7947	NA	NA	NA	NA	NA	NA	NA	TRUE
CD25 on IgD- CD24- B cell	rs4073186	2	30043619	A	G	0.0062	0.0662	0.9253	NA	NA	NA	NA	NA	NA	NA	TRUE
CD25 on IgD- CD24- B cell	rs4099100	18	24488604	G	A	0.1488	0.1533	0.3315	NA	NA	NA	NA	NA	NA	NA	TRUE
CD25 on IgD- CD24- B cell	rs41294937	10	6106621	C	T	0.1547	0.1753	0.3775	NA	NA	NA	NA	NA	NA	NA	TRUE
CD25 on IgD- CD24- B cell	rs4787827	16	26306929	G	T	-0.0074	0.0655	0.9104	NA	NA	NA	NA	NA	NA	NA	TRUE
CD25 on IgD- CD24- B cell	rs6940205	6	107141246	T	C	-0.0382	0.0752	0.611499	NA	NA	NA	NA	NA	NA	NA	TRUE
CD25 on IgD- CD24- B cell	rs72809405	2	61173382	A	G	0.0465	0.0803	0.5626	NA	NA	NA	NA	NA	NA	NA	TRUE
CD25 on IgD- CD24- B cell	rs72973530	2	235335429	G	A	0.229	0.5173	0.658	NA	NA	NA	NA	NA	NA	NA	TRUE
CD25 on IgD- CD24- B cell	rs73224863	4	29267406	T	G	-0.0484	0.0995	0.6271	NA	NA	NA	NA	NA	NA	NA	TRUE
CD25 on IgD- CD24- B cell	rs75007695	2	241875782	A	G	-0.3859	0.8066	0.6323	NA	NA	NA	NA	NA	NA	NA	TRUE
CD25 on IgD- CD24- B cell	rs7863711	9	93616303	G	A	-0.0613	0.0663	0.3549	NA	NA	NA	NA	NA	NA	NA	TRUE
CD25 on IgD- CD24- B cell	rs9573934	13	77338074	C	T	-0.0406	0.0881	0.6447	NA	NA	NA	NA	NA	NA	NA	TRUE
CD25 on IgD- CD24- B cell	rs9892531	17	72336957	G	T	0.0163	0.1004	0.8714	NA	NA	NA	NA	NA	NA	NA	TRUE
CD4 on CD45RA+ CD4+ T cell	rs10115790	9	7345304	A	G	0.0584	0.0758	0.4413	NA	NA	NA	NA	NA	NA	NA	TRUE
CD4 on CD45RA+ CD4+ T cell	rs10501464	11	80053454	C	T	-0.106	0.0911	0.2443	NA	NA	NA	NA	NA	NA	NA	TRUE
CD4 on CD45RA+ CD4+ T cell	rs11073860	15	89934406	A	G	0.4052	0.2445	0.0975304	NA	NA	NA	NA	NA	NA	NA	TRUE
CD4 on CD45RA+ CD4+ T cell	rs11569383	12	6557758	G	C	0.3747	0.2333	0.1082	NA	NA	NA	NA	NA	NA	NA	TRUE
CD4 on CD45RA+ CD4+ T cell	rs11584966	1	226382922	G	A	-0.0098	0.0988	0.921	NA	NA	NA	NA	NA	NA	NA	TRUE
CD4 on CD45RA+ CD4+ T cell	rs11615628	12	6903631	A	G	-0.0401	0.0725	0.5805	NA	NA	NA	NA	NA	NA	NA	TRUE
CD4 on CD45RA+ CD4+ T cell	rs11807869	1	244370098	T	C	-0.063	0.0783	0.4206	NA	NA	NA	NA	NA	NA	NA	TRUE
CD4 on CD45RA+ CD4+ T cell	rs118120903	8	30276043	T	C	-0.6175	0.3523	0.0795994	NA	NA	NA	NA	NA	NA	NA	TRUE
CD4 on CD45RA+ CD4+ T cell	rs144911886	4	190091645	T	C	-0.0838	0.4889	0.8639	NA	NA	NA	NA	NA	NA	NA	TRUE
CD4 on CD45RA+ CD4+ T cell	rs147954895	10	3259982	C	A	-0.172	0.3659	0.6383	NA	NA	NA	NA	NA	NA	NA	TRUE
CD4 on CD45RA+ CD4+ T cell	rs16831529	2	153519768	T	C	0.1803	0.1525	0.2371	NA	NA	NA	NA	NA	NA	NA	TRUE
CD4 on CD45RA+ CD4+ T cell	rs184697850	2	80753761	T	C	0.1372	0.2002	0.4932	NA	NA	NA	NA	NA	NA	NA	TRUE
CD4 on CD45RA+ CD4+ T cell	rs2960460	7	77638859	T	C	0.1092	0.0857	0.2027	NA	NA	NA	NA	NA	NA	NA	TRUE
CD4 on CD45RA+ CD4+ T cell	rs3129267	6	33098896	G	C	-0.0268	0.0711	0.7063	NA	NA	NA	NA	NA	NA	NA	TRUE
CD4 on CD45RA+ CD4+ T cell	rs4487854	9	137844723	G	A	0.4908	0.3622	0.1754	NA	NA	NA	NA	NA	NA	NA	TRUE
CD4 on CD45RA+ CD4+ T cell	rs4766578	12	111904371	A	T	-0.0861	0.066	0.1925	NA	NA	NA	NA	NA	NA	NA	TRUE
CD4 on CD45RA+ CD4+ T cell	rs530397075	4	63972579	A	G	-0.037	0.0892	0.6783	TRUE	rs530397075	rs56829413	A	G	A	G	TRUE
CD4 on CD45RA+ CD4+ T cell	rs547243038	13	52772498	T	C	-0.309	0.9221	0.7375	TRUE	rs547243038	rs142072671	T	C	G	A	TRUE
CD4 on CD45RA+ CD4+ T cell	rs61951572	13	70982795	C	T	0.0255	0.1737	0.8831	NA	NA	NA	NA	NA	NA	NA	TRUE
CD4 on CD45RA+ CD4+ T cell	rs62027494	15	94203188	G	C	0.0581	0.2116	0.783599	NA	NA	NA	NA	NA	NA	NA	TRUE
CD4 on CD45RA+ CD4+ T cell	rs6580816	12	51622418	T	C	0.0673	0.0659	0.3073	NA	NA	NA	NA	NA	NA	NA	TRUE
CD4 on CD45RA+ CD4+ T cell	rs72712872	1	160982770	C	T	0.1697	0.257	0.5091	NA	NA	NA	NA	NA	NA	NA	TRUE
CD4 on CD45RA+ CD4+ T cell	rs74604607	5	52143523	T	A	-0.0837	0.0894	0.3492	NA	NA	NA	NA	NA	NA	NA	TRUE
CD4 on CD45RA+ CD4+ T cell	rs7827166	8	15773120	A	G	0.5034	0.2058	0.0144601	NA	NA	NA	NA	NA	NA	NA	TRUE
CD4 on CD45RA+ CD4+ T cell	rs8009128	14	33560928	A	G	-0.0561	0.083	0.4996	NA	NA	NA	NA	NA	NA	NA	TRUE
CD4 on CD45RA+ CD4+ T cell	rs8011224	14	65969670	A	T	0.0907	0.0668	0.1747	NA	NA	NA	NA	NA	NA	NA	TRUE
CD4 on CD45RA+ CD4+ T cell	rs9939476	16	65846028	A	G	-0.1264	0.0673	0.0605801	NA	NA	NA	NA	NA	NA	NA	TRUE
CD4 on CD45RA+ CD4+ T cell	rs9992090	4	150982870	T	C	0.0569	0.069	0.4094	NA	NA	NA	NA	NA	NA	NA	TRUE
CD25 on CD24+ CD27+ B cell	rs10852336	16	11665465	T	G	0.0608	0.0837	0.4678	NA	NA	NA	NA	NA	NA	NA	TRUE
CD25 on CD24+ CD27+ B cell	rs111912558	17	44356793	C	T	-0.2598	0.1194	0.0294999	TRUE	rs111912558	rs2696524	C	T	G	A	TRUE
CD25 on CD24+ CD27+ B cell	rs11245200	10	126182752	T	C	0.0155	0.0963	0.8724	NA	NA	NA	NA	NA	NA	NA	TRUE
CD25 on CD24+ CD27+ B cell	rs11598494	10	6178941	C	T	-0.0175	0.0698	0.8017	NA	NA	NA	NA	NA	NA	NA	TRUE
CD25 on CD24+ CD27+ B cell	rs12139506	1	61376720	G	A	-0.0157	0.1437	0.9131	NA	NA	NA	NA	NA	NA	NA	TRUE
CD25 on CD24+ CD27+ B cell	rs12192925	6	37488754	T	C	-0.0617	0.0737	0.4028	NA	NA	NA	NA	NA	NA	NA	TRUE
CD25 on CD24+ CD27+ B cell	rs12886102	14	100108322	T	G	-0.0023	0.0831	0.9776	NA	NA	NA	NA	NA	NA	NA	TRUE
CD25 on CD24+ CD27+ B cell	rs12907742	15	101525737	C	T	-0.0057	0.1011	0.9553	NA	NA	NA	NA	NA	NA	NA	TRUE
CD25 on CD24+ CD27+ B cell	rs140833732	8	36436637	T	A	0.1119	0.229	0.625101	NA	NA	NA	NA	NA	NA	NA	TRUE
CD25 on CD24+ CD27+ B cell	rs144182927	21	23113704	T	G	0.7344	0.3106	0.0180401	NA	NA	NA	NA	NA	NA	NA	TRUE
CD25 on CD24+ CD27+ B cell	rs1660369	1	214407674	T	C	0.2022	0.1907	0.2891	NA	NA	NA	NA	NA	NA	NA	TRUE
CD25 on CD24+ CD27+ B cell	rs1887027	10	6113782	T	C	0.0909	0.083	0.2735	NA	NA	NA	NA	NA	NA	NA	TRUE
CD25 on CD24+ CD27+ B cell	rs191775575	2	119092313	T	C	0.0517	0.1221	0.671699	TRUE	rs191775575	rs72840819	T	C	G	A	TRUE
CD25 on CD24+ CD27+ B cell	rs200381543	22	22548522	T	C	0.0407	0.1364	0.7656	TRUE	rs200381543	rs1543780	T	C	A	G	TRUE
CD25 on CD24+ CD27+ B cell	rs28365327	18	25753552	A	G	-0.0304	0.0662	0.646001	NA	NA	NA	NA	NA	NA	NA	TRUE
CD25 on CD24+ CD27+ B cell	rs2853765	10	7830675	C	G	0.1804	0.0998	0.0707604	NA	NA	NA	NA	NA	NA	NA	TRUE
CD25 on CD24+ CD27+ B cell	rs2999572	7	25590299	G	T	-0.0545	0.0694	0.4323	NA	NA	NA	NA	NA	NA	NA	TRUE
CD25 on CD24+ CD27+ B cell	rs3793662	9	95886051	T	C	-0.1064	0.079	0.1781	NA	NA	NA	NA	NA	NA	NA	TRUE
CD25 on CD24+ CD27+ B cell	rs3862036	21	44262209	A	G	-0.1305	0.2527	0.6056	NA	NA	NA	NA	NA	NA	NA	TRUE
CD25 on CD24+ CD27+ B cell	rs4747882	10	6162476	T	A	-0.0641	0.0799	0.4222	NA	NA	NA	NA	NA	NA	NA	TRUE
CD25 on CD24+ CD27+ B cell	rs536374	18	34920165	C	T	0.2066	0.0935	0.0270701	TRUE	rs536374	rs610846	T	C	A	C	TRUE
CD25 on CD24+ CD27+ B cell	rs59278703	11	35069685	A	C	-0.1561	0.1625	0.3368	NA	NA	NA	NA	NA	NA	NA	TRUE
CD25 on CD24+ CD27+ B cell	rs62135678	2	33172362	C	G	-0.0126	0.0903	0.8892	TRUE	rs62135678	rs62135679	C	G	T	C	TRUE
CD25 on CD24+ CD27+ B cell	rs7708967	5	8139657	A	G	0.0234	0.0653	0.719999	NA	NA	NA	NA	NA	NA	NA	TRUE
CD25 on CD24+ CD27+ B cell	rs77303104	9	108634724	G	A	-0.0028	0.2072	0.9893	NA	NA	NA	NA	NA	NA	NA	TRUE
CD25 on CD24+ CD27+ B cell	rs78990890	4	161318933	C	T	0.1076	0.1274	0.3983	NA	NA	NA	NA	NA	NA	NA	TRUE
HLA DR+ CD8+ T cell %T cell	rs1091849	16	10829280	G	A	-0.0728	0.0717	0.3097	NA	NA	NA	NA	NA	NA	NA	TRUE
HLA DR+ CD8+ T cell %T cell	rs11054779	12	12458534	T	G	-0.1642	0.129	0.2029	TRUE	rs11054779	rs10845527	T	G	G	A	TRUE
HLA DR+ CD8+ T cell %T cell	rs111509656	9	101005853	C	T	0.0324	0.4322	0.9403	NA	NA	NA	NA	NA	NA	NA	TRUE
HLA DR+ CD8+ T cell %T cell	rs112455120	16	10380785	T	C	0.1537	0.1018	0.1311	NA	NA	NA	NA	NA	NA	NA	TRUE
HLA DR+ CD8+ T cell %T cell	rs112935806	1	182869895	A	G	0.3135	0.2485	0.2072	NA	NA	NA	NA	NA	NA	NA	TRUE
HLA DR+ CD8+ T cell %T cell	rs11598687	10	76609571	C	G	-0.2103	0.2872	0.4641	NA	NA	NA	NA	NA	NA	NA	TRUE
HLA DR+ CD8+ T cell %T cell	rs117517764	19	17485805	G	A	-0.0834	0.0845	0.3236	NA	NA	NA	NA	NA	NA	NA	TRUE
HLA DR+ CD8+ T cell %T cell	rs12029484	1	230111146	G	A	-0.0566	0.1391	0.6842	NA	NA	NA	NA	NA	NA	NA	TRUE
HLA DR+ CD8+ T cell %T cell	rs138213638	18	55985546	C	T	0.103	0.1577	0.513701	NA	NA	NA	NA	NA	NA	NA	TRUE
HLA DR+ CD8+ T cell %T cell	rs138678763	8	11817727	C	T	-0.5963	0.4715	0.2061	NA	NA	NA	NA	NA	NA	NA	TRUE
HLA DR+ CD8+ T cell %T cell	rs1407309	9	117651780	A	G	0.0173	0.0653	0.791099	NA	NA	NA	NA	NA	NA	NA	TRUE
HLA DR+ CD8+ T cell %T cell	rs3087456	16	10970902	A	G	0.0811	0.0741	0.2738	NA	NA	NA	NA	NA	NA	NA	TRUE
HLA DR+ CD8+ T cell %T cell	rs34287418	14	104939039	G	C	0.0594	0.2358	0.8011	NA	NA	NA	NA	NA	NA	NA	TRUE
HLA DR+ CD8+ T cell %T cell	rs4920093	21	43304155	G	A	-0.0447	0.2639	0.8655	NA	NA	NA	NA	NA	NA	NA	TRUE
HLA DR+ CD8+ T cell %T cell	rs506151	13	110882752	T	C	-0.1041	0.1077	0.3338	NA	NA	NA	NA	NA	NA	NA	TRUE
HLA DR+ CD8+ T cell %T cell	rs542160	11	107676543	T	C	-0.0472	0.0654	0.4707	NA	NA	NA	NA	NA	NA	NA	TRUE
HLA DR+ CD8+ T cell %T cell	rs59556129	19	42107792	T	C	0.1362	0.0918	0.138	TRUE	rs59556129	rs6508984	T	C	C	A	TRUE
HLA DR+ CD8+ T cell %T cell	rs6020784	20	49449929	G	A	-0.0613	0.0753	0.4157	NA	NA	NA	NA	NA	NA	NA	TRUE
HLA DR+ CD8+ T cell %T cell	rs62029480	16	10651993	T	C	0.1142	0.1814	0.5291	NA	NA	NA	NA	NA	NA	NA	TRUE
HLA DR+ CD8+ T cell %T cell	rs6975360	7	82348481	G	A	-0.0248	0.079	0.753701	NA	NA	NA	NA	NA	NA	NA	TRUE
HLA DR+ CD8+ T cell %T cell	rs7027771	9	101552955	C	T	-0.0823	0.0667	0.2169	NA	NA	NA	NA	NA	NA	NA	TRUE
HLA DR+ CD8+ T cell %T cell	rs7195518	16	11485515	G	A	0.0232	0.229	0.9191	NA	NA	NA	NA	NA	NA	NA	TRUE
HLA DR+ CD8+ T cell %T cell	rs72757686	1	243409313	C	G	-0.4645	0.2505	0.0636898	NA	NA	NA	NA	NA	NA	NA	TRUE
HLA DR+ CD8+ T cell %T cell	rs72779785	16	10569039	G	A	0.0855	0.1322	0.5175	NA	NA	NA	NA	NA	NA	NA	TRUE
HLA DR+ CD8+ T cell %T cell	rs72998075	11	109402654	T	C	-0.0731	0.1267	0.5638	NA	NA	NA	NA	NA	NA	NA	TRUE
HLA DR+ CD8+ T cell %T cell	rs73365443	12	85019560	A	G	0.0148	0.075	0.8437	NA	NA	NA	NA	NA	NA	NA	TRUE
HLA DR+ CD8+ T cell %T cell	rs75588949	9	113087414	T	A	-0.0079	0.1163	0.9462	NA	NA	NA	NA	NA	NA	NA	TRUE
HLA DR+ CD8+ T cell %T cell	rs76443179	19	38669622	A	G	0.0433	0.165	0.793	NA	NA	NA	NA	NA	NA	NA	TRUE
HLA DR+ CD8+ T cell %T cell	rs771140	1	34612610	G	C	-0.0169	0.1375	0.9021	NA	NA	NA	NA	NA	NA	NA	TRUE
HLA DR+ CD8+ T cell %T cell	rs78456529	7	131627162	T	C	0.1994	0.1631	0.2214	NA	NA	NA	NA	NA	NA	NA	TRUE
HLA DR+ CD8+ T cell %T cell	rs78867731	8	107775474	T	A	0.198	0.1292	0.1253	NA	NA	NA	NA	NA	NA	NA	TRUE
HLA DR+ CD8+ T cell %T cell	rs79132531	11	107259543	G	A	0.0176	0.7211	0.9805	NA	NA	NA	NA	NA	NA	NA	TRUE
HLA DR+ CD8+ T cell %T cell	rs9378213	6	32449160	G	T	0.0136	0.0807	0.8661	TRUE	rs9378213	rs9394099	G	T	T	G	TRUE
CD20 on CD24+ CD27+ B cell	rs111259171	6	32640351	G	A	0.0611	0.3239	0.8505	NA	NA	NA	NA	NA	NA	NA	TRUE
CD20 on CD24+ CD27+ B cell	rs11187166	10	94516008	T	C	0.1246	0.0848	0.1417	NA	NA	NA	NA	NA	NA	NA	TRUE
CD20 on CD24+ CD27+ B cell	rs111896387	12	45116844	T	C	0.0391	0.1377	0.776201	NA	NA	NA	NA	NA	NA	NA	TRUE
CD20 on CD24+ CD27+ B cell	rs114915558	5	98564385	G	A	-0.0399	0.1642	0.8081	NA	NA	NA	NA	NA	NA	NA	TRUE
CD20 on CD24+ CD27+ B cell	rs12196019	6	31005483	A	C	0.454	0.1775	0.0105599	NA	NA	NA	NA	NA	NA	NA	TRUE
CD20 on CD24+ CD27+ B cell	rs12554596	9	37002142	G	A	-0.1628	0.0984	0.0979107	NA	NA	NA	NA	NA	NA	NA	TRUE
CD20 on CD24+ CD27+ B cell	rs13080324	3	111952407	A	C	-0.0477	0.0736	0.517101	NA	NA	NA	NA	NA	NA	NA	TRUE
CD20 on CD24+ CD27+ B cell	rs141121779	19	49998328	A	G	-0.2346	0.2175	0.2807	NA	NA	NA	NA	NA	NA	NA	TRUE
CD20 on CD24+ CD27+ B cell	rs141211110	16	61118647	T	C	0.3075	0.5696	0.5892	NA	NA	NA	NA	NA	NA	NA	TRUE
CD20 on CD24+ CD27+ B cell	rs149204679	3	27240644	G	A	-0.2896	0.3868	0.454099	NA	NA	NA	NA	NA	NA	NA	TRUE
CD20 on CD24+ CD27+ B cell	rs149214933	13	64174465	G	T	0.2053	0.163	0.2077	NA	NA	NA	NA	NA	NA	NA	TRUE
CD20 on CD24+ CD27+ B cell	rs149695230	11	60288804	G	T	-0.1042	0.161	0.517299	NA	NA	NA	NA	NA	NA	NA	TRUE
CD20 on CD24+ CD27+ B cell	rs179212	16	19308868	C	T	0.0281	0.1246	0.8217	NA	NA	NA	NA	NA	NA	NA	TRUE
CD20 on CD24+ CD27+ B cell	rs187188344	2	178858731	G	C	-0.3048	0.2968	0.3045	NA	NA	NA	NA	NA	NA	NA	TRUE
CD20 on CD24+ CD27+ B cell	rs2114442	4	100832060	T	C	-0.0122	0.0655	0.8517	NA	NA	NA	NA	NA	NA	NA	TRUE
CD20 on CD24+ CD27+ B cell	rs2578469	12	4101401	A	G	0.0566	0.073	0.4375	NA	NA	NA	NA	NA	NA	NA	TRUE
CD20 on CD24+ CD27+ B cell	rs295654	5	58107171	T	C	0.0071	0.0657	0.9141	NA	NA	NA	NA	NA	NA	NA	TRUE
CD20 on CD24+ CD27+ B cell	rs55809481	19	49872521	C	T	-0.0154	0.0712	0.8293	NA	NA	NA	NA	NA	NA	NA	TRUE
CD20 on CD24+ CD27+ B cell	rs61731791	19	50940778	T	C	-0.0548	0.2019	0.7862	NA	NA	NA	NA	NA	NA	NA	TRUE
CD20 on CD24+ CD27+ B cell	rs61958965	13	72232674	T	C	-0.1232	0.1012	0.2235	NA	NA	NA	NA	NA	NA	NA	TRUE
CD20 on CD24+ CD27+ B cell	rs62000215	15	31184858	T	C	0.0231	0.1652	0.8886	NA	NA	NA	NA	NA	NA	NA	TRUE
CD20 on CD24+ CD27+ B cell	rs62340965	4	190508875	A	T	-0.1227	0.122	0.3145	NA	NA	NA	NA	NA	NA	NA	TRUE
CD20 on CD24+ CD27+ B cell	rs6459417	6	15858996	T	C	0.1706	0.1048	0.1034	NA	NA	NA	NA	NA	NA	NA	TRUE
CD20 on CD24+ CD27+ B cell	rs6922309	6	31321238	C	G	-0.1335	0.1805	0.4594	NA	NA	NA	NA	NA	NA	NA	TRUE
CD20 on CD24+ CD27+ B cell	rs7035906	9	95898832	A	G	-0.0131	0.1606	0.9352	NA	NA	NA	NA	NA	NA	NA	TRUE
CD20 on CD24+ CD27+ B cell	rs7128035	11	268078	C	T	-0.049	0.0764	0.5217	NA	NA	NA	NA	NA	NA	NA	TRUE
CD20 on CD24+ CD27+ B cell	rs74621542	11	60166613	C	T	-0.4582	0.1459	0.001692	NA	NA	NA	NA	NA	NA	NA	TRUE
CD20 on CD24+ CD27+ B cell	rs75071948	9	75768836	G	T	-0.035	0.2814	0.9009	NA	NA	NA	NA	NA	NA	NA	TRUE
CD20 on CD24+ CD27+ B cell	rs77612075	5	162820460	T	C	0.1189	0.1664	0.4747	NA	NA	NA	NA	NA	NA	NA	TRUE
CD20 on CD24+ CD27+ B cell	rs78850316	10	99560231	T	C	0.248	0.1409	0.0783809	NA	NA	NA	NA	NA	NA	NA	TRUE
CD20 on CD24+ CD27+ B cell	rs9400057	6	107162216	A	G	-0.1123	0.1929	0.5606	NA	NA	NA	NA	NA	NA	NA	TRUE
CD20 on CD24+ CD27+ B cell	rs9461557	6	29765925	T	C	-0.6262	0.2796	0.0251102	NA	NA	NA	NA	NA	NA	NA	TRUE
Natural Killer %CD3- lymphocyte	rs111661128	17	76403698	A	G	-0.218	0.1646	0.1853	NA	NA	NA	NA	NA	NA	NA	TRUE
Natural Killer %CD3- lymphocyte	rs11954223	5	67413499	A	G	-0.3349	0.3188	0.2936	NA	NA	NA	NA	NA	NA	NA	TRUE
Natural Killer %CD3- lymphocyte	rs12087279	1	82243292	T	C	0.0954	0.0842	0.2569	NA	NA	NA	NA	NA	NA	NA	TRUE
Natural Killer %CD3- lymphocyte	rs12874404	13	108993494	G	A	0.0256	0.181	0.8876	NA	NA	NA	NA	NA	NA	NA	TRUE
Natural Killer %CD3- lymphocyte	rs142527102	8	17769401	C	T	-0.0781	0.2238	0.7272	NA	NA	NA	NA	NA	NA	NA	TRUE
Natural Killer %CD3- lymphocyte	rs146445024	9	96368316	T	C	0.1022	0.163	0.5307	NA	NA	NA	NA	NA	NA	NA	TRUE
Natural Killer %CD3- lymphocyte	rs17823772	10	105928767	T	C	-0.06	0.1148	0.601399	NA	NA	NA	NA	NA	NA	NA	TRUE
Natural Killer %CD3- lymphocyte	rs183053322	1	25076059	T	C	-0.3026	0.3807	0.4267	NA	NA	NA	NA	NA	NA	NA	TRUE
Natural Killer %CD3- lymphocyte	rs190518013	4	109649839	T	A	-0.1437	0.2718	0.596901	NA	NA	NA	NA	NA	NA	NA	TRUE
Natural Killer %CD3- lymphocyte	rs191368650	4	110029714	T	G	-0.1233	0.1953	0.5278	NA	NA	NA	NA	NA	NA	NA	TRUE
Natural Killer %CD3- lymphocyte	rs1915649	10	66556168	T	C	-0.0316	0.1589	0.8426	NA	NA	NA	NA	NA	NA	NA	TRUE
Natural Killer %CD3- lymphocyte	rs2213306	8	28615433	A	G	-0.1458	0.0761	0.0554702	NA	NA	NA	NA	NA	NA	NA	TRUE
Natural Killer %CD3- lymphocyte	rs2433423	11	86428029	C	T	0.2661	0.151	0.07817	NA	NA	NA	NA	NA	NA	NA	TRUE
Natural Killer %CD3- lymphocyte	rs2623730	8	3612222	T	C	-0.1417	0.1448	0.3279	NA	NA	NA	NA	NA	NA	NA	TRUE
Natural Killer %CD3- lymphocyte	rs281407	19	49233335	A	G	0.0673	0.07	0.3367	NA	NA	NA	NA	NA	NA	NA	TRUE
Natural Killer %CD3- lymphocyte	rs34588768	4	55012690	T	C	0.2984	0.2117	0.1588	NA	NA	NA	NA	NA	NA	NA	TRUE
Natural Killer %CD3- lymphocyte	rs35483654	5	133009855	T	C	0.1451	0.1319	0.2711	NA	NA	NA	NA	NA	NA	NA	TRUE
Natural Killer %CD3- lymphocyte	rs4239087	17	63434313	C	T	-0.1497	0.1826	0.4124	NA	NA	NA	NA	NA	NA	NA	TRUE
Natural Killer %CD3- lymphocyte	rs55971447	1	161515326	T	C	-0.0761	0.1056	0.4711	NA	NA	NA	NA	NA	NA	NA	TRUE
Natural Killer %CD3- lymphocyte	rs56289531	7	36221410	T	G	-0.2293	0.4819	0.6342	NA	NA	NA	NA	NA	NA	NA	TRUE
Natural Killer %CD3- lymphocyte	rs56311672	5	106196268	T	A	-0.1485	0.3165	0.6389	NA	NA	NA	NA	NA	NA	NA	TRUE
Natural Killer %CD3- lymphocyte	rs7218011	17	33773022	G	A	-0.0193	0.0771	0.8028	NA	NA	NA	NA	NA	NA	NA	TRUE
Natural Killer %CD3- lymphocyte	rs73174907	22	43064030	A	T	-0.0785	0.0847	0.3542	NA	NA	NA	NA	NA	NA	NA	TRUE
Natural Killer %CD3- lymphocyte	rs73520180	9	118756021	C	T	0.1798	0.1194	0.1323	NA	NA	NA	NA	NA	NA	NA	TRUE
Natural Killer %CD3- lymphocyte	rs77438219	5	66776987	A	G	0.1606	0.4141	0.6982	NA	NA	NA	NA	NA	NA	NA	TRUE
Natural Killer %CD3- lymphocyte	rs78468114	18	8581509	T	C	0.0998	0.2223	0.6536	NA	NA	NA	NA	NA	NA	NA	TRUE
Natural Killer %CD3- lymphocyte	rs9916257	17	33797371	T	G	-0.1379	0.0672	0.0403005	NA	NA	NA	NA	NA	NA	NA	TRUE
CD20 on transitional B cell	rs10958698	8	41641075	T	C	-0.0808	0.0655	0.217	NA	NA	NA	NA	NA	NA	NA	TRUE
CD20 on transitional B cell	rs11055535	12	13754468	C	T	0.1215	0.1367	0.3741	NA	NA	NA	NA	NA	NA	NA	TRUE
CD20 on transitional B cell	rs114212270	2	174337105	C	T	0.0151	0.1159	0.8965	NA	NA	NA	NA	NA	NA	NA	TRUE
CD20 on transitional B cell	rs114984432	3	42912480	A	G	-0.0725	0.1318	0.5824	NA	NA	NA	NA	NA	NA	NA	TRUE
CD20 on transitional B cell	rs11627327	14	26441807	G	A	0.152	0.1342	0.2575	NA	NA	NA	NA	NA	NA	NA	TRUE
CD20 on transitional B cell	rs117413283	18	47434681	T	C	-0.0537	0.1374	0.6959	NA	NA	NA	NA	NA	NA	NA	TRUE
CD20 on transitional B cell	rs118186161	19	17549328	G	C	0.0547	0.1223	0.6548	NA	NA	NA	NA	NA	NA	NA	TRUE
CD20 on transitional B cell	rs12026973	1	107824037	T	G	0.0943	0.0847	0.2658	NA	NA	NA	NA	NA	NA	NA	TRUE
CD20 on transitional B cell	rs12473410	2	115568051	G	C	-0.0511	0.0986	0.6041	NA	NA	NA	NA	NA	NA	NA	TRUE
CD20 on transitional B cell	rs146974582	5	158703283	G	A	-0.0699	0.1932	0.7175	NA	NA	NA	NA	NA	NA	NA	TRUE
CD20 on transitional B cell	rs149341358	21	46442156	T	C	0.0762	0.1479	0.6062	NA	NA	NA	NA	NA	NA	NA	TRUE
CD20 on transitional B cell	rs233495	6	14806317	T	C	0.1098	0.0677	0.1049	NA	NA	NA	NA	NA	NA	NA	TRUE
CD20 on transitional B cell	rs34486765	19	49915911	A	G	0.0017	0.0915	0.9848	NA	NA	NA	NA	NA	NA	NA	TRUE
CD20 on transitional B cell	rs61011928	7	56434969	T	A	-0.0106	0.0701	0.8803	NA	NA	NA	NA	NA	NA	NA	TRUE
CD20 on transitional B cell	rs72683667	1	78106407	T	C	0.0039	0.1422	0.9782	NA	NA	NA	NA	NA	NA	NA	TRUE
CD20 on transitional B cell	rs72836542	6	14091682	T	C	0.0102	0.0716	0.8863	NA	NA	NA	NA	NA	NA	NA	TRUE
CD20 on transitional B cell	rs73175579	3	185524179	A	C	-0.0789	0.1464	0.5902	NA	NA	NA	NA	NA	NA	NA	TRUE
CD20 on transitional B cell	rs73252531	4	25162256	C	A	-0.1173	0.1264	0.3535	NA	NA	NA	NA	NA	NA	NA	TRUE
CD20 on transitional B cell	rs76437378	9	83114502	C	A	0.0354	0.1949	0.8559	NA	NA	NA	NA	NA	NA	NA	TRUE
CD20 on transitional B cell	rs7939177	11	60266070	T	C	0.087	0.0656	0.1845	NA	NA	NA	NA	NA	NA	NA	TRUE
CD20 on transitional B cell	rs879299	6	15897007	G	T	0.0887	0.0851	0.2973	NA	NA	NA	NA	NA	NA	NA	TRUE
CD20 on transitional B cell	rs9273390	6	32627050	C	G	-0.0119	0.0815	0.8842	TRUE	rs9273390	rs9273393	C	G	A	G	TRUE
CD20 on transitional B cell	rs978366	10	95731909	G	C	0.022	0.0914	0.8098	NA	NA	NA	NA	NA	NA	NA	TRUE
CD20 on transitional B cell	rs9910861	17	2801009	A	T	-0.0254	0.072	0.724101	NA	NA	NA	NA	NA	NA	NA	TRUE
HLA DR+ Natural Killer %CD3- lymphocyte	rs10260467	7	11300995	T	A	0.0267	0.0822	0.7449	NA	NA	NA	NA	NA	NA	NA	TRUE
HLA DR+ Natural Killer %CD3- lymphocyte	rs11595870	10	12408809	A	G	-0.2033	0.1307	0.1197	NA	NA	NA	NA	NA	NA	NA	TRUE
HLA DR+ Natural Killer %CD3- lymphocyte	rs117338457	11	69354886	T	G	0.1452	0.1521	0.3398	NA	NA	NA	NA	NA	NA	NA	TRUE
HLA DR+ Natural Killer %CD3- lymphocyte	rs144018284	13	48165147	T	C	-0.5219	0.4571	0.2535	NA	NA	NA	NA	NA	NA	NA	TRUE
HLA DR+ Natural Killer %CD3- lymphocyte	rs145013190	8	98791630	A	T	0.3146	0.2252	0.1625	NA	NA	NA	NA	NA	NA	NA	TRUE
HLA DR+ Natural Killer %CD3- lymphocyte	rs1609454	19	9110431	G	A	-0.0796	0.0771	0.3018	NA	NA	NA	NA	NA	NA	NA	TRUE
HLA DR+ Natural Killer %CD3- lymphocyte	rs1862176	5	139730444	A	G	0.1153	0.0678	0.0888608	NA	NA	NA	NA	NA	NA	NA	TRUE
HLA DR+ Natural Killer %CD3- lymphocyte	rs2880640	1	162879819	C	T	-0.0987	0.0671	0.1413	NA	NA	NA	NA	NA	NA	NA	TRUE
HLA DR+ Natural Killer %CD3- lymphocyte	rs28816203	16	53157625	A	G	0.0068	0.075	0.9281	NA	NA	NA	NA	NA	NA	NA	TRUE
HLA DR+ Natural Killer %CD3- lymphocyte	rs3135080	4	2399058	G	A	-0.0369	0.066	0.5768	NA	NA	NA	NA	NA	NA	NA	TRUE
HLA DR+ Natural Killer %CD3- lymphocyte	rs4076588	17	70686441	A	C	0.0521	0.0684	0.4459	NA	NA	NA	NA	NA	NA	NA	TRUE
HLA DR+ Natural Killer %CD3- lymphocyte	rs4582908	10	86885802	G	C	0.0154	0.0662	0.8164	NA	NA	NA	NA	NA	NA	NA	TRUE
HLA DR+ Natural Killer %CD3- lymphocyte	rs4684938	3	1412674	A	G	0.0659	0.1273	0.6047	NA	NA	NA	NA	NA	NA	NA	TRUE
HLA DR+ Natural Killer %CD3- lymphocyte	rs592776	6	153846268	A	T	0.4123	0.5322	0.4386	NA	NA	NA	NA	NA	NA	NA	TRUE
HLA DR+ Natural Killer %CD3- lymphocyte	rs61745530	6	47976361	T	G	0.1179	0.2021	0.5595	NA	NA	NA	NA	NA	NA	NA	TRUE
HLA DR+ Natural Killer %CD3- lymphocyte	rs62028061	16	10961519	C	T	0.0589	0.0731	0.421	NA	NA	NA	NA	NA	NA	NA	TRUE
HLA DR+ Natural Killer %CD3- lymphocyte	rs71424967	2	238315335	T	C	-0.4698	0.1722	0.00637793	NA	NA	NA	NA	NA	NA	NA	TRUE
HLA DR+ Natural Killer %CD3- lymphocyte	rs71632979	1	161526397	G	A	-0.0854	0.1052	0.417	NA	NA	NA	NA	NA	NA	NA	TRUE
HLA DR+ Natural Killer %CD3- lymphocyte	rs71639910	1	161937774	A	G	0.1774	0.2005	0.3762	NA	NA	NA	NA	NA	NA	NA	TRUE
HLA DR+ Natural Killer %CD3- lymphocyte	rs72685367	1	78442686	G	C	0.0424	0.1244	0.733	NA	NA	NA	NA	NA	NA	NA	TRUE
HLA DR+ Natural Killer %CD3- lymphocyte	rs74341264	1	161565408	A	G	-0.028	0.1129	0.8041	TRUE	rs74341264	rs114010589	A	G	C	T	TRUE
HLA DR+ Natural Killer %CD3- lymphocyte	rs78479083	12	104596209	C	G	0.1384	0.1408	0.3255	NA	NA	NA	NA	NA	NA	NA	TRUE
HLA DR+ Natural Killer %CD3- lymphocyte	rs79676986	2	102532879	C	A	0.1912	0.2932	0.5144	NA	NA	NA	NA	NA	NA	NA	TRUE
HLA DR+ Natural Killer %CD3- lymphocyte	rs8025803	15	80263217	T	A	-0.0191	0.0782	0.8067	TRUE	rs8025803	rs3826007	T	A	T	C	TRUE
CD25 on IgD- CD38dim B cell	rs11036291	11	41231092	G	A	-0.0102	0.0791	0.8974	NA	NA	NA	NA	NA	NA	NA	TRUE
CD25 on IgD- CD38dim B cell	rs112937432	2	72182946	T	C	-0.4849	0.2519	0.05425	NA	NA	NA	NA	NA	NA	NA	TRUE
CD25 on IgD- CD38dim B cell	rs138920863	13	85642896	C	T	0.8695	0.2549	0.000645907	NA	NA	NA	NA	NA	NA	NA	TRUE
CD25 on IgD- CD38dim B cell	rs1397934	4	40187596	G	A	-0.0333	0.0754	0.658801	NA	NA	NA	NA	NA	NA	NA	TRUE
CD25 on IgD- CD38dim B cell	rs140813228	1	26723064	A	G	-0.0007	0.1778	0.997	NA	NA	NA	NA	NA	NA	NA	TRUE
CD25 on IgD- CD38dim B cell	rs142063706	8	141253242	A	T	-0.207	0.2989	0.4885	NA	NA	NA	NA	NA	NA	NA	TRUE
CD25 on IgD- CD38dim B cell	rs1795955	17	77129985	C	G	0.0137	0.0764	0.8574	NA	NA	NA	NA	NA	NA	NA	TRUE
CD25 on IgD- CD38dim B cell	rs1816221	2	71977094	C	G	0.0312	0.145	0.8298	NA	NA	NA	NA	NA	NA	NA	TRUE
CD25 on IgD- CD38dim B cell	rs191775575	2	119092313	T	C	0.0517	0.1221	0.671699	TRUE	rs191775575	rs72840819	T	C	G	A	TRUE
CD25 on IgD- CD38dim B cell	rs2999572	7	25590299	G	T	-0.0545	0.0694	0.4323	NA	NA	NA	NA	NA	NA	NA	TRUE
CD25 on IgD- CD38dim B cell	rs3793662	9	95886051	T	C	-0.1064	0.079	0.1781	NA	NA	NA	NA	NA	NA	NA	TRUE
CD25 on IgD- CD38dim B cell	rs41294937	10	6106621	C	T	0.1547	0.1753	0.3775	NA	NA	NA	NA	NA	NA	NA	TRUE
CD25 on IgD- CD38dim B cell	rs526811	18	2090450	T	C	-0.0726	0.0818	0.3746	NA	NA	NA	NA	NA	NA	NA	TRUE
CD25 on IgD- CD38dim B cell	rs536374	18	34920165	C	T	0.2066	0.0935	0.0270701	TRUE	rs536374	rs610846	T	C	A	C	TRUE
CD25 on IgD- CD38dim B cell	rs61745051	20	33584197	T	C	-0.4174	0.4688	0.3732	NA	NA	NA	NA	NA	NA	NA	TRUE
CD25 on IgD- CD38dim B cell	rs61839442	10	6321360	G	A	0.9587	0.4077	0.0187202	NA	NA	NA	NA	NA	NA	NA	TRUE
CD25 on IgD- CD38dim B cell	rs6866974	5	178081193	G	T	0.0367	0.1119	0.7428	NA	NA	NA	NA	NA	NA	NA	TRUE
CD25 on IgD- CD38dim B cell	rs7078614	10	6075831	T	G	-0.0452	0.0681	0.5073	NA	NA	NA	NA	NA	NA	NA	TRUE
CD25 on IgD- CD38dim B cell	rs72772213	16	9444808	G	C	-0.0557	0.1652	0.7358	NA	NA	NA	NA	NA	NA	NA	TRUE
CD25 on IgD- CD38dim B cell	rs75727877	20	50852063	A	C	-0.0896	0.24	0.7089	NA	NA	NA	NA	NA	NA	NA	TRUE
CD25 on IgD- CD38dim B cell	rs8066711	17	73885038	A	G	0.0304	0.0926	0.7426	NA	NA	NA	NA	NA	NA	NA	TRUE
CD25 on IgD- CD38dim B cell	rs9372361	6	113707049	T	C	-0.0897	0.0681	0.1883	NA	NA	NA	NA	NA	NA	NA	TRUE
Activated CD4 regulatory T cell %CD4+ T cell	rs10116430	9	11673648	G	C	-0.1664	0.0877	0.0576806	TRUE	rs10116430	rs62553389	G	C	A	G	TRUE
Activated CD4 regulatory T cell %CD4+ T cell	rs10511150	3	94952474	A	G	0.1011	0.0842	0.2295	NA	NA	NA	NA	NA	NA	NA	TRUE
Activated CD4 regulatory T cell %CD4+ T cell	rs112009416	1	199163362	C	T	0.0473	0.2136	0.8247	NA	NA	NA	NA	NA	NA	NA	TRUE
Activated CD4 regulatory T cell %CD4+ T cell	rs11579717	1	199999121	A	G	-0.2191	0.1245	0.0785091	NA	NA	NA	NA	NA	NA	NA	TRUE
Activated CD4 regulatory T cell %CD4+ T cell	rs117140551	19	23103264	T	A	0.0322	0.1602	0.8406	NA	NA	NA	NA	NA	NA	NA	TRUE
Activated CD4 regulatory T cell %CD4+ T cell	rs138751156	1	77300547	C	T	-0.0478	0.1824	0.793201	NA	NA	NA	NA	NA	NA	NA	TRUE
Activated CD4 regulatory T cell %CD4+ T cell	rs138915779	1	190079170	A	C	0.5936	0.2625	0.0237498	NA	NA	NA	NA	NA	NA	NA	TRUE
Activated CD4 regulatory T cell %CD4+ T cell	rs139138505	1	225667295	G	C	-0.1569	0.1855	0.3976	NA	NA	NA	NA	NA	NA	NA	TRUE
Activated CD4 regulatory T cell %CD4+ T cell	rs139191636	12	23591661	A	G	0.0201	0.1503	0.8939	NA	NA	NA	NA	NA	NA	NA	TRUE
Activated CD4 regulatory T cell %CD4+ T cell	rs149143064	2	39755475	A	G	-0.184	0.2766	0.506001	NA	NA	NA	NA	NA	NA	NA	TRUE
Activated CD4 regulatory T cell %CD4+ T cell	rs16903407	5	2165975	T	G	0.0484	0.1741	0.7812	NA	NA	NA	NA	NA	NA	NA	TRUE
Activated CD4 regulatory T cell %CD4+ T cell	rs17038606	12	107042891	T	C	-0.0024	0.3813	0.9951	NA	NA	NA	NA	NA	NA	NA	TRUE
Activated CD4 regulatory T cell %CD4+ T cell	rs1820840	16	84640780	C	T	0.0787	0.0663	0.2352	NA	NA	NA	NA	NA	NA	NA	TRUE
Activated CD4 regulatory T cell %CD4+ T cell	rs3793566	9	112150516	C	T	0.0688	0.0692	0.3199	NA	NA	NA	NA	NA	NA	NA	TRUE
Activated CD4 regulatory T cell %CD4+ T cell	rs4109437	4	190769223	A	G	-0.0088	0.1836	0.9616	NA	NA	NA	NA	NA	NA	NA	TRUE
Activated CD4 regulatory T cell %CD4+ T cell	rs56295335	1	10062088	A	G	-0.077	0.1207	0.5233	NA	NA	NA	NA	NA	NA	NA	TRUE
Activated CD4 regulatory T cell %CD4+ T cell	rs597808	12	111973358	G	A	-0.076	0.0664	0.2522	NA	NA	NA	NA	NA	NA	NA	TRUE
Activated CD4 regulatory T cell %CD4+ T cell	rs7078614	10	6075831	T	G	-0.0452	0.0681	0.5073	NA	NA	NA	NA	NA	NA	NA	TRUE
Activated CD4 regulatory T cell %CD4+ T cell	rs8112021	19	22667560	C	T	0.0023	0.0815	0.9775	NA	NA	NA	NA	NA	NA	NA	TRUE
CD45RA- CD28- CD8+ T cell %T cell	rs10499012	6	97767591	A	G	-0.0601	0.1657	0.7166	NA	NA	NA	NA	NA	NA	NA	TRUE
CD45RA- CD28- CD8+ T cell %T cell	rs10987410	9	129448120	C	T	0.0257	0.0978	0.7927	NA	NA	NA	NA	NA	NA	NA	TRUE
CD45RA- CD28- CD8+ T cell %T cell	rs11079080	17	51509601	A	C	0.0836	0.0656	0.2024	NA	NA	NA	NA	NA	NA	NA	TRUE
CD45RA- CD28- CD8+ T cell %T cell	rs111388649	12	28246470	A	G	-0.2658	0.3305	0.4213	NA	NA	NA	NA	NA	NA	NA	TRUE
CD45RA- CD28- CD8+ T cell %T cell	rs111710268	9	93695603	A	G	-0.0241	0.2257	0.9149	NA	NA	NA	NA	NA	NA	NA	TRUE
CD45RA- CD28- CD8+ T cell %T cell	rs111978771	1	21025910	C	T	0.3266	0.221	0.1394	NA	NA	NA	NA	NA	NA	NA	TRUE
CD45RA- CD28- CD8+ T cell %T cell	rs111981818	4	2899648	G	A	-0.4443	0.3393	0.1905	NA	NA	NA	NA	NA	NA	NA	TRUE
CD45RA- CD28- CD8+ T cell %T cell	rs112018017	16	1532257	C	T	0.008	0.1563	0.959	NA	NA	NA	NA	NA	NA	NA	TRUE
CD45RA- CD28- CD8+ T cell %T cell	rs11233425	11	82732689	A	G	0.3657	0.359	0.3084	NA	NA	NA	NA	NA	NA	NA	TRUE
CD45RA- CD28- CD8+ T cell %T cell	rs112568609	15	27818525	T	C	-0.5358	0.5121	0.2955	NA	NA	NA	NA	NA	NA	NA	TRUE
CD45RA- CD28- CD8+ T cell %T cell	rs112774387	2	100757118	G	A	0.1461	0.2062	0.4787	NA	NA	NA	NA	NA	NA	NA	TRUE
CD45RA- CD28- CD8+ T cell %T cell	rs113573055	16	15724919	A	G	-0.1317	0.3331	0.692599	NA	NA	NA	NA	NA	NA	NA	TRUE
CD45RA- CD28- CD8+ T cell %T cell	rs113819655	13	100586942	T	C	0.9351	0.4147	0.0241402	NA	NA	NA	NA	NA	NA	NA	TRUE
CD45RA- CD28- CD8+ T cell %T cell	rs113971555	1	2776366	T	C	0.4697	0.3501	0.1798	NA	NA	NA	NA	NA	NA	NA	TRUE
CD45RA- CD28- CD8+ T cell %T cell	rs114128029	5	79070021	T	C	-0.286	0.2619	0.2748	NA	NA	NA	NA	NA	NA	NA	TRUE
CD45RA- CD28- CD8+ T cell %T cell	rs114135956	2	8930530	C	T	0.0538	0.2685	0.8411	NA	NA	NA	NA	NA	NA	NA	TRUE
CD45RA- CD28- CD8+ T cell %T cell	rs114170505	6	32666487	C	T	0.1263	0.3574	0.723801	NA	NA	NA	NA	NA	NA	NA	TRUE
CD45RA- CD28- CD8+ T cell %T cell	rs114216104	5	140131486	T	C	-0.1419	0.2162	0.511601	NA	NA	NA	NA	NA	NA	NA	TRUE
CD45RA- CD28- CD8+ T cell %T cell	rs114691245	1	77137266	T	C	0.0437	0.267	0.87	NA	NA	NA	NA	NA	NA	NA	TRUE
CD45RA- CD28- CD8+ T cell %T cell	rs114763811	2	191319109	A	C	0.0358	0.2665	0.8931	NA	NA	NA	NA	NA	NA	NA	TRUE
CD45RA- CD28- CD8+ T cell %T cell	rs115336001	4	86157011	A	G	0.0791	0.2031	0.6968	NA	NA	NA	NA	NA	NA	NA	TRUE
CD45RA- CD28- CD8+ T cell %T cell	rs115353080	5	82672572	G	C	-0.0625	0.2403	0.7949	NA	NA	NA	NA	NA	NA	NA	TRUE
CD45RA- CD28- CD8+ T cell %T cell	rs115427760	1	3815578	T	C	-0.0207	0.3357	0.9507	NA	NA	NA	NA	NA	NA	NA	TRUE
CD45RA- CD28- CD8+ T cell %T cell	rs115546994	5	159062854	T	A	0.2219	0.4215	0.5985	NA	NA	NA	NA	NA	NA	NA	TRUE
CD45RA- CD28- CD8+ T cell %T cell	rs115569583	5	145810889	T	C	-0.1859	0.3693	0.6147	NA	NA	NA	NA	NA	NA	NA	TRUE
CD45RA- CD28- CD8+ T cell %T cell	rs115618542	4	70805245	C	T	-0.1882	0.3614	0.6024	NA	NA	NA	NA	NA	NA	NA	TRUE
CD45RA- CD28- CD8+ T cell %T cell	rs11561957	7	135473983	A	G	0.8512	0.4443	0.0554	TRUE	rs11561957	rs77609674	A	G	G	A	TRUE
CD45RA- CD28- CD8+ T cell %T cell	rs115724263	5	139389602	T	G	-0.1395	0.1538	0.3643	NA	NA	NA	NA	NA	NA	NA	TRUE
CD45RA- CD28- CD8+ T cell %T cell	rs115749134	2	199992008	T	C	0.2221	0.3535	0.5298	NA	NA	NA	NA	NA	NA	NA	TRUE
CD45RA- CD28- CD8+ T cell %T cell	rs115954619	2	174896997	A	G	0.0323	0.2585	0.9006	NA	NA	NA	NA	NA	NA	NA	TRUE
CD45RA- CD28- CD8+ T cell %T cell	rs116227354	6	30102241	G	C	-0.1148	0.2304	0.6183	NA	NA	NA	NA	NA	NA	NA	TRUE
CD45RA- CD28- CD8+ T cell %T cell	rs116802453	4	159714312	G	A	-0.0634	0.2479	0.7981	NA	NA	NA	NA	NA	NA	NA	TRUE
CD45RA- CD28- CD8+ T cell %T cell	rs116876186	17	16446446	C	T	0.1176	0.18	0.513499	NA	NA	NA	NA	NA	NA	NA	TRUE
CD45RA- CD28- CD8+ T cell %T cell	rs116985924	9	2716911	A	C	0.1367	0.1842	0.457999	NA	NA	NA	NA	NA	NA	NA	TRUE
CD45RA- CD28- CD8+ T cell %T cell	rs117006645	10	108143796	G	A	-0.4866	0.5237	0.3528	NA	NA	NA	NA	NA	NA	NA	TRUE
CD45RA- CD28- CD8+ T cell %T cell	rs117134167	16	25778935	T	C	-0.2271	0.1658	0.1707	NA	NA	NA	NA	NA	NA	NA	TRUE
CD45RA- CD28- CD8+ T cell %T cell	rs117262195	16	5991815	T	C	0.3814	0.2921	0.1917	NA	NA	NA	NA	NA	NA	NA	TRUE
CD45RA- CD28- CD8+ T cell %T cell	rs117354956	8	61304968	T	C	-0.0846	0.4131	0.8377	NA	NA	NA	NA	NA	NA	NA	TRUE
CD45RA- CD28- CD8+ T cell %T cell	rs117428784	19	43422957	A	C	-0.0906	0.4291	0.8328	NA	NA	NA	NA	NA	NA	NA	TRUE
CD45RA- CD28- CD8+ T cell %T cell	rs117475878	14	32709998	T	C	-0.3922	0.249	0.1153	NA	NA	NA	NA	NA	NA	NA	TRUE
CD45RA- CD28- CD8+ T cell %T cell	rs117586879	20	17201328	G	T	0.17	0.3802	0.654699	NA	NA	NA	NA	NA	NA	NA	TRUE
CD45RA- CD28- CD8+ T cell %T cell	rs117895563	14	92658912	T	G	-0.1117	0.2565	0.663201	NA	NA	NA	NA	NA	NA	NA	TRUE
CD45RA- CD28- CD8+ T cell %T cell	rs117975109	12	52408142	T	G	0.3523	0.6869	0.6081	NA	NA	NA	NA	NA	NA	NA	TRUE
CD45RA- CD28- CD8+ T cell %T cell	rs118053428	13	49828243	G	A	-0.0132	0.3172	0.9668	NA	NA	NA	NA	NA	NA	NA	TRUE
CD45RA- CD28- CD8+ T cell %T cell	rs118106010	15	88790835	C	T	0.7084	0.4617	0.1249	NA	NA	NA	NA	NA	NA	NA	TRUE
CD45RA- CD28- CD8+ T cell %T cell	rs118189345	16	78415731	A	G	-0.1545	0.294	0.5993	NA	NA	NA	NA	NA	NA	NA	TRUE
CD45RA- CD28- CD8+ T cell %T cell	rs11890933	2	177348686	G	A	0.131	0.3287	0.6901	NA	NA	NA	NA	NA	NA	NA	TRUE
CD45RA- CD28- CD8+ T cell %T cell	rs12464465	2	176542288	A	G	-0.2876	0.2227	0.1965	NA	NA	NA	NA	NA	NA	NA	TRUE
CD45RA- CD28- CD8+ T cell %T cell	rs12597262	16	86442575	G	C	0.2522	0.2921	0.388	NA	NA	NA	NA	NA	NA	NA	TRUE
CD45RA- CD28- CD8+ T cell %T cell	rs12656604	5	72679056	A	C	0.1099	0.2134	0.6064	NA	NA	NA	NA	NA	NA	NA	TRUE
CD45RA- CD28- CD8+ T cell %T cell	rs12789925	11	11865406	T	C	0.0039	0.1601	0.9807	NA	NA	NA	NA	NA	NA	NA	TRUE
CD45RA- CD28- CD8+ T cell %T cell	rs130071	6	31116210	A	G	0.0006	0.0805	0.9945	NA	NA	NA	NA	NA	NA	NA	TRUE
CD45RA- CD28- CD8+ T cell %T cell	rs137978465	2	228411157	A	G	0.0007	0.4415	0.9988	NA	NA	NA	NA	NA	NA	NA	TRUE
CD45RA- CD28- CD8+ T cell %T cell	rs138754438	1	6329089	T	C	0.0815	0.2411	0.735401	NA	NA	NA	NA	NA	NA	NA	TRUE
CD45RA- CD28- CD8+ T cell %T cell	rs138758802	1	91894308	T	C	0.0364	0.171	0.8315	NA	NA	NA	NA	NA	NA	NA	TRUE
CD45RA- CD28- CD8+ T cell %T cell	rs139018186	11	10046307	T	A	0.1975	0.3616	0.584901	NA	NA	NA	NA	NA	NA	NA	TRUE
CD45RA- CD28- CD8+ T cell %T cell	rs139422413	9	9765228	T	C	0.0946	0.3719	0.7993	NA	NA	NA	NA	NA	NA	NA	TRUE
CD45RA- CD28- CD8+ T cell %T cell	rs139457426	12	47679643	T	C	-0.2546	0.2201	0.2472	NA	NA	NA	NA	NA	NA	NA	TRUE
CD45RA- CD28- CD8+ T cell %T cell	rs139513469	10	66332109	A	G	0.1743	0.2987	0.5595	NA	NA	NA	NA	NA	NA	NA	TRUE
CD45RA- CD28- CD8+ T cell %T cell	rs139772031	3	10035985	G	T	-0.2151	0.2862	0.4523	NA	NA	NA	NA	NA	NA	NA	TRUE
CD45RA- CD28- CD8+ T cell %T cell	rs139859886	1	98055569	G	C	0.0825	0.1447	0.5687	NA	NA	NA	NA	NA	NA	NA	TRUE
CD45RA- CD28- CD8+ T cell %T cell	rs140112233	7	115835641	C	G	0.0478	0.2492	0.8479	NA	NA	NA	NA	NA	NA	NA	TRUE
CD45RA- CD28- CD8+ T cell %T cell	rs140434581	1	18070672	A	G	-0.061	0.1524	0.6891	NA	NA	NA	NA	NA	NA	NA	TRUE
CD45RA- CD28- CD8+ T cell %T cell	rs140590797	14	62568446	G	A	-0.3016	0.3233	0.3509	NA	NA	NA	NA	NA	NA	NA	TRUE
CD45RA- CD28- CD8+ T cell %T cell	rs141057204	11	130013797	G	A	-0.1485	0.2557	0.5615	NA	NA	NA	NA	NA	NA	NA	TRUE
CD45RA- CD28- CD8+ T cell %T cell	rs141656121	11	91872187	T	A	-0.3333	0.2374	0.1602	NA	NA	NA	NA	NA	NA	NA	TRUE
CD45RA- CD28- CD8+ T cell %T cell	rs142368429	12	121240098	C	T	-0.231	0.1452	0.1116	NA	NA	NA	NA	NA	NA	NA	TRUE
CD45RA- CD28- CD8+ T cell %T cell	rs142507918	4	188764989	A	G	0.3638	0.189	0.05425	NA	NA	NA	NA	NA	NA	NA	TRUE
CD45RA- CD28- CD8+ T cell %T cell	rs142522853	7	1084031	T	C	-0.4878	0.2798	0.0812999	NA	NA	NA	NA	NA	NA	NA	TRUE
CD45RA- CD28- CD8+ T cell %T cell	rs142647916	7	39125654	C	T	-0.1166	0.1384	0.3997	NA	NA	NA	NA	NA	NA	NA	TRUE
CD45RA- CD28- CD8+ T cell %T cell	rs142702764	1	158276239	T	A	1.8208	0.7324	0.0129199	NA	NA	NA	NA	NA	NA	NA	TRUE
CD45RA- CD28- CD8+ T cell %T cell	rs142707561	1	42381260	A	G	-0.6199	0.2898	0.0324399	NA	NA	NA	NA	NA	NA	NA	TRUE
CD45RA- CD28- CD8+ T cell %T cell	rs142980650	10	109010961	T	A	0.6601	0.3357	0.0492595	NA	NA	NA	NA	NA	NA	NA	TRUE
CD45RA- CD28- CD8+ T cell %T cell	rs143022760	5	110729776	T	C	-0.299	0.3238	0.3558	NA	NA	NA	NA	NA	NA	NA	TRUE
CD45RA- CD28- CD8+ T cell %T cell	rs143825022	8	28561116	T	C	-0.2583	0.1971	0.1899	NA	NA	NA	NA	NA	NA	NA	TRUE
CD45RA- CD28- CD8+ T cell %T cell	rs143930177	10	70543706	A	G	-0.0179	0.1814	0.9214	NA	NA	NA	NA	NA	NA	NA	TRUE
CD45RA- CD28- CD8+ T cell %T cell	rs144159369	11	126353889	C	G	0.1376	0.3216	0.6688	NA	NA	NA	NA	NA	NA	NA	TRUE
CD45RA- CD28- CD8+ T cell %T cell	rs144434471	2	153006087	T	C	-0.336	0.2118	0.1126	NA	NA	NA	NA	NA	NA	NA	TRUE
CD45RA- CD28- CD8+ T cell %T cell	rs144571871	1	65133062	G	A	-0.6008	0.2324	0.00973801	NA	NA	NA	NA	NA	NA	NA	TRUE
CD45RA- CD28- CD8+ T cell %T cell	rs146027781	11	54986405	C	T	0.2367	1.149	0.8368	NA	NA	NA	NA	NA	NA	NA	TRUE
CD45RA- CD28- CD8+ T cell %T cell	rs146323263	2	87376401	T	C	0.0559	0.2197	0.7992	NA	NA	NA	NA	NA	NA	NA	TRUE
CD45RA- CD28- CD8+ T cell %T cell	rs146663516	20	35238641	T	C	-0.1073	0.3013	0.7218	NA	NA	NA	NA	NA	NA	NA	TRUE
CD45RA- CD28- CD8+ T cell %T cell	rs146914701	10	109409332	A	C	0.0522	0.1938	0.7878	NA	NA	NA	NA	NA	NA	NA	TRUE
CD45RA- CD28- CD8+ T cell %T cell	rs147264423	15	78644995	G	A	0.3405	0.3236	0.2926	NA	NA	NA	NA	NA	NA	NA	TRUE
CD45RA- CD28- CD8+ T cell %T cell	rs147794754	8	130397472	T	C	-0.263	0.156	0.0919094	NA	NA	NA	NA	NA	NA	NA	TRUE
CD45RA- CD28- CD8+ T cell %T cell	rs148384064	10	71016160	T	C	0.0349	0.2877	0.9036	NA	NA	NA	NA	NA	NA	NA	TRUE
CD45RA- CD28- CD8+ T cell %T cell	rs148760558	17	72284938	G	A	-0.1803	0.2636	0.4939	NA	NA	NA	NA	NA	NA	NA	TRUE
CD45RA- CD28- CD8+ T cell %T cell	rs149015425	22	50545634	T	G	-0.1976	0.1555	0.2038	NA	NA	NA	NA	NA	NA	NA	TRUE
CD45RA- CD28- CD8+ T cell %T cell	rs149124296	1	213124992	C	G	0.0141	0.1716	0.9343	NA	NA	NA	NA	NA	NA	NA	TRUE
CD45RA- CD28- CD8+ T cell %T cell	rs149267906	9	108546177	A	G	0.2621	0.1538	0.0883609	NA	NA	NA	NA	NA	NA	NA	TRUE
CD45RA- CD28- CD8+ T cell %T cell	rs149487182	8	131518018	T	C	-0.1531	0.2334	0.5118	NA	NA	NA	NA	NA	NA	NA	TRUE
CD45RA- CD28- CD8+ T cell %T cell	rs149532201	18	26456104	A	G	0.186	0.142	0.1901	NA	NA	NA	NA	NA	NA	NA	TRUE
CD45RA- CD28- CD8+ T cell %T cell	rs149604038	3	185463545	G	C	0.1494	0.3145	0.6348	NA	NA	NA	NA	NA	NA	NA	TRUE
CD45RA- CD28- CD8+ T cell %T cell	rs149716976	16	75062625	G	A	0.1478	0.1519	0.3305	NA	NA	NA	NA	NA	NA	NA	TRUE
CD45RA- CD28- CD8+ T cell %T cell	rs149994650	3	18550864	A	C	0.1994	0.4509	0.6583	NA	NA	NA	NA	NA	NA	NA	TRUE
CD45RA- CD28- CD8+ T cell %T cell	rs149994650	3	18550864	A	C	-0.1846	0.9382	0.844	NA	NA	NA	NA	NA	NA	NA	TRUE
CD45RA- CD28- CD8+ T cell %T cell	rs150146567	2	12784208	A	T	-0.0694	0.2845	0.8073	NA	NA	NA	NA	NA	NA	NA	TRUE
CD45RA- CD28- CD8+ T cell %T cell	rs150285115	15	67108460	A	G	-0.1253	0.199	0.5291	NA	NA	NA	NA	NA	NA	NA	TRUE
CD45RA- CD28- CD8+ T cell %T cell	rs150650566	1	83046200	C	A	0.7998	0.8984	0.3733	NA	NA	NA	NA	NA	NA	NA	TRUE
CD45RA- CD28- CD8+ T cell %T cell	rs151052734	16	51075587	A	G	0.0005	0.1756	0.9976	NA	NA	NA	NA	NA	NA	NA	TRUE
CD45RA- CD28- CD8+ T cell %T cell	rs151077900	16	1037963	C	G	0.1204	0.4595	0.793299	NA	NA	NA	NA	NA	NA	NA	TRUE
CD45RA- CD28- CD8+ T cell %T cell	rs151145927	18	38375388	A	G	-0.1499	0.4313	0.7281	NA	NA	NA	NA	NA	NA	NA	TRUE
CD45RA- CD28- CD8+ T cell %T cell	rs151232118	2	242141013	G	A	0.0645	0.2688	0.8102	NA	NA	NA	NA	NA	NA	NA	TRUE
CD45RA- CD28- CD8+ T cell %T cell	rs151321252	1	1185331	A	G	0.2228	0.1897	0.2403	TRUE	rs151321252	rs143675225	A	G	A	G	TRUE
CD45RA- CD28- CD8+ T cell %T cell	rs151336928	5	23996586	C	T	0.4242	0.1496	0.004563	NA	NA	NA	NA	NA	NA	NA	TRUE
CD45RA- CD28- CD8+ T cell %T cell	rs17024974	2	40275338	A	G	-0.0225	0.2682	0.9331	NA	NA	NA	NA	NA	NA	NA	TRUE
CD45RA- CD28- CD8+ T cell %T cell	rs17508302	2	3878640	T	C	0.165	0.1902	0.3858	NA	NA	NA	NA	NA	NA	NA	TRUE
CD45RA- CD28- CD8+ T cell %T cell	rs17676161	11	65259911	C	G	-0.183	0.0986	0.0634907	NA	NA	NA	NA	NA	NA	NA	TRUE
CD45RA- CD28- CD8+ T cell %T cell	rs181997131	8	81285696	A	T	-0.0343	0.145	0.8133	NA	NA	NA	NA	NA	NA	NA	TRUE
CD45RA- CD28- CD8+ T cell %T cell	rs182940298	10	37524966	T	G	-0.14	0.3548	0.693201	NA	NA	NA	NA	NA	NA	NA	TRUE
CD45RA- CD28- CD8+ T cell %T cell	rs183382760	4	116470715	C	A	-0.5611	0.4801	0.2425	NA	NA	NA	NA	NA	NA	NA	TRUE
CD45RA- CD28- CD8+ T cell %T cell	rs185778924	7	148905542	A	G	0.485	1.2469	0.697301	NA	NA	NA	NA	NA	NA	NA	TRUE
CD45RA- CD28- CD8+ T cell %T cell	rs186876963	12	34609393	A	G	-0.0973	0.4138	0.8142	NA	NA	NA	NA	NA	NA	NA	TRUE
CD45RA- CD28- CD8+ T cell %T cell	rs187898623	5	88105461	G	T	-0.1788	0.1733	0.3022	NA	NA	NA	NA	NA	NA	NA	TRUE
CD45RA- CD28- CD8+ T cell %T cell	rs1894743	6	31326794	T	A	-0.1496	0.0752	0.0465104	NA	NA	NA	NA	NA	NA	NA	TRUE
CD45RA- CD28- CD8+ T cell %T cell	rs190272290	2	9944052	A	G	-0.0179	0.2001	0.9289	NA	NA	NA	NA	NA	NA	NA	TRUE
CD45RA- CD28- CD8+ T cell %T cell	rs190399027	6	26077482	A	G	0.6668	0.3169	0.0353598	NA	NA	NA	NA	NA	NA	NA	TRUE
CD45RA- CD28- CD8+ T cell %T cell	rs191604848	19	17591476	T	C	0.0183	0.266	0.945	NA	NA	NA	NA	NA	NA	NA	TRUE
CD45RA- CD28- CD8+ T cell %T cell	rs192302673	16	85685140	T	C	0.1314	0.1745	0.4515	NA	NA	NA	NA	NA	NA	NA	TRUE
CD45RA- CD28- CD8+ T cell %T cell	rs2058467	12	5924445	C	T	-0.5542	0.2877	0.0540705	NA	NA	NA	NA	NA	NA	NA	TRUE
CD45RA- CD28- CD8+ T cell %T cell	rs2354767	17	72076433	T	C	-0.0472	0.1291	0.714399	NA	NA	NA	NA	NA	NA	NA	TRUE
CD45RA- CD28- CD8+ T cell %T cell	rs28362959	2	75060287	A	G	-0.2799	0.4981	0.5742	NA	NA	NA	NA	NA	NA	NA	TRUE
CD45RA- CD28- CD8+ T cell %T cell	rs28722483	4	171668297	T	C	0.1601	0.1289	0.2139	NA	NA	NA	NA	NA	NA	NA	TRUE
CD45RA- CD28- CD8+ T cell %T cell	rs2977034	8	88503714	T	C	-0.2865	0.6356	0.6522	NA	NA	NA	NA	NA	NA	NA	TRUE
CD45RA- CD28- CD8+ T cell %T cell	rs3133836	8	104363338	C	T	-0.0153	0.1044	0.8834	NA	NA	NA	NA	NA	NA	NA	TRUE
CD45RA- CD28- CD8+ T cell %T cell	rs34375694	16	19193363	G	A	-0.6654	0.322	0.0388204	NA	NA	NA	NA	NA	NA	NA	TRUE
CD45RA- CD28- CD8+ T cell %T cell	rs35281771	10	71334832	T	C	-0.2298	0.257	0.3712	NA	NA	NA	NA	NA	NA	NA	TRUE
CD45RA- CD28- CD8+ T cell %T cell	rs35535633	1	158881422	T	A	-0.0106	0.1479	0.9431	NA	NA	NA	NA	NA	NA	NA	TRUE
CD45RA- CD28- CD8+ T cell %T cell	rs35673401	14	72914708	T	C	0.5917	0.265	0.02558	NA	NA	NA	NA	NA	NA	NA	TRUE
CD45RA- CD28- CD8+ T cell %T cell	rs538264691	12	97040021	C	A	-0.5069	0.3952	0.1996	NA	NA	NA	NA	NA	NA	NA	TRUE
CD45RA- CD28- CD8+ T cell %T cell	rs55881385	1	34724192	T	G	0.0674	0.1622	0.677801	NA	NA	NA	NA	NA	NA	NA	TRUE
CD45RA- CD28- CD8+ T cell %T cell	rs55971473	1	117061778	T	C	0.0345	0.2941	0.9067	NA	NA	NA	NA	NA	NA	NA	TRUE
CD45RA- CD28- CD8+ T cell %T cell	rs563562215	6	73393170	C	T	0.2651	0.2108	0.2085	NA	NA	NA	NA	NA	NA	NA	TRUE
CD45RA- CD28- CD8+ T cell %T cell	rs58905133	2	38892207	G	A	0.004	0.066	0.9514	TRUE	rs58905133	rs7559619	G	A	G	A	TRUE
CD45RA- CD28- CD8+ T cell %T cell	rs61772921	1	80897562	C	T	0.1421	0.2475	0.5658	NA	NA	NA	NA	NA	NA	NA	TRUE
CD45RA- CD28- CD8+ T cell %T cell	rs61908026	12	2808166	C	G	0.0205	0.2557	0.9361	NA	NA	NA	NA	NA	NA	NA	TRUE
CD45RA- CD28- CD8+ T cell %T cell	rs62010321	15	69137961	C	G	-0.3693	0.1893	0.0510505	NA	NA	NA	NA	NA	NA	NA	TRUE
CD45RA- CD28- CD8+ T cell %T cell	rs62021713	15	50365389	T	C	-0.1746	0.1402	0.2131	NA	NA	NA	NA	NA	NA	NA	TRUE
CD45RA- CD28- CD8+ T cell %T cell	rs62369101	5	97959184	A	G	-0.107	0.2526	0.671699	NA	NA	NA	NA	NA	NA	NA	TRUE
CD45RA- CD28- CD8+ T cell %T cell	rs62409210	4	25412773	A	G	0.2215	0.2347	0.3451	NA	NA	NA	NA	NA	NA	NA	TRUE
CD45RA- CD28- CD8+ T cell %T cell	rs62439313	7	20898984	A	G	-0.085	0.3083	0.7826	NA	NA	NA	NA	NA	NA	NA	TRUE
CD45RA- CD28- CD8+ T cell %T cell	rs62488802	8	7162695	T	C	-0.2473	0.1863	0.1843	NA	NA	NA	NA	NA	NA	NA	TRUE
CD45RA- CD28- CD8+ T cell %T cell	rs66657257	13	93732550	G	T	0.0993	0.0853	0.2445	NA	NA	NA	NA	NA	NA	NA	TRUE
CD45RA- CD28- CD8+ T cell %T cell	rs6868378	5	179876723	T	C	0.0786	0.2029	0.698499	NA	NA	NA	NA	NA	NA	NA	TRUE
CD45RA- CD28- CD8+ T cell %T cell	rs71362776	18	75601988	T	C	0.5149	0.3296	0.1182	NA	NA	NA	NA	NA	NA	NA	TRUE
CD45RA- CD28- CD8+ T cell %T cell	rs71363366	19	54261549	G	C	-0.3563	0.2043	0.0812007	NA	NA	NA	NA	NA	NA	NA	TRUE
CD45RA- CD28- CD8+ T cell %T cell	rs72648003	12	110018408	A	G	-0.2476	0.2148	0.2491	NA	NA	NA	NA	NA	NA	NA	TRUE
CD45RA- CD28- CD8+ T cell %T cell	rs72739876	15	49106401	T	G	0.1054	0.1837	0.565999	NA	NA	NA	NA	NA	NA	NA	TRUE
CD45RA- CD28- CD8+ T cell %T cell	rs72773345	10	8494842	G	A	0.0547	0.189	0.772101	NA	NA	NA	NA	NA	NA	NA	TRUE
CD45RA- CD28- CD8+ T cell %T cell	rs72815709	2	80415786	C	T	-0.2492	0.1777	0.1609	NA	NA	NA	NA	NA	NA	NA	TRUE
CD45RA- CD28- CD8+ T cell %T cell	rs72995054	2	239863536	T	C	0.1467	0.2219	0.5086	NA	NA	NA	NA	NA	NA	NA	TRUE
[truncated: 15,919 more rows]
