# Supplementary material for: Association between immune cells and allergic purpura: a Mendelian randomization study
Source: Ital J Pediatr. 2025 Apr 10;51:112. doi: 10.1186/s13052-025-01847-6 (PMC11987331; doi:10.1186/s13052-025-01847-6)
Supplement: Supplementary file 4 — Supplementary Material 4 [file 13052_2025_1847_MOESM4_ESM.xlsx]

## Sheet: Sheet1
Supplementary Table 3: MR analysis of all immune cells on allergic purpura.
exposure	method	nsnp	or	95ci	pval
IgD+ B cell %B cell	MR Egger	16	0.990362	0.7221-1.3582	0.952928
IgD+ B cell %B cell	Weighted median	16	0.901449	0.657-1.2369	0.520325
IgD+ B cell %B cell	Inverse variance weighted	16	0.940587	0.7689-1.1506	0.551313
IgD+ CD38+ B cell Absolute Count	MR Egger	29	0.991194	0.913-1.0761	0.834566
IgD+ CD38+ B cell Absolute Count	Weighted median	29	0.979882	0.8971-1.0703	0.651928
IgD+ CD38+ B cell Absolute Count	Inverse variance weighted	29	0.986092	0.9161-1.0614	0.709293
IgD+ CD38dim B cell %B cell	MR Egger	15	1.07133	0.789-1.4547	0.666143
IgD+ CD38dim B cell %B cell	Weighted median	15	0.985786	0.7381-1.3166	0.922745
IgD+ CD38dim B cell %B cell	Inverse variance weighted	15	0.955135	0.7721-1.1815	0.672322
IgD+ CD38dim B cell Absolute Count	MR Egger	25	1.0799	0.9901-1.1779	0.0960641
IgD+ CD38dim B cell Absolute Count	Weighted median	25	1.05633	0.955-1.1684	0.286916
IgD+ CD38dim B cell Absolute Count	Inverse variance weighted	25	1.05577	0.9799-1.1376	0.153946
IgD+ CD38- B cell %B cell	MR Egger	22	1.03621	0.9245-1.1614	0.547883
IgD+ CD38- B cell %B cell	Weighted median	22	1.04526	0.9149-1.1942	0.514962
IgD+ CD38- B cell %B cell	Inverse variance weighted	22	1.05024	0.9493-1.162	0.341811
IgD+ CD38- B cell Absolute Count	MR Egger	17	1.37438	0.7909-2.3883	0.277047
IgD+ CD38- B cell Absolute Count	Weighted median	17	0.893195	0.6272-1.272	0.531169
IgD+ CD38- B cell Absolute Count	Inverse variance weighted	17	1.00067	0.7842-1.277	0.995685
Unswitched memory B cell %B cell	MR Egger	32	0.909987	0.7733-1.0708	0.264859
Unswitched memory B cell %B cell	Weighted median	32	0.911024	0.7441-1.1154	0.366908
Unswitched memory B cell %B cell	Inverse variance weighted	32	0.967252	0.8589-1.0892	0.582692
Unswitched memory B cell Absolute Count	MR Egger	20	0.834322	0.4854-1.4342	0.520515
Unswitched memory B cell Absolute Count	Weighted median	20	1.05473	0.7638-1.4564	0.746202
Unswitched memory B cell Absolute Count	Inverse variance weighted	20	1.16853	0.9263-1.4741	0.188768
IgD- CD27- B cell %B cell	MR Egger	16	1.11338	0.7442-1.6657	0.609461
IgD- CD27- B cell %B cell	Weighted median	16	1.02799	0.7705-1.3716	0.851176
IgD- CD27- B cell %B cell	Inverse variance weighted	16	0.988375	0.7963-1.2268	0.915551
IgD+ B cell Absolute Count	MR Egger	14	1.08372	0.971-1.2095	0.176831
IgD+ B cell Absolute Count	Weighted median	14	1.07025	0.9572-1.1967	0.233278
IgD+ B cell Absolute Count	Inverse variance weighted	14	1.07837	0.9845-1.1812	0.104322
IgD- CD27- B cell Absolute Count	MR Egger	25	1.52767	0.9908-2.3555	0.0676011
IgD- CD27- B cell Absolute Count	Weighted median	25	1.00084	0.7584-1.3208	0.995259
IgD- CD27- B cell Absolute Count	Inverse variance weighted	25	1.03994	0.8562-1.2631	0.692987
Switched memory B cell %B cell	MR Egger	14	1.01282	0.7098-1.4452	0.945168
Switched memory B cell %B cell	Weighted median	14	0.991539	0.6922-1.4203	0.963037
Switched memory B cell %B cell	Inverse variance weighted	14	1.05834	0.8464-1.3234	0.61896
Switched memory B cell Absolute Count	MR Egger	22	0.967121	0.7644-1.2236	0.783424
Switched memory B cell Absolute Count	Weighted median	22	1.06519	0.8176-1.3878	0.639864
Switched memory B cell Absolute Count	Inverse variance weighted	22	1.02484	0.8674-1.2109	0.773184
Plasma Blast-Plasma Cell %B cell	MR Egger	27	1.00422	0.8536-1.1814	0.959869
Plasma Blast-Plasma Cell %B cell	Weighted median	27	1.04056	0.8721-1.2416	0.65906
Plasma Blast-Plasma Cell %B cell	Inverse variance weighted	27	1.02915	0.9086-1.1656	0.651166
Plasma Blast-Plasma Cell Absolute Count	MR Egger	24	1.07443	0.9544-1.2095	0.247402
Plasma Blast-Plasma Cell Absolute Count	Weighted median	24	1.06043	0.9209-1.2211	0.415044
Plasma Blast-Plasma Cell Absolute Count	Inverse variance weighted	24	1.02804	0.9293-1.1373	0.591528
Memory B cell %B cell	MR Egger	27	0.903483	0.7481-1.0912	0.302
Memory B cell %B cell	Weighted median	27	0.989887	0.8156-1.2015	0.918083
Memory B cell %B cell	Inverse variance weighted	27	1.0546	0.9173-1.2125	0.45517
Memory B cell Absolute Count	MR Egger	15	1.0416	0.9294-1.1673	0.495609
Memory B cell Absolute Count	Weighted median	15	1.0489	0.9284-1.185	0.443173
Memory B cell Absolute Count	Inverse variance weighted	15	1.04963	0.9502-1.1595	0.340341
Naive-mature B cell %B cell	MR Egger	27	0.968216	0.8218-1.1408	0.702753
Naive-mature B cell %B cell	Weighted median	27	1.00862	0.8478-1.1999	0.92281
Naive-mature B cell %B cell	Inverse variance weighted	27	0.94312	0.837-1.0627	0.336426
Naive-mature B cell Absolute Count	MR Egger	22	1.05273	0.8976-1.2347	0.534721
Naive-mature B cell Absolute Count	Weighted median	22	0.994271	0.8455-1.1692	0.94462
Naive-mature B cell Absolute Count	Inverse variance weighted	22	1.03553	0.9112-1.1768	0.592682
IgD- CD38+ B cell %B cell	MR Egger	18	1.14294	0.6666-1.9595	0.633736
IgD- CD38+ B cell %B cell	Weighted median	18	1.00521	0.7137-1.4157	0.976258
IgD- CD38+ B cell %B cell	Inverse variance weighted	18	0.992332	0.7725-1.2747	0.951953
IgD+ CD24+ B cell %B cell	MR Egger	20	0.916612	0.5449-1.542	0.746626
IgD+ CD24+ B cell %B cell	Weighted median	20	0.972809	0.6808-1.39	0.879667
IgD+ CD24+ B cell %B cell	Inverse variance weighted	20	0.845116	0.6513-1.0966	0.205497
IgD+ CD24+ B cell Absolute Count	MR Egger	21	0.637327	0.2945-1.3795	0.267064
IgD+ CD24+ B cell Absolute Count	Weighted median	21	0.950269	0.6634-1.3613	0.780891
IgD+ CD24+ B cell Absolute Count	Inverse variance weighted	21	0.988784	0.7647-1.2786	0.931453
IgD- CD24- B cell %B cell	MR Egger	18	1.01486	0.8426-1.2224	0.878412
IgD- CD24- B cell %B cell	Weighted median	18	1.08551	0.8862-1.3297	0.427967
IgD- CD24- B cell %B cell	Inverse variance weighted	18	1.07783	0.9317-1.2469	0.313237
IgD- CD24- B cell Absolute Count	MR Egger	18	1.31575	0.9378-1.8461	0.131834
IgD- CD24- B cell Absolute Count	Weighted median	18	1.08577	0.8164-1.4441	0.57168
IgD- CD24- B cell Absolute Count	Inverse variance weighted	18	0.97379	0.7883-1.203	0.805453
IgD+ CD24- B cell %B cell	MR Egger	18	0.933625	0.779-1.1189	0.467833
IgD+ CD24- B cell %B cell	Weighted median	18	0.868267	0.7218-1.0444	0.133903
IgD+ CD24- B cell %B cell	Inverse variance weighted	18	0.90666	0.793-1.0366	0.15171
IgD+ CD24- B cell Absolute Count	MR Egger	22	1.03031	0.9395-1.1299	0.532911
IgD+ CD24- B cell Absolute Count	Weighted median	22	1.02748	0.923-1.1438	0.620227
IgD+ CD24- B cell Absolute Count	Inverse variance weighted	22	1.0494	0.9718-1.1332	0.218409
CD24+ CD27+ B cell %B cell	MR Egger	25	0.98891	0.7578-1.2904	0.935257
CD24+ CD27+ B cell %B cell	Weighted median	25	0.990355	0.8008-1.2248	0.928777
CD24+ CD27+ B cell %B cell	Inverse variance weighted	25	1.01766	0.8548-1.2116	0.844084
CD24+ CD27+ B cell Absolute Count	MR Egger	25	1.02281	0.9157-1.1424	0.693019
CD24+ CD27+ B cell Absolute Count	Weighted median	25	1.04675	0.9412-1.1641	0.399368
CD24+ CD27+ B cell Absolute Count	Inverse variance weighted	25	1.07274	0.9747-1.1806	0.150828
CD20- B cell %B cell	MR Egger	19	1.06981	0.846-1.3529	0.580546
CD20- B cell %B cell	Weighted median	19	1.01621	0.8101-1.2747	0.889424
CD20- B cell %B cell	Inverse variance weighted	19	1.02628	0.8693-1.2117	0.759466
IgD- CD38+ B cell Absolute Count	MR Egger	21	1.05142	0.8941-1.2364	0.551362
IgD- CD38+ B cell Absolute Count	Weighted median	21	1.03602	0.868-1.2365	0.695019
IgD- CD38+ B cell Absolute Count	Inverse variance weighted	21	0.979979	0.8611-1.1153	0.759279
CD20- B cell Absolute Count	MR Egger	23	1.13633	1.0049-1.2849	0.0543014
CD20- B cell Absolute Count	Weighted median	23	1.11516	0.9801-1.2689	0.0980279
CD20- B cell Absolute Count	Inverse variance weighted	23	1.05731	0.9551-1.1705	0.282886
CD20- CD38- B cell %B cell	MR Egger	23	1.03021	0.8621-1.2311	0.746583
CD20- CD38- B cell %B cell	Weighted median	23	0.932278	0.7846-1.1078	0.425606
CD20- CD38- B cell %B cell	Inverse variance weighted	23	0.988561	0.8648-1.13	0.866076
CD20- CD38- B cell Absolute Count	MR Egger	15	1.49293	0.8807-2.5307	0.160527
CD20- CD38- B cell Absolute Count	Weighted median	15	1.12199	0.7758-1.6226	0.540869
CD20- CD38- B cell Absolute Count	Inverse variance weighted	15	1.09397	0.8368-1.4302	0.511311
IgD+ B cell %Lymphocyte	MR Egger	18	0.975339	0.8609-1.105	0.700086
IgD+ B cell %Lymphocyte	Weighted median	18	0.99782	0.8724-1.1413	0.974607
IgD+ B cell %Lymphocyte	Inverse variance weighted	18	1.03206	0.9293-1.1461	0.555198
IgD- CD38+ B cell %lymphocyte	MR Egger	30	1.00852	0.8705-1.1684	0.910776
IgD- CD38+ B cell %lymphocyte	Weighted median	30	1.02369	0.8587-1.2203	0.793911
IgD- CD38+ B cell %lymphocyte	Inverse variance weighted	30	0.958207	0.852-1.0777	0.476395
IgD- CD38dim B cell %lymphocyte	MR Egger	23	1.00155	0.8585-1.1684	0.984467
IgD- CD38dim B cell %lymphocyte	Weighted median	23	1.00633	0.8401-1.2055	0.945366
IgD- CD38dim B cell %lymphocyte	Inverse variance weighted	23	0.983853	0.8707-1.1117	0.793939
IgD- CD38- B cell %lymphocyte	MR Egger	27	0.886681	0.6412-1.2261	0.473822
IgD- CD38- B cell %lymphocyte	Weighted median	27	0.955359	0.7227-1.2628	0.748379
IgD- CD38- B cell %lymphocyte	Inverse variance weighted	27	0.88959	0.7354-1.0761	0.228223
IgD- CD38dim B cell %B cell	MR Egger	25	1.04166	0.9258-1.172	0.504321
IgD- CD38dim B cell %B cell	Weighted median	25	1.0435	0.909-1.198	0.545484
IgD- CD38dim B cell %B cell	Inverse variance weighted	25	1.06567	0.9659-1.1758	0.204887
IgD+ CD38+ B cell %lymphocyte	MR Egger	25	1.00545	0.7934-1.2741	0.964513
IgD+ CD38+ B cell %lymphocyte	Weighted median	25	1.00915	0.7885-1.2916	0.94231
IgD+ CD38+ B cell %lymphocyte	Inverse variance weighted	25	1.01124	0.8625-1.1856	0.890496
IgD+ CD38dim B cell %lymphocyte	MR Egger	32	1.03243	0.9415-1.1321	0.502764
IgD+ CD38dim B cell %lymphocyte	Weighted median	32	1.03052	0.9202-1.1541	0.602759
IgD+ CD38dim B cell %lymphocyte	Inverse variance weighted	32	1.04337	0.9638-1.1295	0.294007
IgD+ CD38- B cell %lymphocyte	MR Egger	19	1.17275	0.9557-1.4391	0.145384
IgD+ CD38- B cell %lymphocyte	Weighted median	19	1.11113	0.9139-1.3509	0.290528
IgD+ CD38- B cell %lymphocyte	Inverse variance weighted	19	1.0912	0.9207-1.2933	0.314067
Unswitched memory B cell %lymphocyte	MR Egger	22	0.745099	0.4713-1.1779	0.222426
Unswitched memory B cell %lymphocyte	Weighted median	22	0.970291	0.7393-1.2735	0.827922
Unswitched memory B cell %lymphocyte	Inverse variance weighted	22	1.0117	0.8205-1.2475	0.913328
IgD- CD27- B cell %lymphocyte	MR Egger	16	1.16947	0.6552-2.0873	0.604649
IgD- CD27- B cell %lymphocyte	Weighted median	16	0.957154	0.7084-1.2932	0.775447
IgD- CD27- B cell %lymphocyte	Inverse variance weighted	16	0.953625	0.7596-1.1973	0.682512
Switched memory B cell %lymphocyte	MR Egger	18	1.1034	0.831-1.465	0.506023
Switched memory B cell %lymphocyte	Weighted median	18	1.13552	0.8692-1.4834	0.351257
Switched memory B cell %lymphocyte	Inverse variance weighted	18	1.04813	0.8744-1.2563	0.611114
Plasma Blast-Plasma Cell %lymphocyte	MR Egger	19	1.01563	0.9194-1.1219	0.763827
Plasma Blast-Plasma Cell %lymphocyte	Weighted median	19	1.02827	0.9249-1.1432	0.606094
Plasma Blast-Plasma Cell %lymphocyte	Inverse variance weighted	19	1.03335	0.948-1.1264	0.45591
Memory B cell %lymphocyte	MR Egger	26	1.01526	0.9099-1.1328	0.788791
Memory B cell %lymphocyte	Weighted median	26	1.04254	0.9279-1.1713	0.483108
Memory B cell %lymphocyte	Inverse variance weighted	26	0.99925	0.9105-1.0966	0.987377
Naive-mature B cell %lymphocyte	MR Egger	20	1.10103	0.5384-2.2514	0.794986
Naive-mature B cell %lymphocyte	Weighted median	20	1.35362	0.9359-1.9577	0.107777
Naive-mature B cell %lymphocyte	Inverse variance weighted	20	1.36369	1.0101-1.841	0.0427955
IgD- CD38dim B cell Absolute Count	MR Egger	18	0.824609	0.5244-1.2967	0.415996
IgD- CD38dim B cell Absolute Count	Weighted median	18	0.770294	0.5451-1.0885	0.139082
IgD- CD38dim B cell Absolute Count	Inverse variance weighted	18	0.891422	0.6947-1.1439	0.366337
IgD+ CD24+ B cell %lymphocyte	MR Egger	15	0.850576	0.4054-1.7845	0.675592
IgD+ CD24+ B cell %lymphocyte	Weighted median	15	1.02416	0.6742-1.5558	0.910885
IgD+ CD24+ B cell %lymphocyte	Inverse variance weighted	15	0.901975	0.6602-1.2323	0.516947
IgD- CD24- B cell %lymphocyte	MR Egger	24	1.0212	0.7824-1.3329	0.87874
IgD- CD24- B cell %lymphocyte	Weighted median	24	0.956045	0.7348-1.244	0.737871
IgD- CD24- B cell %lymphocyte	Inverse variance weighted	24	0.958999	0.8017-1.1471	0.646829
IgD+ CD24- B cell %lymphocyte	MR Egger	20	1.42841	0.8375-2.4364	0.207047
IgD+ CD24- B cell %lymphocyte	Weighted median	20	1.07517	0.7397-1.5627	0.704029
IgD+ CD24- B cell %lymphocyte	Inverse variance weighted	20	1.2948	1.0126-1.6557	0.0394251
CD24+ CD27+ B cell %lymphocyte	MR Egger	23	1.05105	0.955-1.1568	0.320213
CD24+ CD27+ B cell %lymphocyte	Weighted median	23	1.04732	0.9359-1.172	0.420328
CD24+ CD27+ B cell %lymphocyte	Inverse variance weighted	23	1.07768	0.9906-1.1725	0.0819395
CD20- B cell %lymphocyte	MR Egger	18	1.13417	0.9713-1.3243	0.130952
CD20- B cell %lymphocyte	Weighted median	18	1.11642	0.9617-1.296	0.147945
CD20- B cell %lymphocyte	Inverse variance weighted	18	1.10884	0.9797-1.2549	0.101857
CD20- CD38- B cell %lymphocyte	MR Egger	24	1.04197	0.8126-1.3361	0.748935
CD20- CD38- B cell %lymphocyte	Weighted median	24	0.95078	0.7345-1.2307	0.701465
CD20- CD38- B cell %lymphocyte	Inverse variance weighted	24	0.988686	0.8388-1.1654	0.892122
IgD- CD38- B cell %B cell	MR Egger	12	0.787646	0.4605-1.3472	0.403798
IgD- CD38- B cell %B cell	Weighted median	12	0.721642	0.4692-1.1099	0.137501
IgD- CD38- B cell %B cell	Inverse variance weighted	12	0.838595	0.6261-1.1232	0.237655
IgD- CD38- B cell Absolute Count	MR Egger	15	1.05664	0.8365-1.3346	0.651521
IgD- CD38- B cell Absolute Count	Weighted median	15	1.04366	0.822-1.3251	0.725688
IgD- CD38- B cell Absolute Count	Inverse variance weighted	15	0.957121	0.7988-1.1468	0.634672
IgD+ CD38+ B cell %B cell	MR Egger	26	0.944932	0.7714-1.1575	0.589337
IgD+ CD38+ B cell %B cell	Weighted median	26	1.01926	0.8346-1.2448	0.851619
IgD+ CD38+ B cell %B cell	Inverse variance weighted	26	0.96647	0.8434-1.1075	0.623525
CD11c+ monocyte Absolute Count	MR Egger	16	1.12341	0.839-1.5043	0.447689
CD11c+ monocyte Absolute Count	Weighted median	16	1.03478	0.8163-1.3117	0.777482
CD11c+ monocyte Absolute Count	Inverse variance weighted	16	1.03234	0.8642-1.2332	0.725633
CD11c+ monocyte %monocyte	MR Egger	19	0.975291	0.6979-1.3629	0.885206
CD11c+ monocyte %monocyte	Weighted median	19	1.10952	0.8407-1.4643	0.462857
CD11c+ monocyte %monocyte	Inverse variance weighted	19	1.0956	0.909-1.3205	0.337827
CD62L- monocyte Absolute Count	MR Egger	19	0.965772	0.821-1.1361	0.679492
CD62L- monocyte Absolute Count	Weighted median	19	0.934655	0.7843-1.1138	0.450017
CD62L- monocyte Absolute Count	Inverse variance weighted	19	0.947087	0.8346-1.0747	0.399415
CD62L- monocyte %monocyte	MR Egger	23	1.16626	0.7921-1.7172	0.444595
CD62L- monocyte %monocyte	Weighted median	23	0.863849	0.6876-1.0852	0.208581
CD62L- monocyte %monocyte	Inverse variance weighted	23	0.982822	0.8321-1.1609	0.838382
CD11c+ CD62L- monocyte Absolute Count	MR Egger	23	0.974489	0.8088-1.1742	0.78849
CD11c+ CD62L- monocyte Absolute Count	Weighted median	23	0.968747	0.81-1.1586	0.727976
CD11c+ CD62L- monocyte Absolute Count	Inverse variance weighted	23	1.0055	0.882-1.1463	0.934608
CD11c+ CD62L- monocyte %monocyte	MR Egger	16	0.902058	0.5669-1.4355	0.670273
CD11c+ CD62L- monocyte %monocyte	Weighted median	16	1.05062	0.7558-1.4605	0.768868
CD11c+ CD62L- monocyte %monocyte	Inverse variance weighted	16	1.15436	0.9143-1.4574	0.22748
CD62L- HLA DR++ monocyte Absolute Count	MR Egger	19	0.701933	0.3236-1.5227	0.382879
CD62L- HLA DR++ monocyte Absolute Count	Weighted median	19	1.21502	0.8552-1.7263	0.277103
CD62L- HLA DR++ monocyte Absolute Count	Inverse variance weighted	19	1.05461	0.7647-1.4545	0.745829
CD62L- HLA DR++ monocyte %monocyte	MR Egger	13	1.1144	0.885-1.4032	0.376721
CD62L- HLA DR++ monocyte %monocyte	Weighted median	13	1.01637	0.8403-1.2294	0.867151
CD62L- HLA DR++ monocyte %monocyte	Inverse variance weighted	13	0.978797	0.8407-1.1395	0.782364
CD11c+ HLA DR++ monocyte Absolute Count	MR Egger	18	1.01336	0.6757-1.5199	0.949609
CD11c+ HLA DR++ monocyte Absolute Count	Weighted median	18	1.21457	0.8898-1.6579	0.220746
CD11c+ HLA DR++ monocyte Absolute Count	Inverse variance weighted	18	1.15729	0.896-1.4948	0.263218
CD11c+ HLA DR++ monocyte %monocyte	MR Egger	15	1.05444	0.8709-1.2767	0.596087
CD11c+ HLA DR++ monocyte %monocyte	Weighted median	15	1.11689	0.9308-1.3403	0.234626
CD11c+ HLA DR++ monocyte %monocyte	Inverse variance weighted	15	1.09591	0.9341-1.2857	0.261025
Myeloid Dendritic Cell Absolute Count	MR Egger	23	1.00105	0.8562-1.1705	0.989582
Myeloid Dendritic Cell Absolute Count	Weighted median	23	0.983394	0.8339-1.1597	0.842212
Myeloid Dendritic Cell Absolute Count	Inverse variance weighted	23	1.05903	0.9384-1.1952	0.352629
Myeloid Dendritic Cell %Dendritic Cell	MR Egger	28	1.13052	0.8438-1.5147	0.418636
Myeloid Dendritic Cell %Dendritic Cell	Weighted median	28	0.88023	0.6819-1.1363	0.32752
Myeloid Dendritic Cell %Dendritic Cell	Inverse variance weighted	28	1.00309	0.8462-1.1891	0.971598
Plasmacytoid Dendritic Cell Absolute Count	MR Egger	30	1.03722	0.9181-1.1718	0.561908
Plasmacytoid Dendritic Cell Absolute Count	Weighted median	30	1.01409	0.8821-1.1658	0.844075
Plasmacytoid Dendritic Cell Absolute Count	Inverse variance weighted	30	1.05124	0.9577-1.1539	0.293164
Dendritic Cell Absolute Count	MR Egger	21	0.974143	0.6905-1.3744	0.882982
Dendritic Cell Absolute Count	Weighted median	21	0.982492	0.7494-1.288	0.898257
Dendritic Cell Absolute Count	Inverse variance weighted	21	1.09961	0.9026-1.3396	0.345761
CD62L- Dendritic Cell Absolute Count	MR Egger	19	0.955637	0.8625-1.0588	0.397753
CD62L- Dendritic Cell Absolute Count	Weighted median	19	0.972338	0.8655-1.0924	0.636724
CD62L- Dendritic Cell Absolute Count	Inverse variance weighted	19	0.979202	0.8974-1.0684	0.636657
CD62L- Dendritic Cell %Dendritic Cell	MR Egger	23	0.912561	0.8052-1.0342	0.166521
CD62L- Dendritic Cell %Dendritic Cell	Weighted median	23	0.937774	0.8156-1.0783	0.367065
CD62L- Dendritic Cell %Dendritic Cell	Inverse variance weighted	23	0.92996	0.8416-1.0276	0.154199
CD86+ myeloid Dendritic Cell Absolute Count	MR Egger	22	0.83172	0.7201-0.9606	0.0209327
CD86+ myeloid Dendritic Cell Absolute Count	Weighted median	22	0.882477	0.7528-1.0345	0.123078
CD86+ myeloid Dendritic Cell Absolute Count	Inverse variance weighted	22	0.9442	0.8296-1.0746	0.384277
CD86+ myeloid Dendritic Cell %Dendritic Cell	MR Egger	24	1.02683	0.9257-1.139	0.621677
CD86+ myeloid Dendritic Cell %Dendritic Cell	Weighted median	24	1.00551	0.8862-1.1409	0.932008
CD86+ myeloid Dendritic Cell %Dendritic Cell	Inverse variance weighted	24	1.02573	0.945-1.1134	0.543611
CD86+ plasmacytoid Dendritic Cell Absolute Count	MR Egger	20	0.893458	0.6313-1.2645	0.532921
CD86+ plasmacytoid Dendritic Cell Absolute Count	Weighted median	20	1.02124	0.7668-1.3601	0.885679
CD86+ plasmacytoid Dendritic Cell Absolute Count	Inverse variance weighted	20	1.03887	0.8421-1.2817	0.721965
CD86+ plasmacytoid Dendritic Cell %Dendritic Cell	MR Egger	26	1.07146	0.7694-1.4922	0.686575
CD86+ plasmacytoid Dendritic Cell %Dendritic Cell	Weighted median	26	1.07441	0.8172-1.4125	0.607157
CD86+ plasmacytoid Dendritic Cell %Dendritic Cell	Inverse variance weighted	26	1.10551	0.9164-1.3337	0.294672
CD62L- myeloid Dendritic Cell Absolute Count	MR Egger	17	1.03306	0.772-1.3824	0.829708
CD62L- myeloid Dendritic Cell Absolute Count	Weighted median	17	0.910685	0.7219-1.1488	0.429901
CD62L- myeloid Dendritic Cell Absolute Count	Inverse variance weighted	17	1.04262	0.8755-1.2416	0.63958
CD62L- myeloid Dendritic Cell %Dendritic Cell	MR Egger	25	0.882901	0.7494-1.0401	0.149994
CD62L- myeloid Dendritic Cell %Dendritic Cell	Weighted median	25	0.899291	0.7674-1.0539	0.189599
CD62L- myeloid Dendritic Cell %Dendritic Cell	Inverse variance weighted	25	0.951142	0.8469-1.0683	0.397874
CD62L- plasmacytoid Dendritic Cell Absolute Count	MR Egger	24	1.21978	0.9203-1.6168	0.18082
CD62L- plasmacytoid Dendritic Cell Absolute Count	Weighted median	24	1.18556	0.8962-1.5684	0.233121
CD62L- plasmacytoid Dendritic Cell Absolute Count	Inverse variance weighted	24	1.17492	0.9907-1.3934	0.063934
CD62L- plasmacytoid Dendritic Cell %Dendritic Cell	MR Egger	19	1.05608	0.8645-1.29	0.599992
CD62L- plasmacytoid Dendritic Cell %Dendritic Cell	Weighted median	19	1.06732	0.8617-1.3221	0.550738
CD62L- plasmacytoid Dendritic Cell %Dendritic Cell	Inverse variance weighted	19	1.03866	0.9004-1.1981	0.602581
CD62L- CD86+ myeloid Dendritic Cell Absolute Count	MR Egger	18	1.14309	0.9478-1.3786	0.180868
CD62L- CD86+ myeloid Dendritic Cell Absolute Count	Weighted median	18	0.997642	0.8228-1.2097	0.980841
CD62L- CD86+ myeloid Dendritic Cell Absolute Count	Inverse variance weighted	18	1.05257	0.9213-1.2025	0.450796
CD62L- CD86+ myeloid Dendritic Cell %Dendritic Cell	MR Egger	18	1.10178	0.8926-1.36	0.380271
CD62L- CD86+ myeloid Dendritic Cell %Dendritic Cell	Weighted median	18	0.998345	0.8165-1.2206	0.987112
CD62L- CD86+ myeloid Dendritic Cell %Dendritic Cell	Inverse variance weighted	18	1.07682	0.9266-1.2513	0.334189
Plasmacytoid Dendritic Cell %Dendritic Cell	MR Egger	24	0.962573	0.786-1.1789	0.715747
Plasmacytoid Dendritic Cell %Dendritic Cell	Weighted median	24	0.963605	0.7941-1.1693	0.707237
Plasmacytoid Dendritic Cell %Dendritic Cell	Inverse variance weighted	24	0.979199	0.8558-1.1204	0.759769
HLA DR++ monocyte %monocyte	MR Egger	21	1.13202	0.8411-1.5236	0.423414
HLA DR++ monocyte %monocyte	Weighted median	21	1.16746	0.9091-1.4993	0.225077
HLA DR++ monocyte %monocyte	Inverse variance weighted	21	1.09645	0.9233-1.302	0.293605
HLA DR++ monocyte %leukocyte	MR Egger	8	0.9728	0.4265-2.2186	0.949861
HLA DR++ monocyte %leukocyte	Weighted median	8	1.09668	0.7359-1.6343	0.650233
HLA DR++ monocyte %leukocyte	Inverse variance weighted	8	1.14051	0.7393-1.7595	0.552265
HLA DR++ monocyte Absolute Count	MR Egger	23	1.02609	0.856-1.2299	0.783265
HLA DR++ monocyte Absolute Count	Weighted median	23	1.04594	0.8462-1.2929	0.677877
HLA DR++ monocyte Absolute Count	Inverse variance weighted	23	1.03782	0.9086-1.1854	0.584353
CD4 regulatory T cell %CD4+ T cell	MR Egger	19	0.935076	0.7464-1.1714	0.566997
CD4 regulatory T cell %CD4+ T cell	Weighted median	19	1.00611	0.8136-1.2441	0.955167
CD4 regulatory T cell %CD4+ T cell	Inverse variance weighted	19	1.0462	0.8968-1.2205	0.56569
CD4 regulatory T cell %T cell	MR Egger	16	1.15272	0.8677-1.5313	0.343342
CD4 regulatory T cell %T cell	Weighted median	16	1.17498	0.8859-1.5584	0.263048
CD4 regulatory T cell %T cell	Inverse variance weighted	16	1.20503	0.9962-1.4576	0.0547398
Resting CD4 regulatory T cell Absolute Count	MR Egger	26	0.857425	0.6685-1.0998	0.237672
Resting CD4 regulatory T cell Absolute Count	Weighted median	26	0.886941	0.7063-1.1138	0.301928
Resting CD4 regulatory T cell Absolute Count	Inverse variance weighted	26	0.932828	0.8022-1.0847	0.36634
Resting CD4 regulatory T cell %CD4 regulatory T cell	MR Egger	29	0.956975	0.8724-1.0498	0.360036
Resting CD4 regulatory T cell %CD4 regulatory T cell	Weighted median	29	0.960738	0.8604-1.0728	0.476685
Resting CD4 regulatory T cell %CD4 regulatory T cell	Inverse variance weighted	29	0.976456	0.9069-1.0514	0.527578
Resting CD4 regulatory T cell %CD4+ T cell	MR Egger	32	0.931932	0.84-1.0339	0.193454
Resting CD4 regulatory T cell %CD4+ T cell	Weighted median	32	0.961002	0.8581-1.0762	0.491094
Resting CD4 regulatory T cell %CD4+ T cell	Inverse variance weighted	32	0.948609	0.873-1.0308	0.213368
CD39+ resting CD4 regulatory T cell Absolute Count	MR Egger	26	1.04468	0.8989-1.2142	0.574052
CD39+ resting CD4 regulatory T cell Absolute Count	Weighted median	26	1.06397	0.9239-1.2252	0.389158
CD39+ resting CD4 regulatory T cell Absolute Count	Inverse variance weighted	26	1.03939	0.9382-1.1515	0.459942
CD39+ resting CD4 regulatory T cell %resting CD4 regulatory T cell	MR Egger	24	0.77794	0.6379-0.9487	0.0212874
CD39+ resting CD4 regulatory T cell %resting CD4 regulatory T cell	Weighted median	24	0.828663	0.6731-1.0201	0.0763634
CD39+ resting CD4 regulatory T cell %resting CD4 regulatory T cell	Inverse variance weighted	24	0.904383	0.781-1.0473	0.179405
CD39+ resting CD4 regulatory T cell %CD4 regulatory T cell	MR Egger	35	0.977747	0.9427-1.0141	0.235768
CD39+ resting CD4 regulatory T cell %CD4 regulatory T cell	Weighted median	35	0.988015	0.9501-1.0274	0.545342
CD39+ resting CD4 regulatory T cell %CD4 regulatory T cell	Inverse variance weighted	35	0.985325	0.9521-1.0197	0.397768
Activated CD4 regulatory T cell Absolute Count	MR Egger	16	0.938524	0.8017-1.0987	0.443244
Activated CD4 regulatory T cell Absolute Count	Weighted median	16	0.959464	0.8058-1.1424	0.642094
Activated CD4 regulatory T cell Absolute Count	Inverse variance weighted	16	0.885253	0.7796-1.0052	0.0601653
Activated CD4 regulatory T cell %CD4 regulatory T cell	MR Egger	30	0.961515	0.8031-1.1512	0.672412
Activated CD4 regulatory T cell %CD4 regulatory T cell	Weighted median	30	1.02212	0.8407-1.2427	0.826336
Activated CD4 regulatory T cell %CD4 regulatory T cell	Inverse variance weighted	30	0.989004	0.8718-1.122	0.863649
Activated CD4 regulatory T cell %CD4+ T cell	MR Egger	19	1.08299	0.8473-1.3842	0.532765
Activated CD4 regulatory T cell %CD4+ T cell	Weighted median	19	1.06282	0.8366-1.3502	0.617825
Activated CD4 regulatory T cell %CD4+ T cell	Inverse variance weighted	19	1.01461	0.8588-1.1988	0.864634
CD39+ activated CD4 regulatory T cell Absolute Count	MR Egger	30	1.05791	0.7584-1.4758	0.742786
CD39+ activated CD4 regulatory T cell Absolute Count	Weighted median	30	1.02396	0.8256-1.27	0.829412
CD39+ activated CD4 regulatory T cell Absolute Count	Inverse variance weighted	30	1.08557	0.9345-1.261	0.282819
CD39+ activated CD4 regulatory T cell %activated CD4 regulatory T cell	Weighted mode	7	1.05125	0.7175-1.5403	0.806194
CD39+ activated CD4 regulatory T cell %activated CD4 regulatory T cell	MR Egger	3	1.04067	0.496-2.1835	0.933119
CD39+ activated CD4 regulatory T cell %activated CD4 regulatory T cell	Weighted median	3	0.848473	0.6165-1.1677	0.313252
CD39+ activated CD4 regulatory T cell %CD4 regulatory T cell	MR Egger	24	1.08638	0.9519-1.2399	0.2322
CD39+ activated CD4 regulatory T cell %CD4 regulatory T cell	Weighted median	24	1.04642	0.9142-1.1978	0.510264
CD39+ activated CD4 regulatory T cell %CD4 regulatory T cell	Inverse variance weighted	24	1.0218	0.9266-1.1267	0.665459
Secreting CD4 regulatory T cell Absolute Count	MR Egger	22	0.96928	0.8957-1.0489	0.447625
Secreting CD4 regulatory T cell Absolute Count	Weighted median	22	0.998376	0.9182-1.0856	0.969648
Secreting CD4 regulatory T cell Absolute Count	Inverse variance weighted	22	0.983532	0.9219-1.0493	0.615221
Secreting CD4 regulatory T cell %CD4 regulatory T cell	MR Egger	30	1.15419	1.0233-1.3018	0.0269586
Secreting CD4 regulatory T cell %CD4 regulatory T cell	Weighted median	30	1.1193	0.9865-1.27	0.0803579
Secreting CD4 regulatory T cell %CD4 regulatory T cell	Inverse variance weighted	30	1.10789	1.0076-1.2181	0.0342207
Secreting CD4 regulatory T cell %CD4+ T cell	MR Egger	25	0.986213	0.8706-1.1172	0.82922
Secreting CD4 regulatory T cell %CD4+ T cell	Weighted median	25	1.14383	0.9938-1.3165	0.0610637
Secreting CD4 regulatory T cell %CD4+ T cell	Inverse variance weighted	25	1.03712	0.9324-1.1537	0.502297
CD39+ secreting CD4 regulatory T cell Absolute Count	MR Egger	28	1.0204	0.7497-1.3888	0.898787
CD39+ secreting CD4 regulatory T cell Absolute Count	Weighted median	28	1.03432	0.8367-1.2787	0.755171
CD39+ secreting CD4 regulatory T cell Absolute Count	Inverse variance weighted	28	1.07623	0.9304-1.2449	0.322783
CD39+ secreting CD4 regulatory T cell %secreting CD4 regulatory T cell	MR Egger	26	1.09075	0.9578-1.2421	0.202533
CD39+ secreting CD4 regulatory T cell %secreting CD4 regulatory T cell	Weighted median	26	1.09502	0.9612-1.2475	0.172408
CD39+ secreting CD4 regulatory T cell %secreting CD4 regulatory T cell	Inverse variance weighted	26	1.09129	0.9923-1.2002	0.0718137
CD39+ secreting CD4 regulatory T cell %CD4 regulatory T cell	MR Egger	20	1.13491	0.997-1.2919	0.0716111
CD39+ secreting CD4 regulatory T cell %CD4 regulatory T cell	Weighted median	20	1.10983	0.9741-1.2645	0.117541
CD39+ secreting CD4 regulatory T cell %CD4 regulatory T cell	Inverse variance weighted	20	1.10694	1.0037-1.2208	0.041962
Activated & resting CD4 regulatory T cell Absolute Count	MR Egger	19	0.70133	0.3755-1.3099	0.281182
Activated & resting CD4 regulatory T cell Absolute Count	Weighted median	19	0.901886	0.6289-1.2933	0.57444
Activated & resting CD4 regulatory T cell Absolute Count	Inverse variance weighted	19	0.885021	0.6638-1.18	0.405226
Activated & resting CD4 regulatory T cell %CD4 regulatory T cell	MR Egger	28	0.872914	0.7747-0.9835	0.0343898
Activated & resting CD4 regulatory T cell %CD4 regulatory T cell	Weighted median	28	0.895917	0.7938-1.0112	0.0751307
Activated & resting CD4 regulatory T cell %CD4 regulatory T cell	Inverse variance weighted	28	0.910259	0.8281-1.0005	0.0512905
Activated & resting CD4 regulatory T cell %CD4+ T cell	MR Egger	25	0.95063	0.7842-1.1523	0.61096
Activated & resting CD4 regulatory T cell %CD4+ T cell	Weighted median	25	0.921482	0.7643-1.1109	0.39135
Activated & resting CD4 regulatory T cell %CD4+ T cell	Inverse variance weighted	25	0.947879	0.8262-1.0875	0.445229
Activated & secreting CD4 regulatory T cell Absolute Count	MR Egger	21	0.981139	0.906-1.0625	0.644853
Activated & secreting CD4 regulatory T cell Absolute Count	Weighted median	21	1.00048	0.9276-1.079	0.990174
Activated & secreting CD4 regulatory T cell Absolute Count	Inverse variance weighted	21	0.993752	0.9324-1.0591	0.847047
Activated & secreting CD4 regulatory T cell %CD4 regulatory T cell	MR Egger	38	1.00448	0.97-1.0402	0.80328
Activated & secreting CD4 regulatory T cell %CD4 regulatory T cell	Weighted median	38	0.999428	0.9645-1.0356	0.974865
Activated & secreting CD4 regulatory T cell %CD4 regulatory T cell	Inverse variance weighted	38	0.997895	0.9677-1.029	0.893143
Activated & secreting CD4 regulatory T cell %CD4+ T cell	MR Egger	31	0.991611	0.9304-1.0568	0.797337
Activated & secreting CD4 regulatory T cell %CD4+ T cell	Weighted median	31	1.02929	0.9425-1.124	0.520438
Activated & secreting CD4 regulatory T cell %CD4+ T cell	Inverse variance weighted	31	1.0135	0.9587-1.0714	0.63616
CD25++ CD4+ T cell Absolute Count	MR Egger	23	0.919246	0.7753-1.09	0.343693
CD25++ CD4+ T cell Absolute Count	Weighted median	23	0.936294	0.7912-1.1079	0.443415
CD25++ CD4+ T cell Absolute Count	Inverse variance weighted	23	1.00166	0.8858-1.1327	0.978853
CD25++ CD4+ T cell %CD4+ T cell	MR Egger	25	1.07346	0.8536-1.3499	0.550201
CD25++ CD4+ T cell %CD4+ T cell	Weighted median	25	1.0338	0.8247-1.2959	0.773081
CD25++ CD4+ T cell %CD4+ T cell	Inverse variance weighted	25	1.01056	0.8643-1.1816	0.895194
CD25++ CD4+ T cell %T cell	MR Egger	20	1.00771	0.7712-1.3167	0.955757
CD25++ CD4+ T cell %T cell	Weighted median	20	1.0908	0.8682-1.3705	0.455562
CD25++ CD4+ T cell %T cell	Inverse variance weighted	20	1.01489	0.8402-1.2259	0.878146
CD25++ CD45RA+ CD4 not regulatory T cell Absolute Count	MR Egger	25	1.10185	0.8985-1.3513	0.361207
CD25++ CD45RA+ CD4 not regulatory T cell Absolute Count	Weighted median	25	0.943938	0.7838-1.1368	0.543017
CD25++ CD45RA+ CD4 not regulatory T cell Absolute Count	Inverse variance weighted	25	1.01039	0.8701-1.1733	0.892224
CD25++ CD45RA+ CD4 not regulatory T cell %CD4+ T cell	MR Egger	33	0.980347	0.8686-1.1065	0.750094
CD25++ CD45RA+ CD4 not regulatory T cell %CD4+ T cell	Weighted median	33	0.938119	0.8117-1.0842	0.386927
CD25++ CD45RA+ CD4 not regulatory T cell %CD4+ T cell	Inverse variance weighted	33	0.986144	0.8942-1.0875	0.779826
CD25++ CD45RA+ CD4 not regulatory T cell %T cell	MR Egger	27	0.997068	0.882-1.1271	0.962937
CD25++ CD45RA+ CD4 not regulatory T cell %T cell	Weighted median	27	0.977767	0.8471-1.1286	0.75868
CD25++ CD45RA+ CD4 not regulatory T cell %T cell	Inverse variance weighted	27	1.01858	0.9235-1.1234	0.712587
CD25++ CD45RA- CD4 not regulatory T cell Absolute Count	MR Egger	21	0.934587	0.8409-1.0387	0.224467
CD25++ CD45RA- CD4 not regulatory T cell Absolute Count	Weighted median	21	0.987404	0.8838-1.1031	0.822608
CD25++ CD45RA- CD4 not regulatory T cell Absolute Count	Inverse variance weighted	21	1.01451	0.9372-1.0982	0.721783
CD25++ CD45RA- CD4 not regulatory T cell %CD4+ T cell	MR Egger	24	0.979259	0.8662-1.107	0.740858
CD25++ CD45RA- CD4 not regulatory T cell %CD4+ T cell	Weighted median	24	0.997775	0.8792-1.1323	0.972468
CD25++ CD45RA- CD4 not regulatory T cell %CD4+ T cell	Inverse variance weighted	24	1.0413	0.9418-1.1513	0.429721
CD25++ CD45RA- CD4 not regulatory T cell %T cell	MR Egger	30	1.04442	0.9369-1.1643	0.439701
CD25++ CD45RA- CD4 not regulatory T cell %T cell	Weighted median	30	0.994782	0.8794-1.1252	0.933686
CD25++ CD45RA- CD4 not regulatory T cell %T cell	Inverse variance weighted	30	1.04685	0.96-1.1416	0.300193
CD4 regulatory T cell Absolute Count	MR Egger	21	1.04189	0.8062-1.3464	0.757223
CD4 regulatory T cell Absolute Count	Weighted median	21	0.983423	0.7711-1.2543	0.89287
CD4 regulatory T cell Absolute Count	Inverse variance weighted	21	1.08653	0.9253-1.2758	0.311187
Hematopoietic Stem Cell Absolute Count	MR Egger	19	0.972645	0.7952-1.1897	0.790535
Hematopoietic Stem Cell Absolute Count	Weighted median	19	0.991258	0.8145-1.2064	0.930168
Hematopoietic Stem Cell Absolute Count	Inverse variance weighted	19	1.00037	0.8713-1.1485	0.995847
Immature Myeloid-Derived Suppressor Cells Absolute Count	MR Egger	23	1.30591	1.0107-1.6873	0.0539598
Immature Myeloid-Derived Suppressor Cells Absolute Count	Weighted median	23	1.11028	0.9077-1.3581	0.308879
Immature Myeloid-Derived Suppressor Cells Absolute Count	Inverse variance weighted	23	1.03421	0.893-1.1978	0.653413
Immature Myeloid-Derived Suppressor Cells %CD33dim HLA DR- CD66b-	MR Egger	20	1.11703	0.8999-1.3866	0.328878
Immature Myeloid-Derived Suppressor Cells %CD33dim HLA DR- CD66b-	Weighted median	20	1.08717	0.9177-1.288	0.333794
Immature Myeloid-Derived Suppressor Cells %CD33dim HLA DR- CD66b-	Inverse variance weighted	20	1.10539	0.9636-1.268	0.152513
CD33+ HLA DR+ Absolute Count	MR Egger	29	0.970164	0.8931-1.0539	0.479404
CD33+ HLA DR+ Absolute Count	Weighted median	29	0.98912	0.8943-1.094	0.831592
CD33+ HLA DR+ Absolute Count	Inverse variance weighted	29	0.967677	0.9033-1.0366	0.349529
CD33+ HLA DR+ CD14- Absolute Count	MR Egger	29	0.967067	0.9051-1.0332	0.330127
CD33+ HLA DR+ CD14- Absolute Count	Weighted median	29	0.977393	0.9042-1.0565	0.564765
CD33+ HLA DR+ CD14- Absolute Count	Inverse variance weighted	29	0.978547	0.9251-1.0351	0.449501
CD33+ HLA DR+ CD14- %CD33+ HLA DR+	MR Egger	19	0.996811	0.8247-1.2048	0.974036
CD33+ HLA DR+ CD14- %CD33+ HLA DR+	Weighted median	19	0.945496	0.7986-1.1194	0.515191
CD33+ HLA DR+ CD14- %CD33+ HLA DR+	Inverse variance weighted	19	1.03901	0.9149-1.1799	0.555316
CD33+ HLA DR+ CD14dim Absolute Count	MR Egger	28	0.956485	0.8581-1.0661	0.42895
CD33+ HLA DR+ CD14dim Absolute Count	Weighted median	28	0.937574	0.8269-1.0631	0.314589
CD33+ HLA DR+ CD14dim Absolute Count	Inverse variance weighted	28	0.955083	0.8776-1.0395	0.287339
CD33+ HLA DR+ CD14dim %CD33+ HLA DR+	MR Egger	23	1.01014	0.8097-1.2602	0.929571
CD33+ HLA DR+ CD14dim %CD33+ HLA DR+	Weighted median	23	0.923176	0.743-1.147	0.470435
CD33+ HLA DR+ CD14dim %CD33+ HLA DR+	Inverse variance weighted	23	0.954308	0.8284-1.0994	0.517201
CD33- HLA DR- Absolute Count	MR Egger	21	1.08404	0.7819-1.503	0.633856
CD33- HLA DR- Absolute Count	Weighted median	21	1.12941	0.8987-1.4194	0.296582
CD33- HLA DR- Absolute Count	Inverse variance weighted	21	1.15181	0.9879-1.3429	0.0711716
CD33- HLA DR+ Absolute Count	MR Egger	34	1.07611	0.9668-1.1977	0.188773
CD33- HLA DR+ Absolute Count	Weighted median	34	1.03729	0.9202-1.1692	0.54897
CD33- HLA DR+ Absolute Count	Inverse variance weighted	34	1.07921	0.9945-1.1712	0.0677517
Granulocytic Myeloid-Derived Suppressor Cells Absolute Count	MR Egger	21	1.08025	0.7666-1.5223	0.664119
Granulocytic Myeloid-Derived Suppressor Cells Absolute Count	Weighted median	21	0.964809	0.7601-1.2246	0.768371
Granulocytic Myeloid-Derived Suppressor Cells Absolute Count	Inverse variance weighted	21	0.979131	0.8254-1.1615	0.808745
CD33dim HLA DR+ CD11b+ Absolute Count	MR Egger	27	0.785641	0.6474-0.9534	0.0219294
CD33dim HLA DR+ CD11b+ Absolute Count	Weighted median	27	0.886921	0.752-1.046	0.154063
CD33dim HLA DR+ CD11b+ Absolute Count	Inverse variance weighted	27	0.928162	0.8184-1.0527	0.24576
CD33dim HLA DR+ CD11b+ %CD33dim HLA DR+	MR Egger	24	1.05593	0.93-1.1989	0.409871
CD33dim HLA DR+ CD11b+ %CD33dim HLA DR+	Weighted median	24	1.03018	0.9073-1.1697	0.64635
CD33dim HLA DR+ CD11b+ %CD33dim HLA DR+	Inverse variance weighted	24	1.02029	0.9371-1.1109	0.643538
CD33dim HLA DR+ CD11b- Absolute Count	MR Egger	28	0.956304	0.8595-1.064	0.419474
CD33dim HLA DR+ CD11b- Absolute Count	Weighted median	28	0.961424	0.8464-1.0921	0.545129
CD33dim HLA DR+ CD11b- Absolute Count	Inverse variance weighted	28	0.988805	0.9078-1.077	0.796247
CD33dim HLA DR+ CD11b- %CD33dim HLA DR+	MR Egger	23	0.982628	0.8734-1.1055	0.773439
CD33dim HLA DR+ CD11b- %CD33dim HLA DR+	Weighted median	23	0.965427	0.8624-1.0807	0.540991
CD33dim HLA DR+ CD11b- %CD33dim HLA DR+	Inverse variance weighted	23	0.9697	0.8962-1.0493	0.444472
CD66b++ myeloid cell Absolute Count	MR Egger	17	0.92995	0.689-1.2552	0.641924
CD66b++ myeloid cell Absolute Count	Weighted median	17	1.06646	0.8381-1.3571	0.600754
CD66b++ myeloid cell Absolute Count	Inverse variance weighted	17	1.12945	0.9527-1.3391	0.161034
Monocytic Myeloid-Derived Suppressor Cells Absolute Count	MR Egger	19	0.831185	0.6369-1.0847	0.191173
Monocytic Myeloid-Derived Suppressor Cells Absolute Count	Weighted median	19	0.879772	0.7148-1.0829	0.226736
Monocytic Myeloid-Derived Suppressor Cells Absolute Count	Inverse variance weighted	19	0.856162	0.7454-0.9834	0.0280387
CD33dim HLA DR- Absolute Count	MR Egger	24	0.998323	0.9218-1.0812	0.967467
CD33dim HLA DR- Absolute Count	Weighted median	24	1.02358	0.9285-1.1284	0.639435
CD33dim HLA DR- Absolute Count	Inverse variance weighted	24	1.03079	0.967-1.0988	0.352058
Basophil Absolute Count	MR Egger	23	1.00677	0.9253-1.0954	0.876962
Basophil Absolute Count	Weighted median	23	1.02342	0.933-1.1226	0.623859
Basophil Absolute Count	Inverse variance weighted	23	1.03065	0.9612-1.1051	0.396237
Basophil %CD33dim HLA DR- CD66b-	MR Egger	20	0.949853	0.6933-1.3013	0.752448
Basophil %CD33dim HLA DR- CD66b-	Weighted median	20	0.985857	0.8129-1.1956	0.884909
Basophil %CD33dim HLA DR- CD66b-	Inverse variance weighted	20	0.932357	0.8-1.0866	0.36993
CD45RA- CD4+ T cell Absolute Count	MR Egger	16	1.03461	0.9301-1.1509	0.541185
CD45RA- CD4+ T cell Absolute Count	Weighted median	16	1.03285	0.9199-1.1597	0.584525
CD45RA- CD4+ T cell Absolute Count	Inverse variance weighted	16	1.05727	0.9639-1.1597	0.237851
CD45RA- CD4+ T cell %CD4+ T cell	MR Egger	29	1.1674	0.9448-1.4425	0.163109
CD45RA- CD4+ T cell %CD4+ T cell	Weighted median	29	1.19106	0.9657-1.4691	0.102373
CD45RA- CD4+ T cell %CD4+ T cell	Inverse variance weighted	29	1.09564	0.9491-1.2648	0.212305
CD45RA- CD4+ T cell %T cell	MR Egger	25	0.966495	0.9073-1.0296	0.301548
CD45RA- CD4+ T cell %T cell	Weighted median	25	0.946191	0.8719-1.0268	0.184886
CD45RA- CD4+ T cell %T cell	Inverse variance weighted	25	0.967038	0.915-1.022	0.234617
Central Memory CD4+ T cell Absolute Count	MR Egger	28	1.07995	0.8858-1.3166	0.453598
Central Memory CD4+ T cell Absolute Count	Weighted median	28	1.09163	0.8856-1.3455	0.411226
Central Memory CD4+ T cell Absolute Count	Inverse variance weighted	28	1.05781	0.9186-1.2181	0.434823
Central Memory CD4+ T cell %CD4+ T cell	MR Egger	31	0.970953	0.9168-1.0283	0.321975
Central Memory CD4+ T cell %CD4+ T cell	Weighted median	31	0.967576	0.9073-1.0319	0.315484
Central Memory CD4+ T cell %CD4+ T cell	Inverse variance weighted	31	0.978304	0.9286-1.0307	0.409573
Central Memory CD4+ T cell %T cell	MR Egger	23	1.20201	0.8494-1.701	0.310818
Central Memory CD4+ T cell %T cell	Weighted median	23	1.04948	0.8169-1.3483	0.70555
Central Memory CD4+ T cell %T cell	Inverse variance weighted	23	0.974283	0.7807-1.2159	0.817689
Naive CD4+ T cell Absolute Count	MR Egger	25	0.696352	0.471-1.0296	0.0827761
Naive CD4+ T cell Absolute Count	Weighted median	25	1.02277	0.7732-1.3529	0.874663
Naive CD4+ T cell Absolute Count	Inverse variance weighted	25	0.948633	0.777-1.1582	0.604603
Naive CD4+ T cell %CD4+ T cell	MR Egger	35	0.93013	0.7096-1.2193	0.603446
Naive CD4+ T cell %CD4+ T cell	Weighted median	35	0.950202	0.7684-1.175	0.63733
Naive CD4+ T cell %CD4+ T cell	Inverse variance weighted	35	0.984813	0.8346-1.162	0.856136
Effector Memory CD4+ T cell Absolute Count	MR Egger	23	1.0583	0.9475-1.182	0.32662
Effector Memory CD4+ T cell Absolute Count	Weighted median	23	1.04301	0.9336-1.1652	0.456469
Effector Memory CD4+ T cell Absolute Count	Inverse variance weighted	23	1.07522	0.9843-1.1746	0.107677
Effector Memory CD4+ T cell %CD4+ T cell	MR Egger	28	1.01079	0.8577-1.1912	0.899085
Effector Memory CD4+ T cell %CD4+ T cell	Weighted median	28	1.03794	0.8516-1.2651	0.712316
Effector Memory CD4+ T cell %CD4+ T cell	Inverse variance weighted	28	1.07225	0.9458-1.2156	0.27586
Effector Memory CD4+ T cell %T cell	MR Egger	20	1.31799	1.0346-1.679	0.0382846
Effector Memory CD4+ T cell %T cell	Weighted median	20	1.25754	1.0107-1.5646	0.0398021
Effector Memory CD4+ T cell %T cell	Inverse variance weighted	20	1.20693	1.0327-1.4106	0.0180587
Terminally Differentiated CD4+ T cell Absolute Count	MR Egger	12	0.890693	0.5493-1.4444	0.648907
Terminally Differentiated CD4+ T cell Absolute Count	Weighted median	12	0.870985	0.6131-1.2374	0.44065
Terminally Differentiated CD4+ T cell Absolute Count	Inverse variance weighted	12	0.863926	0.6755-1.1049	0.243843
Terminally Differentiated CD4+ T cell %CD4+ T cell	MR Egger	22	1.21072	0.7375-1.9877	0.458456
Terminally Differentiated CD4+ T cell %CD4+ T cell	Weighted median	22	1.31817	0.9651-1.8004	0.0824263
Terminally Differentiated CD4+ T cell %CD4+ T cell	Inverse variance weighted	22	1.14093	0.9051-1.4382	0.264502
Terminally Differentiated CD4+ T cell %T cell	MR Egger	26	0.980955	0.8622-1.116	0.772652
Terminally Differentiated CD4+ T cell %T cell	Weighted median	26	0.921773	0.7724-1.1	0.366404
Terminally Differentiated CD4+ T cell %T cell	Inverse variance weighted	26	0.993762	0.8924-1.1067	0.909273
Central Memory CD8+ T cell Absolute Count	MR Egger	25	1.0254	0.7073-1.4866	0.895857
Central Memory CD8+ T cell Absolute Count	Weighted median	25	0.946464	0.6852-1.3073	0.738444
Central Memory CD8+ T cell Absolute Count	Inverse variance weighted	25	1.00422	0.8112-1.2432	0.969142
Central Memory CD8+ T cell %CD8+ T cell	MR Egger	31	1.13454	0.7587-1.6966	0.543462
Central Memory CD8+ T cell %CD8+ T cell	Weighted median	31	0.93616	0.7175-1.2214	0.626854
Central Memory CD8+ T cell %CD8+ T cell	Inverse variance weighted	31	0.909761	0.752-1.1006	0.330384
Central Memory CD8+ T cell %T cell	MR Egger	22	0.624398	0.3908-0.9977	0.062869
Central Memory CD8+ T cell %T cell	Weighted median	22	0.754158	0.5396-1.054	0.0985241
Central Memory CD8+ T cell %T cell	Inverse variance weighted	22	0.841579	0.6592-1.0745	0.16644
Naive CD8+ T cell Absolute Count	MR Egger	29	0.995847	0.9617-1.0312	0.816789
Naive CD8+ T cell Absolute Count	Weighted median	29	0.994447	0.9574-1.033	0.773884
Naive CD8+ T cell Absolute Count	Inverse variance weighted	29	0.999035	0.9657-1.0335	0.955556
Naive CD8+ T cell %CD8+ T cell	MR Egger	38	0.996373	0.9662-1.0274	0.817837
Naive CD8+ T cell %CD8+ T cell	Weighted median	38	0.994655	0.9605-1.03	0.763437
Naive CD8+ T cell %CD8+ T cell	Inverse variance weighted	38	1.00218	0.9733-1.0319	0.884106
Naive CD8+ T cell %T cell	MR Egger	28	0.998458	0.9598-1.0387	0.939517
Naive CD8+ T cell %T cell	Weighted median	28	0.995752	0.9617-1.0311	0.8107
Naive CD8+ T cell %T cell	Inverse variance weighted	28	1.00325	0.9655-1.0424	0.868313
Effector Memory CD8+ T cell Absolute Count	MR Egger	24	1.07862	0.9618-1.2096	0.208892
Effector Memory CD8+ T cell Absolute Count	Weighted median	24	1.03934	0.9202-1.1739	0.534395
Effector Memory CD8+ T cell Absolute Count	Inverse variance weighted	24	1.07183	0.9752-1.178	0.150132
Effector Memory CD8+ T cell %CD8+ T cell	MR Egger	23	1.05853	0.9711-1.1538	0.209768
Effector Memory CD8+ T cell %CD8+ T cell	Weighted median	23	1.04402	0.9481-1.1496	0.380868
Effector Memory CD8+ T cell %CD8+ T cell	Inverse variance weighted	23	1.0472	0.9713-1.1291	0.229799
Effector Memory CD8+ T cell %T cell	MR Egger	14	1.0994	0.9406-1.285	0.256842
Effector Memory CD8+ T cell %T cell	Weighted median	14	1.02107	0.8627-1.2086	0.808439
Effector Memory CD8+ T cell %T cell	Inverse variance weighted	14	1.01109	0.8884-1.1507	0.867293
Terminally Differentiated CD8+ T cell Absolute Count	MR Egger	19	0.919896	0.6528-1.2964	0.639421
Terminally Differentiated CD8+ T cell Absolute Count	Weighted median	19	1.01518	0.7597-1.3566	0.918894
Terminally Differentiated CD8+ T cell Absolute Count	Inverse variance weighted	19	1.00735	0.8246-1.2307	0.942863
Terminally Differentiated CD8+ T cell %CD8+ T cell	MR Egger	24	0.800662	0.645-0.9939	0.0561986
Terminally Differentiated CD8+ T cell %CD8+ T cell	Weighted median	24	0.818587	0.6621-1.012	0.0643515
Terminally Differentiated CD8+ T cell %CD8+ T cell	Inverse variance weighted	24	0.943269	0.8194-1.0859	0.416155
Terminally Differentiated CD8+ T cell %T cell	MR Egger	18	0.706182	0.5421-0.9199	0.0201888
Terminally Differentiated CD8+ T cell %T cell	Weighted median	18	0.843161	0.6592-1.0784	0.174182
Terminally Differentiated CD8+ T cell %T cell	Inverse variance weighted	18	0.890466	0.7278-1.0894	0.259523
CD45RA+ CD8+ T cell Absolute Count	MR Egger	28	1.02047	0.9738-1.0693	0.403562
CD45RA+ CD8+ T cell Absolute Count	Weighted median	28	0.998723	0.9504-1.0495	0.959726
CD45RA+ CD8+ T cell Absolute Count	Inverse variance weighted	28	1.0184	0.9759-1.0628	0.402211
CD45RA+ CD8+ T cell %CD8+ T cell	MR Egger	26	0.961832	0.9043-1.023	0.227825
CD45RA+ CD8+ T cell %CD8+ T cell	Weighted median	26	0.958083	0.8868-1.0351	0.278003
CD45RA+ CD8+ T cell %CD8+ T cell	Inverse variance weighted	26	0.970343	0.9171-1.0267	0.295686
CD45RA+ CD8+ T cell %T cell	MR Egger	35	0.990757	0.9628-1.0196	0.529917
CD45RA+ CD8+ T cell %T cell	Weighted median	35	0.989659	0.9564-1.0241	0.551509
CD45RA+ CD8+ T cell %T cell	Inverse variance weighted	35	0.989567	0.9636-1.0162	0.439772
Central Memory CD4-CD8- T cell Absolute Count	Weighted mode	4	0.964777	0.7955-1.17	0.73976
Central Memory CD4-CD8- T cell %CD4-CD8- T cell	MR Egger	16	0.940057	0.7304-1.2099	0.638535
Central Memory CD4-CD8- T cell %CD4-CD8- T cell	Weighted median	16	0.975933	0.768-1.2401	0.842011
Central Memory CD4-CD8- T cell %CD4-CD8- T cell	Inverse variance weighted	16	1.01235	0.8451-1.2126	0.893968
Central Memory CD4-CD8- T cell %T cell	MR Egger	14	1.07218	0.8414-1.3662	0.58337
Central Memory CD4-CD8- T cell %T cell	Weighted median	14	1.24022	0.9597-1.6028	0.0998866
Central Memory CD4-CD8- T cell %T cell	Inverse variance weighted	14	1.2789	1.0569-1.5476	0.0114473
Naive CD4-CD8- T cell Absolute Count	MR Egger	18	1.03344	0.6556-1.629	0.889099
Naive CD4-CD8- T cell Absolute Count	Weighted median	18	0.980325	0.6945-1.3838	0.910032
Naive CD4-CD8- T cell Absolute Count	Inverse variance weighted	18	1.05684	0.8051-1.3872	0.690403
Naive CD4-CD8- T cell %CD4-CD8- T cell	MR Egger	21	1.16935	0.869-1.5735	0.314652
Naive CD4-CD8- T cell %CD4-CD8- T cell	Weighted median	21	1.04862	0.7973-1.3792	0.734219
Naive CD4-CD8- T cell %CD4-CD8- T cell	Inverse variance weighted	21	1.21101	0.9786-1.4986	0.0781956
Naive CD4-CD8- T cell %T cell	MR Egger	21	1.19258	0.8634-1.6473	0.298584
Naive CD4-CD8- T cell %T cell	Weighted median	21	0.976062	0.7171-1.3286	0.877589
Naive CD4-CD8- T cell %T cell	Inverse variance weighted	21	1.02553	0.82-1.2825	0.82514
Effector Memory CD4-CD8- T cell Absolute Count	MR Egger	21	1.39092	0.917-2.1098	0.137074
Effector Memory CD4-CD8- T cell Absolute Count	Weighted median	21	0.882943	0.6368-1.2242	0.455189
Effector Memory CD4-CD8- T cell Absolute Count	Inverse variance weighted	21	1.02274	0.8188-1.2775	0.842938
Effector Memory CD4-CD8- T cell %CD4-CD8- T cell	MR Egger	29	1.00907	0.9622-1.0582	0.712797
Effector Memory CD4-CD8- T cell %CD4-CD8- T cell	Weighted median	29	0.998622	0.948-1.0519	0.958541
Effector Memory CD4-CD8- T cell %CD4-CD8- T cell	Inverse variance weighted	29	1.00294	0.9589-1.049	0.897938
Effector Memory CD4-CD8- T cell %T cell	MR Egger	25	1.05498	0.8008-1.3899	0.70709
Effector Memory CD4-CD8- T cell %T cell	Weighted median	25	0.9027	0.7002-1.1638	0.429646
Effector Memory CD4-CD8- T cell %T cell	Inverse variance weighted	25	1.02937	0.8703-1.2175	0.735325
Terminally Differentiated CD4-CD8- T cell Absolute Count	MR Egger	22	0.994656	0.9461-1.0457	0.835858
Terminally Differentiated CD4-CD8- T cell Absolute Count	Weighted median	22	1.00312	0.9515-1.0575	0.908003
Terminally Differentiated CD4-CD8- T cell Absolute Count	Inverse variance weighted	22	0.999025	0.9531-1.0472	0.967604
Terminally Differentiated CD4-CD8- T cell %CD4-CD8- T cell	MR Egger	26	0.997044	0.9488-1.0477	0.907849
Terminally Differentiated CD4-CD8- T cell %CD4-CD8- T cell	Weighted median	26	1.0033	0.9512-1.0582	0.90358
Terminally Differentiated CD4-CD8- T cell %CD4-CD8- T cell	Inverse variance weighted	26	0.998293	0.9525-1.0463	0.943161
Terminally Differentiated CD4-CD8- T cell %T cell	MR Egger	24	0.993691	0.9479-1.0417	0.794944
Terminally Differentiated CD4-CD8- T cell %T cell	Weighted median	24	1.0016	0.9534-1.0523	0.949537
Terminally Differentiated CD4-CD8- T cell %T cell	Inverse variance weighted	24	0.99601	0.9525-1.0415	0.86076
Naive CD4+ T cell %T cell	MR Egger	34	1.02249	0.8208-1.2737	0.843971
Naive CD4+ T cell %T cell	Weighted median	34	0.963058	0.7766-1.1943	0.731766
Naive CD4+ T cell %T cell	Inverse variance weighted	34	1.02484	0.878-1.1962	0.755771
Transitional B cell %B cell	MR Egger	16	1.39997	0.7762-2.5249	0.282316
Transitional B cell %B cell	Weighted median	16	1.24141	0.8556-1.8012	0.254801
Transitional B cell %B cell	Inverse variance weighted	16	1.03985	0.7684-1.4072	0.800157
Transitional B cell Absolute Count	MR Egger	31	0.973704	0.743-1.276	0.848183
Transitional B cell Absolute Count	Weighted median	31	0.949582	0.7232-1.2469	0.709681
Transitional B cell Absolute Count	Inverse variance weighted	31	0.95544	0.8024-1.1377	0.608808
Transitional B cell %lymphocyte	MR Egger	26	0.818528	0.5373-1.247	0.360489
Transitional B cell %lymphocyte	Weighted median	26	0.78531	0.5771-1.0687	0.124243
Transitional B cell %lymphocyte	Inverse variance weighted	26	0.836884	0.6779-1.0332	0.0976033
CD14- CD16+ monocyte Absolute Count	MR Egger	18	1.04814	0.8851-1.2413	0.593365
CD14- CD16+ monocyte Absolute Count	Weighted median	18	1.05488	0.8783-1.267	0.567618
CD14- CD16+ monocyte Absolute Count	Inverse variance weighted	18	1.02532	0.8972-1.1717	0.713391
CD14+ CD16+ monocyte Absolute Count	MR Egger	21	1.07188	0.8305-1.3833	0.599976
CD14+ CD16+ monocyte Absolute Count	Weighted median	21	1.12058	0.896-1.4015	0.318492
CD14+ CD16+ monocyte Absolute Count	Inverse variance weighted	21	1.12048	0.9477-1.3248	0.183138
CD14- CD16- Absolute Count	MR Egger	25	1.00025	0.9816-1.0192	0.979289
CD14- CD16- Absolute Count	Weighted median	25	1.00056	0.9805-1.0211	0.956679
CD14- CD16- Absolute Count	Inverse variance weighted	25	1.00079	0.9826-1.0193	0.932795
CD14+ CD16- monocyte Absolute Count	MR Egger	26	0.964088	0.8545-1.0877	0.557847
CD14+ CD16- monocyte Absolute Count	Weighted median	26	0.984931	0.8592-1.129	0.827459
CD14+ CD16- monocyte Absolute Count	Inverse variance weighted	26	0.965969	0.8721-1.07	0.506984
Monocyte Absolute Count	MR Egger	26	0.960686	0.8656-1.0662	0.457834
Monocyte Absolute Count	Weighted median	26	0.986072	0.8729-1.1139	0.821522
Monocyte Absolute Count	Inverse variance weighted	26	0.956102	0.8747-1.0451	0.322833
CD14- CD16+ monocyte %monocyte	MR Egger	22	0.85974	0.6565-1.1259	0.285147
CD14- CD16+ monocyte %monocyte	Weighted median	22	0.911213	0.7127-1.165	0.458189
CD14- CD16+ monocyte %monocyte	Inverse variance weighted	22	0.924798	0.7681-1.1134	0.40902
CD14+ CD16+ monocyte %monocyte	MR Egger	25	1.0396	0.7611-1.42	0.809298
CD14+ CD16+ monocyte %monocyte	Weighted median	25	1.11197	0.8657-1.4282	0.405931
CD14+ CD16+ monocyte %monocyte	Inverse variance weighted	25	0.996494	0.8393-1.1831	0.968015
CD14+ CD16- monocyte %monocyte	MR Egger	26	1.0587	0.9642-1.1624	0.243323
CD14+ CD16- monocyte %monocyte	Weighted median	26	1.04391	0.9412-1.1578	0.415944
CD14+ CD16- monocyte %monocyte	Inverse variance weighted	26	1.04245	0.96-1.1319	0.322419
CD16+ monocyte %monocyte	MR Egger	24	1.01856	0.6984-1.4854	0.92475
CD16+ monocyte %monocyte	Weighted median	24	1.14103	0.8518-1.5284	0.376318
CD16+ monocyte %monocyte	Inverse variance weighted	24	1.08787	0.8845-1.3381	0.425142
T/B cell	MR Egger	26	0.819741	0.596-1.1275	0.233553
T/B cell	Weighted median	26	0.81759	0.6172-1.0831	0.160361
T/B cell	Inverse variance weighted	26	0.866984	0.7309-1.0284	0.101388
CD4+/CD8+ T cell	MR Egger	14	1.2557	0.7534-2.0929	0.399487
CD4+/CD8+ T cell	Weighted median	14	1.18366	0.7995-1.7524	0.399672
CD4+/CD8+ T cell	Inverse variance weighted	14	1.176	0.9031-1.5314	0.228813
CD4+ T cell Absolute Count	MR Egger	22	0.896169	0.7185-1.1178	0.342526
CD4+ T cell Absolute Count	Weighted median	22	0.948458	0.7665-1.1737	0.626395
CD4+ T cell Absolute Count	Inverse variance weighted	22	1.01256	0.853-1.2019	0.886494
CD4+ T cell %T cell	MR Egger	22	0.981415	0.725-1.3286	0.904579
CD4+ T cell %T cell	Weighted median	22	1.02946	0.7902-1.3412	0.829652
CD4+ T cell %T cell	Inverse variance weighted	22	1.07929	0.8937-1.3034	0.427954
CD8+ T cell Absolute Count	MR Egger	23	0.940494	0.8469-1.0445	0.264345
CD8+ T cell Absolute Count	Weighted median	23	0.960859	0.8569-1.0774	0.494308
CD8+ T cell Absolute Count	Inverse variance weighted	23	1.00144	0.9145-1.0967	0.975198
CD8+ T cell %T cell	MR Egger	22	0.779406	0.5937-1.0233	0.0878635
CD8+ T cell %T cell	Weighted median	22	0.853308	0.6553-1.1111	0.238881
CD8+ T cell %T cell	Inverse variance weighted	22	0.815125	0.6891-0.9642	0.0170873
CD4+CD8+ T cell Absolute Count	MR Egger	18	0.6694	0.4448-1.0074	0.0722468
CD4+CD8+ T cell Absolute Count	Weighted median	18	0.809365	0.5971-1.0972	0.172999
CD4+CD8+ T cell Absolute Count	Inverse variance weighted	18	0.817341	0.6559-1.0185	0.0723712
CD4+CD8+ T cell %T cell	MR Egger	8	0.699093	0.1693-2.8869	0.638373
CD4+CD8+ T cell %T cell	Weighted median	8	1.52566	0.8375-2.7794	0.167473
CD4+CD8+ T cell %T cell	Inverse variance weighted	8	1.20218	0.7675-1.883	0.421242
CD8dim T cell Absolute Count	MR Egger	26	1.03744	0.8785-1.2251	0.668744
CD8dim T cell Absolute Count	Weighted median	26	1.06615	0.8943-1.271	0.475102
CD8dim T cell Absolute Count	Inverse variance weighted	26	1.04512	0.9266-1.1788	0.472498
CD8dim T cell %T cell	MR Egger	19	0.918931	0.6193-1.3634	0.679759
CD8dim T cell %T cell	Weighted median	19	1.06574	0.8005-1.4189	0.662836
CD8dim T cell %T cell	Inverse variance weighted	19	1.11343	0.9109-1.361	0.294122
CD4-CD8- T cell Absolute Count	MR Egger	20	0.840132	0.5115-1.3798	0.500138
CD4-CD8- T cell Absolute Count	Weighted median	20	1.07322	0.7667-1.5023	0.680501
CD4-CD8- T cell Absolute Count	Inverse variance weighted	20	1.04145	0.8296-1.3074	0.726322
CD4-CD8- T cell %T cell	MR Egger	15	0.954144	0.4765-1.9106	0.896618
CD4-CD8- T cell %T cell	Weighted median	15	0.774726	0.5306-1.1311	0.186204
CD4-CD8- T cell %T cell	Inverse variance weighted	15	1.02978	0.7751-1.3681	0.839543
Leukocyte Absolute Count	MR Egger	12	1.11187	0.9044-1.3669	0.337917
Leukocyte Absolute Count	Weighted median	12	1.03291	0.8796-1.2129	0.692756
Leukocyte Absolute Count	Inverse variance weighted	12	1.02579	0.8999-1.1692	0.70304
Lymphocyte Absolute Count	MR Egger	19	0.946798	0.649-1.3812	0.78004
Lymphocyte Absolute Count	Weighted median	19	1.07943	0.7953-1.4651	0.623852
Lymphocyte Absolute Count	Inverse variance weighted	19	1.13562	0.882-1.4621	0.323932
Lymphocyte %leukocyte	MR Egger	22	0.939976	0.7975-1.1079	0.469082
Lymphocyte %leukocyte	Weighted median	22	0.962437	0.8035-1.1528	0.677559
Lymphocyte %leukocyte	Inverse variance weighted	22	0.945242	0.8283-1.0787	0.403226
T cell Absolute Count	MR Egger	17	1.14024	0.8223-1.5812	0.443626
T cell Absolute Count	Weighted median	17	1.12677	0.856-1.4833	0.394772
T cell Absolute Count	Inverse variance weighted	17	1.02059	0.8384-1.2424	0.839059
T cell %lymphocyte	MR Egger	17	0.911944	0.3991-2.0837	0.829881
T cell %lymphocyte	Weighted median	17	0.980197	0.6864-1.3996	0.912365
T cell %lymphocyte	Inverse variance weighted	17	1.00293	0.7726-1.3019	0.982486
T cell %leukocyte	MR Egger	16	0.976702	0.8141-1.1718	0.803381
T cell %leukocyte	Weighted median	16	0.970729	0.8032-1.1732	0.758547
T cell %leukocyte	Inverse variance weighted	16	1.02244	0.8839-1.1827	0.765131
CD4+ T cell %leukocyte	MR Egger	15	1.03872	0.7309-1.4762	0.83552
CD4+ T cell %leukocyte	Weighted median	15	0.995061	0.7118-1.391	0.976889
CD4+ T cell %leukocyte	Inverse variance weighted	15	1.0546	0.8412-1.3221	0.644895
CD8+ T cell %leukocyte	MR Egger	17	0.747965	0.3958-1.4136	0.38535
CD8+ T cell %leukocyte	Weighted median	17	0.985848	0.6989-1.3906	0.935277
CD8+ T cell %leukocyte	Inverse variance weighted	17	0.970618	0.7577-1.2434	0.813425
CD4+CD8+ T cell %leukocyte	MR Egger	21	0.830293	0.5129-1.3442	0.458561
CD4+CD8+ T cell %leukocyte	Weighted median	21	0.823126	0.6004-1.1285	0.226619
CD4+CD8+ T cell %leukocyte	Inverse variance weighted	21	0.936671	0.7529-1.1653	0.55709
CD4+ CD8dim T cell Absolute Count	MR Egger	17	1.08131	0.8108-1.4421	0.602392
CD4+ CD8dim T cell Absolute Count	Weighted median	17	1.02962	0.8043-1.318	0.816762
CD4+ CD8dim T cell Absolute Count	Inverse variance weighted	17	1.05613	0.883-1.2632	0.549877
CD4+ CD8dim T cell %lymphocyte	MR Egger	20	0.834367	0.5425-1.2831	0.420372
CD4+ CD8dim T cell %lymphocyte	Weighted median	20	1.05112	0.7578-1.4579	0.765192
CD4+ CD8dim T cell %lymphocyte	Inverse variance weighted	20	0.937056	0.7537-1.165	0.55845
CD4+ CD8dim T cell %leukocyte	MR Egger	15	1.13201	0.6307-2.032	0.684594
CD4+ CD8dim T cell %leukocyte	Weighted median	15	1.08549	0.7655-1.5393	0.645272
CD4+ CD8dim T cell %leukocyte	Inverse variance weighted	15	0.923493	0.7194-1.1855	0.532205
CD8dim T cell %leukocyte	MR Egger	18	0.862415	0.6773-1.0981	0.247248
CD8dim T cell %leukocyte	Weighted median	18	0.912101	0.7132-1.1665	0.463623
CD8dim T cell %leukocyte	Inverse variance weighted	18	0.961906	0.8132-1.1379	0.65046
CD4-CD8- T cell %leukocyte	MR Egger	20	1.09038	0.9477-1.2546	0.242316
CD4-CD8- T cell %leukocyte	Weighted median	20	1.09566	0.9382-1.2796	0.248583
CD4-CD8- T cell %leukocyte	Inverse variance weighted	20	1.04448	0.9304-1.1726	0.460989
CD8+ and CD8dim T cell %leukocyte	MR Egger	14	0.749808	0.3157-1.781	0.526469
CD8+ and CD8dim T cell %leukocyte	Weighted median	14	0.886573	0.5822-1.3501	0.574773
CD8+ and CD8dim T cell %leukocyte	Inverse variance weighted	14	0.764413	0.5573-1.0485	0.095699
TCRgd T cell Absolute Count	Weighted mode	20	1.02661	0.7937-1.328	0.843585
TCRgd T cell Absolute Count	MR Egger	7	0.979395	0.6117-1.5682	0.934289
TCRgd T cell Absolute Count	Weighted median	7	0.954412	0.7429-1.2262	0.71511
TCRgd T cell %T cell	MR Egger	18	1.07107	0.9241-1.2414	0.37534
TCRgd T cell %T cell	Weighted median	18	1.06466	0.9078-1.2486	0.440862
TCRgd T cell %T cell	Inverse variance weighted	18	1.03223	0.9123-1.1679	0.614793
TCRgd T cell %lymphocyte	MR Egger	19	1.04709	0.9363-1.171	0.431163
TCRgd T cell %lymphocyte	Weighted median	19	1.04927	0.9191-1.1979	0.476833
TCRgd T cell %lymphocyte	Inverse variance weighted	19	1.01426	0.921-1.1169	0.773402
HLA DR+ T cell Absolute Count	MR Egger	31	1.0058	0.8633-1.1718	0.941305
HLA DR+ T cell Absolute Count	Weighted median	31	1.06599	0.9239-1.23	0.381421
HLA DR+ T cell Absolute Count	Inverse variance weighted	31	1.00866	0.9086-1.1197	0.871485
HLA DR+ T cell%T cell	MR Egger	32	1.04998	0.9359-1.178	0.412472
HLA DR+ T cell%T cell	Weighted median	32	1.05295	0.9355-1.1851	0.392413
HLA DR+ T cell%T cell	Inverse variance weighted	32	1.04873	0.9588-1.1471	0.298417
HLA DR+ T cell%lymphocyte	MR Egger	26	1.01692	0.8624-1.1992	0.843544
HLA DR+ T cell%lymphocyte	Weighted median	26	1.01385	0.8549-1.2024	0.874366
HLA DR+ T cell%lymphocyte	Inverse variance weighted	26	1.03279	0.9222-1.1566	0.576521
Natural Killer T Absolute Count	MR Egger	34	0.987799	0.7501-1.3009	0.930904
Natural Killer T Absolute Count	Weighted median	34	1.03161	0.8187-1.2999	0.79193
Natural Killer T Absolute Count	Inverse variance weighted	34	1.05362	0.8984-1.2356	0.520513
Natural Killer T %T cell	MR Egger	34	0.985577	0.7803-1.2448	0.903701
Natural Killer T %T cell	Weighted median	34	0.940291	0.7529-1.1743	0.587077
Natural Killer T %T cell	Inverse variance weighted	34	0.971753	0.8337-1.1326	0.713934
Natural Killer T %lymphocyte	MR Egger	34	0.924624	0.7276-1.1751	0.52621
Natural Killer T %lymphocyte	Weighted median	34	0.926498	0.7401-1.1599	0.505389
Natural Killer T %lymphocyte	Inverse variance weighted	34	0.948728	0.81-1.1112	0.514048
HLA DR+ CD4+ T cell Absolute Count	MR Egger	24	0.963863	0.842-1.1034	0.59888
HLA DR+ CD4+ T cell Absolute Count	Weighted median	24	0.949467	0.8292-1.0872	0.453059
HLA DR+ CD4+ T cell Absolute Count	Inverse variance weighted	24	0.94861	0.8552-1.0522	0.318381
HLA DR+ CD4+ T cell %T cell	MR Egger	26	1.26452	0.8691-1.8399	0.231902
HLA DR+ CD4+ T cell %T cell	Weighted median	26	1.1185	0.8306-1.5062	0.460783
HLA DR+ CD4+ T cell %T cell	Inverse variance weighted	26	0.954876	0.7774-1.1729	0.659915
HLA DR+ CD4+ T cell %lymphocyte	MR Egger	20	1.47777	0.8531-2.5597	0.180488
HLA DR+ CD4+ T cell %lymphocyte	Weighted median	20	0.86654	0.6015-1.2484	0.4419
HLA DR+ CD4+ T cell %lymphocyte	Inverse variance weighted	20	0.841982	0.6448-1.0994	0.206367
HLA DR+ CD8+ T cell Absolute Count	MR Egger	35	0.985989	0.8612-1.1288	0.839295
HLA DR+ CD8+ T cell Absolute Count	Weighted median	35	1.03513	0.8921-1.2011	0.649136
HLA DR+ CD8+ T cell Absolute Count	Inverse variance weighted	35	1.00475	0.9127-1.1061	0.923065
HLA DR+ CD8+ T cell %T cell	MR Egger	33	1.02093	0.8945-1.1652	0.760781
HLA DR+ CD8+ T cell %T cell	Weighted median	33	1.03597	0.9004-1.1919	0.621388
HLA DR+ CD8+ T cell %T cell	Inverse variance weighted	33	1.01126	0.9174-1.1147	0.82169
HLA DR+ CD8+ T cell %lymphocyte	MR Egger	32	1.06617	0.865-1.3141	0.552599
HLA DR+ CD8+ T cell %lymphocyte	Weighted median	32	0.98436	0.8172-1.1857	0.868162
HLA DR+ CD8+ T cell %lymphocyte	Inverse variance weighted	32	0.972782	0.8542-1.1079	0.677448
CD8+ Natural Killer T Absolute Count	MR Egger	26	1.17903	0.7461-1.8633	0.487382
CD8+ Natural Killer T Absolute Count	Weighted median	26	1.03003	0.7472-1.4199	0.856599
CD8+ Natural Killer T Absolute Count	Inverse variance weighted	26	1.00671	0.8003-1.2664	0.954481
CD8+ Natural Killer T %T cell	MR Egger	28	1.15286	0.784-1.6953	0.476127
CD8+ Natural Killer T %T cell	Weighted median	28	1.13998	0.8534-1.5228	0.375152
CD8+ Natural Killer T %T cell	Inverse variance weighted	28	1.10949	0.8982-1.3705	0.335116
CD8+ Natural Killer T %lymphocyte	MR Egger	29	1.01101	0.6956-1.4694	0.954637
CD8+ Natural Killer T %lymphocyte	Weighted median	29	1.07304	0.8007-1.438	0.636926
CD8+ Natural Killer T %lymphocyte	Inverse variance weighted	29	1.07819	0.8787-1.3229	0.470704
CD8dim Natural Killer T Absolute Count	MR Egger	28	1.20576	0.9898-1.4689	0.0745234
CD8dim Natural Killer T Absolute Count	Weighted median	28	1.10309	0.8905-1.3665	0.369166
CD8dim Natural Killer T Absolute Count	Inverse variance weighted	28	1.0296	0.8897-1.1915	0.695325
CD8dim Natural Killer T %T cell	MR Egger	20	1.24556	0.9076-1.7093	0.190661
CD8dim Natural Killer T %T cell	Weighted median	20	1.02433	0.7899-1.3283	0.856137
CD8dim Natural Killer T %T cell	Inverse variance weighted	20	1.05269	0.8649-1.2813	0.608576
CD8dim Natural Killer T %lymphocyte	MR Egger	26	1.14981	0.8602-1.537	0.355195
CD8dim Natural Killer T %lymphocyte	Weighted median	26	1.03431	0.8166-1.3101	0.77971
CD8dim Natural Killer T %lymphocyte	Inverse variance weighted	26	1.05759	0.8957-1.2487	0.508769
CD4-CD8- Natural Killer T Absolute Count	Weighted mode	10	1.66322	0.8382-3.3001	0.179563
CD4-CD8- Natural Killer T Absolute Count	MR Egger	8	0.999425	0.3688-2.7082	0.999135
CD4-CD8- Natural Killer T Absolute Count	Weighted median	8	1.08335	0.8521-1.3773	0.513373
CD4-CD8- Natural Killer T %T cell	MR Egger	31	0.93768	0.6638-1.3246	0.717675
CD4-CD8- Natural Killer T %T cell	Weighted median	31	1.0415	0.8086-1.3415	0.752863
CD4-CD8- Natural Killer T %T cell	Inverse variance weighted	31	1.09814	0.9179-1.3138	0.306101
CD4-CD8- Natural Killer T %lymphocyte	MR Egger	29	1.03202	0.7179-1.4837	0.866138
CD4-CD8- Natural Killer T %lymphocyte	Weighted median	29	1.13437	0.8659-1.4861	0.360277
CD4-CD8- Natural Killer T %lymphocyte	Inverse variance weighted	29	1.1118	0.9229-1.3393	0.264588
CD3- lymphocyte Absolute Count	MR Egger	18	0.852214	0.5378-1.3505	0.50574
CD3- lymphocyte Absolute Count	Weighted median	18	0.960024	0.6968-1.3226	0.802919
CD3- lymphocyte Absolute Count	Inverse variance weighted	18	0.891841	0.7054-1.1276	0.338878
CD3- lymphocyte %lymphocyte	Weighted mode	6	0.970619	0.3867-2.4361	0.951815
CD3- lymphocyte %lymphocyte	MR Egger	5	1.05811	0.0157-71.4233	0.980681
CD3- lymphocyte %lymphocyte	Weighted median	5	1.00874	0.6927-1.4691	0.963794
CD3- lymphocyte %leukocyte	MR Egger	20	1.39165	1.0892-1.7781	0.0165239
CD3- lymphocyte %leukocyte	Weighted median	20	1.17914	0.9262-1.5012	0.181075
CD3- lymphocyte %leukocyte	Inverse variance weighted	20	1.0852	0.9173-1.2838	0.340283
B cell Absolute Count	MR Egger	30	1.25467	0.9072-1.7353	0.181239
B cell Absolute Count	Weighted median	30	1.2256	0.9281-1.6184	0.151526
B cell Absolute Count	Inverse variance weighted	30	1.18221	0.9896-1.4123	0.0650424
B cell %CD3- lymphocyte	MR Egger	28	0.995468	0.88-1.126	0.942971
B cell %CD3- lymphocyte	Weighted median	28	0.964673	0.8419-1.1053	0.604541
B cell %CD3- lymphocyte	Inverse variance weighted	28	0.953067	0.8644-1.0509	0.334858
B cell %lymphocyte	MR Egger	32	1.20919	0.9258-1.5794	0.173586
B cell %lymphocyte	Weighted median	32	1.22842	0.9766-1.5452	0.0788423
B cell %lymphocyte	Inverse variance weighted	32	1.12272	0.9633-1.3086	0.138546
Natural Killer Absolute Count	MR Egger	22	1.00757	0.7133-1.4232	0.966292
Natural Killer Absolute Count	Weighted median	22	1.06719	0.7987-1.426	0.660143
Natural Killer Absolute Count	Inverse variance weighted	22	1.03592	0.8503-1.262	0.726044
Natural Killer %CD3- lymphocyte	MR Egger	27	0.996198	0.8864-1.1196	0.949553
Natural Killer %CD3- lymphocyte	Weighted median	27	1.0427	0.9174-1.1851	0.522082
Natural Killer %CD3- lymphocyte	Inverse variance weighted	27	1.04018	0.9507-1.138	0.390445
Natural Killer %lymphocyte	MR Egger	27	1.04712	0.8707-1.2593	0.629011
Natural Killer %lymphocyte	Weighted median	27	1.10438	0.8991-1.3566	0.344085
Natural Killer %lymphocyte	Inverse variance weighted	27	1.07711	0.9419-1.2317	0.277675
HLA DR+ Natural Killer Absolute Count	MR Egger	18	1.06309	0.7482-1.5106	0.73727
HLA DR+ Natural Killer Absolute Count	Weighted median	18	1.10798	0.8569-1.4325	0.434071
HLA DR+ Natural Killer Absolute Count	Inverse variance weighted	18	1.00831	0.8298-1.2252	0.933637
HLA DR+ Natural Killer %Natural Killer	MR Egger	24	0.828591	0.6224-1.1031	0.21118
HLA DR+ Natural Killer %Natural Killer	Weighted median	24	1.04744	0.8243-1.331	0.704566
HLA DR+ Natural Killer %Natural Killer	Inverse variance weighted	24	0.881227	0.7448-1.0427	0.140763
HLA DR+ Natural Killer %CD3- lymphocyte	MR Egger	23	0.810798	0.616-1.0673	0.149599
HLA DR+ Natural Killer %CD3- lymphocyte	Weighted median	23	1.08161	0.8664-1.3502	0.488217
HLA DR+ Natural Killer %CD3- lymphocyte	Inverse variance weighted	23	0.917969	0.7775-1.0838	0.31236
Granulocyte Absolute Count	MR Egger	24	1.28499	0.9346-1.7667	0.136889
Granulocyte Absolute Count	Weighted median	24	1.07383	0.812-1.4202	0.617464
Granulocyte Absolute Count	Inverse variance weighted	24	1.02989	0.8455-1.2544	0.769779
Granulocyte %leukocyte	MR Egger	26	0.917192	0.7319-1.1494	0.460081
Granulocyte %leukocyte	Weighted median	26	0.97278	0.7792-1.2145	0.80744
Granulocyte %leukocyte	Inverse variance weighted	26	1.00405	0.8626-1.1687	0.958372
CD28- CD4-CD8- T cell %CD4-CD8- T cell	MR Egger	28	0.964458	0.7758-1.1989	0.747088
CD28- CD4-CD8- T cell %CD4-CD8- T cell	Weighted median	28	1.03693	0.8445-1.2732	0.729089
CD28- CD4-CD8- T cell %CD4-CD8- T cell	Inverse variance weighted	28	1.02913	0.887-1.194	0.704837
CD28- CD4-CD8- T cell Absolute Count	MR Egger	32	0.964909	0.7509-1.2399	0.78202
CD28- CD4-CD8- T cell Absolute Count	Weighted median	32	1.01128	0.7986-1.2805	0.925773
CD28- CD4-CD8- T cell Absolute Count	Inverse variance weighted	32	0.937043	0.7973-1.1013	0.429959
CD28+ CD4-CD8- T cell %T cell	MR Egger	24	0.955317	0.6986-1.3064	0.777385
CD28+ CD4-CD8- T cell %T cell	Weighted median	24	0.95981	0.7216-1.2767	0.778071
CD28+ CD4-CD8- T cell %T cell	Inverse variance weighted	24	1.01455	0.8387-1.2273	0.881806
CD28+ CD4-CD8- T cell %CD4-CD8- T cell	MR Egger	28	1.03685	0.8341-1.2889	0.747088
CD28+ CD4-CD8- T cell %CD4-CD8- T cell	Weighted median	28	0.964383	0.7715-1.2055	0.75007
CD28+ CD4-CD8- T cell %CD4-CD8- T cell	Inverse variance weighted	28	0.971692	0.8375-1.1273	0.704837
CD28+ CD4-CD8- T cell Absolute Count	Weighted mode	11	0.820266	0.5097-1.32	0.433402
CD28+ CD4-CD8- T cell Absolute Count	MR Egger	7	0.79039	0.2111-2.9592	0.741138
CD28+ CD4-CD8- T cell Absolute Count	Weighted median	7	1.03188	0.7508-1.4181	0.846608
CD39+ CD4+ T cell %T cell	MR Egger	31	0.969122	0.8784-1.0693	0.536791
CD39+ CD4+ T cell %T cell	Weighted median	31	0.945988	0.8405-1.0647	0.357182
CD39+ CD4+ T cell %T cell	Inverse variance weighted	31	0.982857	0.9064-1.0658	0.675608
CD39+ CD4+ T cell %CD4+ T cell	MR Egger	25	1.12557	0.9813-1.291	0.104489
CD39+ CD4+ T cell %CD4+ T cell	Weighted median	25	1.12477	0.9706-1.3035	0.118069
CD39+ CD4+ T cell %CD4+ T cell	Inverse variance weighted	25	1.07691	0.9712-1.1942	0.159975
CD39+ CD4+ T cell Absolute Count	MR Egger	29	1.06285	0.9263-1.2195	0.392519
CD39+ CD4+ T cell Absolute Count	Weighted median	29	1.06843	0.9219-1.2382	0.379065
CD39+ CD4+ T cell Absolute Count	Inverse variance weighted	29	1.05714	0.9576-1.1671	0.270996
CD28- CD8dim T cell %T cell	MR Egger	24	1.13111	0.9131-1.4012	0.271601
CD28- CD8dim T cell %T cell	Weighted median	24	1.12462	0.9087-1.3918	0.280134
CD28- CD8dim T cell %T cell	Inverse variance weighted	24	1.02258	0.8838-1.1832	0.764192
CD28- CD8dim T cell %CD8dim T cell	MR Egger	15	1.0069	0.9465-1.0711	0.830862
CD28- CD8dim T cell %CD8dim T cell	Weighted median	15	0.991774	0.9299-1.0578	0.801534
CD28- CD8dim T cell %CD8dim T cell	Inverse variance weighted	15	0.988727	0.9327-1.0481	0.703065
CD28- CD8dim T cell Absolute Count	MR Egger	28	1.07405	0.9015-1.2797	0.431385
CD28- CD8dim T cell Absolute Count	Weighted median	28	1.08368	0.904-1.299	0.384889
CD28- CD8dim T cell Absolute Count	Inverse variance weighted	28	0.971368	0.8581-1.0996	0.645994
CD28+ CD45RA+ CD8dim T cell %T cell	MR Egger	41	1.00127	0.9764-1.0268	0.921565
CD28+ CD45RA+ CD8dim T cell %T cell	Weighted median	41	0.999031	0.9717-1.0272	0.94544
CD28+ CD45RA+ CD8dim T cell %T cell	Inverse variance weighted	41	0.997513	0.9748-1.0208	0.832139
CD28+ CD45RA+ CD8dim T cell %CD8dim T cell	MR Egger	26	1.01981	0.9287-1.1199	0.684953
CD28+ CD45RA+ CD8dim T cell %CD8dim T cell	Weighted median	26	0.992031	0.8768-1.1224	0.89895
CD28+ CD45RA+ CD8dim T cell %CD8dim T cell	Inverse variance weighted	26	0.982646	0.9036-1.0686	0.682267
CD28+ CD45RA+ CD8dim T cell Absolute Count	MR Egger	52	1.00264	0.9847-1.0209	0.775847
CD28+ CD45RA+ CD8dim T cell Absolute Count	Weighted median	52	1.0014	0.9813-1.022	0.892565
CD28+ CD45RA+ CD8dim T cell Absolute Count	Inverse variance weighted	52	1.00129	0.9853-1.0175	0.875395
CD28+ CD45RA- CD8dim T cell %T cell	MR Egger	28	1.02495	0.9615-1.0926	0.456355
CD28+ CD45RA- CD8dim T cell %T cell	Weighted median	28	1.02072	0.9483-1.0987	0.58522
CD28+ CD45RA- CD8dim T cell %T cell	Inverse variance weighted	28	1.02299	0.9678-1.0814	0.422102
CD28+ CD45RA- CD8dim T cell %CD8dim T cell	MR Egger	26	0.942828	0.8076-1.1007	0.463409
CD28+ CD45RA- CD8dim T cell %CD8dim T cell	Weighted median	26	1.0304	0.8748-1.2137	0.72002
CD28+ CD45RA- CD8dim T cell %CD8dim T cell	Inverse variance weighted	26	0.967169	0.8542-1.095	0.598218
CD28+ CD45RA- CD8dim T cell Absolute Count	MR Egger	37	1.00473	0.9672-1.0438	0.809612
CD28+ CD45RA- CD8dim T cell Absolute Count	Weighted median	37	1.01278	0.971-1.0564	0.5548
CD28+ CD45RA- CD8dim T cell Absolute Count	Inverse variance weighted	37	1.02165	0.9872-1.0573	0.221713
CD39+ CD8+ T cell %T cell	MR Egger	20	1.04142	0.7692-1.41	0.795904
CD39+ CD8+ T cell %T cell	Weighted median	20	1.02464	0.7886-1.3314	0.855414
CD39+ CD8+ T cell %T cell	Inverse variance weighted	20	1.01969	0.8421-1.2348	0.841757
CD39+ CD8+ T cell %CD8+ T cell	MR Egger	19	1.00006	0.8248-1.2126	0.999494
CD39+ CD8+ T cell %CD8+ T cell	Weighted median	19	0.985831	0.8168-1.1898	0.881756
CD39+ CD8+ T cell %CD8+ T cell	Inverse variance weighted	19	0.980966	0.8546-1.1261	0.784827
CD39+ CD8+ T cell Absolute Count	MR Egger	23	0.981884	0.8002-1.2048	0.862658
CD39+ CD8+ T cell Absolute Count	Weighted median	23	0.860432	0.6965-1.0629	0.163267
CD39+ CD8+ T cell Absolute Count	Inverse variance weighted	23	0.986493	0.8565-1.1362	0.850399
CD28- CD127- CD25++ CD8+ T cell %T cell	MR Egger	20	1.04123	0.8517-1.2729	0.698087
CD28- CD127- CD25++ CD8+ T cell %T cell	Weighted median	20	0.930705	0.7677-1.1283	0.464633
CD28- CD127- CD25++ CD8+ T cell %T cell	Inverse variance weighted	20	0.903568	0.7712-1.0587	0.209662
CD28- CD127- CD25++ CD8+ T cell %CD8+ T cell	MR Egger	18	1.11465	0.9142-1.359	0.299065
CD28- CD127- CD25++ CD8+ T cell %CD8+ T cell	Weighted median	18	0.970031	0.7987-1.1782	0.759014
CD28- CD127- CD25++ CD8+ T cell %CD8+ T cell	Inverse variance weighted	18	1.03838	0.8952-1.2045	0.618859
CD28- CD127- CD25++ CD8+ T cell Absolute Count	MR Egger	29	1.05411	0.9227-1.2043	0.444799
CD28- CD127- CD25++ CD8+ T cell Absolute Count	Weighted median	29	1.01433	0.8734-1.1779	0.852077
CD28- CD127- CD25++ CD8+ T cell Absolute Count	Inverse variance weighted	29	0.969558	0.8726-1.0773	0.56511
CD28- CD25++ CD8+ T cell %T cell	Weighted mode	8	0.503954	0.2382-1.0663	0.1162
CD28- CD25++ CD8+ T cell %T cell	MR Egger	3	1.29225	0.6519-2.5617	0.596757
CD28- CD25++ CD8+ T cell %T cell	Weighted median	3	1.26497	0.914-1.7507	0.156295
CD28- CD25++ CD8+ T cell %CD8+ T cell	MR Egger	25	1.11798	0.7867-1.5888	0.540076
CD28- CD25++ CD8+ T cell %CD8+ T cell	Weighted median	25	1.1669	0.8529-1.5965	0.334479
CD28- CD25++ CD8+ T cell %CD8+ T cell	Inverse variance weighted	25	1.05988	0.8522-1.3181	0.601216
CD28- CD25++ CD8+ T cell Absolute Count	MR Egger	25	1.03633	0.8819-1.2178	0.668797
CD28- CD25++ CD8+ T cell Absolute Count	Weighted median	25	1.05514	0.8831-1.2607	0.554533
CD28- CD25++ CD8+ T cell Absolute Count	Inverse variance weighted	25	1.00931	0.8911-1.1432	0.88404
CD25++ CD8+ T cell %T cell	MR Egger	17	0.901424	0.639-1.2715	0.563129
CD25++ CD8+ T cell %T cell	Weighted median	17	0.891792	0.678-1.173	0.412813
CD25++ CD8+ T cell %T cell	Inverse variance weighted	17	0.965196	0.7837-1.1887	0.738839
CD25++ CD8+ T cell %CD8+ T cell	MR Egger	22	0.981118	0.723-1.3313	0.903793
CD25++ CD8+ T cell %CD8+ T cell	Weighted median	22	1.0848	0.8128-1.4479	0.580578
CD25++ CD8+ T cell %CD8+ T cell	Inverse variance weighted	22	1.0627	0.8787-1.2853	0.53076
CD25++ CD8+ T cell Absolute Count	MR Egger	27	0.756198	0.5594-1.0222	0.0811652
CD25++ CD8+ T cell Absolute Count	Weighted median	27	0.905493	0.7219-1.1357	0.390431
CD25++ CD8+ T cell Absolute Count	Inverse variance weighted	27	0.92508	0.7863-1.0883	0.347571
CD127- CD8+ T cell %T cell	MR Egger	14	1.10198	0.605-2.0072	0.756383
CD127- CD8+ T cell %T cell	Weighted median	14	0.883754	0.6113-1.2777	0.511117
CD127- CD8+ T cell %T cell	Inverse variance weighted	14	0.991555	0.7603-1.2932	0.9501
CD127- CD8+ T cell %CD8+ T cell	MR Egger	14	0.844817	0.6337-1.1263	0.272799
CD127- CD8+ T cell %CD8+ T cell	Weighted median	14	0.927626	0.7295-1.1796	0.539987
CD127- CD8+ T cell %CD8+ T cell	Inverse variance weighted	14	0.914913	0.7357-1.1378	0.424062
CD127- CD8+ T cell Absolute Count	MR Egger	15	0.737319	0.4967-1.0945	0.154482
CD127- CD8+ T cell Absolute Count	Weighted median	15	1.0168	0.7607-1.3592	0.910389
CD127- CD8+ T cell Absolute Count	Inverse variance weighted	15	1.15485	0.9394-1.4197	0.171712
CD28- CD8+ T cell %T cell	MR Egger	16	2.0335	1.071-3.8611	0.0477434
CD28- CD8+ T cell %T cell	Weighted median	16	0.909073	0.6227-1.3272	0.621453
CD28- CD8+ T cell %T cell	Inverse variance weighted	16	0.941032	0.7007-1.2638	0.686241
CD28- CD8+ T cell %CD8+ T cell	MR Egger	23	1.10654	0.6048-2.0246	0.745824
CD28- CD8+ T cell %CD8+ T cell	Weighted median	23	0.930211	0.6734-1.285	0.660804
CD28- CD8+ T cell %CD8+ T cell	Inverse variance weighted	23	0.902125	0.6748-1.206	0.48682
CD28- CD8+ T cell Absolute Count	MR Egger	15	1.06846	0.4276-2.6698	0.889468
CD28- CD8+ T cell Absolute Count	Weighted median	15	0.957323	0.6254-1.4653	0.840847
CD28- CD8+ T cell Absolute Count	Inverse variance weighted	15	0.943637	0.7073-1.2589	0.693213
CD28+ CD45RA+ CD8+ T cell %T cell	MR Egger	106	0.992443	0.9811-1.0039	0.197439
CD28+ CD45RA+ CD8+ T cell %T cell	Weighted median	106	1.00053	0.9868-1.0145	0.940086
CD28+ CD45RA+ CD8+ T cell %T cell	Inverse variance weighted	106	0.9954	0.9863-1.0045	0.322733
CD28+ CD45RA+ CD8+ T cell %CD8+ T cell	MR Egger	42	1.00821	0.9832-1.0338	0.526408
CD28+ CD45RA+ CD8+ T cell %CD8+ T cell	Weighted median	42	1.01641	0.9881-1.0455	0.258413
CD28+ CD45RA+ CD8+ T cell %CD8+ T cell	Inverse variance weighted	42	1.00948	0.9861-1.0334	0.429836
CD28+ CD45RA+ CD8+ T cell Absolute Count	MR Egger	56	1.01193	0.9905-1.0338	0.28212
CD28+ CD45RA+ CD8+ T cell Absolute Count	Weighted median	56	1.01545	0.9839-1.048	0.340446
CD28+ CD45RA+ CD8+ T cell Absolute Count	Inverse variance weighted	56	1.00546	0.986-1.0253	0.584862
CD28+ CD45RA- CD8+ T cell %T cell	MR Egger	27	1.00367	0.9385-1.0734	0.915688
CD28+ CD45RA- CD8+ T cell %T cell	Weighted median	27	0.992975	0.915-1.0776	0.865908
CD28+ CD45RA- CD8+ T cell %T cell	Inverse variance weighted	27	0.988018	0.9303-1.0493	0.694827
CD28+ CD45RA- CD8+ T cell %CD8+ T cell	MR Egger	28	0.991552	0.9617-1.0223	0.590952
CD28+ CD45RA- CD8+ T cell %CD8+ T cell	Weighted median	28	0.999145	0.9679-1.0314	0.957878
CD28+ CD45RA- CD8+ T cell %CD8+ T cell	Inverse variance weighted	28	0.992074	0.965-1.0199	0.573284
CD28+ CD45RA- CD8+ T cell Absolute Count	MR Egger	28	1.04516	0.9725-1.1232	0.240315
CD28+ CD45RA- CD8+ T cell Absolute Count	Weighted median	28	1.00579	0.9259-1.0926	0.891138
CD28+ CD45RA- CD8+ T cell Absolute Count	Inverse variance weighted	28	1.03224	0.9698-1.0987	0.318885
CD28- CD4-CD8- T cell %T cell	MR Egger	24	1.10749	0.8638-1.42	0.429363
CD28- CD4-CD8- T cell %T cell	Weighted median	24	1.03259	0.8016-1.3302	0.803993
CD28- CD4-CD8- T cell %T cell	Inverse variance weighted	24	1.0006	0.8504-1.1773	0.994195
CD45RA- CD28- CD8+ T cell Absolute Count	MR Egger	338	0.999996	0.9999-1.0001	0.911983
CD45RA- CD28- CD8+ T cell Absolute Count	Weighted median	338	0.999962	0.9999-1.0001	0.441572
CD45RA- CD28- CD8+ T cell Absolute Count	Inverse variance weighted	338	1.00001	0.9999-1.0001	0.82342
CD45RA- CD28- CD8+ T cell %CD8+ T cell	MR Egger	51	0.99965	0.9964-1.003	0.836129
CD45RA- CD28- CD8+ T cell %CD8+ T cell	Weighted median	51	1.00116	0.9972-1.0052	0.569645
CD45RA- CD28- CD8+ T cell %CD8+ T cell	Inverse variance weighted	51	1.00068	0.9979-1.0035	0.630251
CD45RA- CD28- CD8+ T cell %T cell	MR Egger	179	0.999441	0.9967-1.0022	0.690084
CD45RA- CD28- CD8+ T cell %T cell	Weighted median	179	0.998341	0.995-1.0016	0.324599
CD45RA- CD28- CD8+ T cell %T cell	Inverse variance weighted	179	0.999363	0.9973-1.0014	0.546373
CD45RA+ CD28- CD8+ T cell Absolute Count	MR Egger	713	1.00007	1-1.0001	0.00511635
CD45RA+ CD28- CD8+ T cell Absolute Count	Weighted median	713	1.00005	1-1.0001	0.1494
CD45RA+ CD28- CD8+ T cell Absolute Count	Inverse variance weighted	713	1.00004	1-1.0001	0.0365956
CD45RA+ CD28- CD8+ T cell %CD8+ T cell	MR Egger	33	1.001	0.9984-1.0036	0.452389
CD45RA+ CD28- CD8+ T cell %CD8+ T cell	Weighted median	33	1.00016	0.997-1.0033	0.918226
CD45RA+ CD28- CD8+ T cell %CD8+ T cell	Inverse variance weighted	33	1.00116	0.9988-1.0035	0.331198
CD45RA+ CD28- CD8+ T cell %T cell	MR Egger	201	1.00097	0.9989-1.003	0.36018
CD45RA+ CD28- CD8+ T cell %T cell	Weighted median	201	0.999766	0.9972-1.0023	0.855981
CD45RA+ CD28- CD8+ T cell %T cell	Inverse variance weighted	201	1.00115	0.9996-1.0027	0.134402
BAFF-R on CD20- CD38- B cell	MR Egger	16	0.969679	0.8022-1.1722	0.755011
BAFF-R on CD20- CD38- B cell	Weighted median	16	0.965172	0.7942-1.173	0.721654
BAFF-R on CD20- CD38- B cell	Inverse variance weighted	16	1.04342	0.9102-1.1961	0.541969
BAFF-R on CD24+ CD27+ B cell	MR Egger	20	1.02182	0.8545-1.2219	0.815676
BAFF-R on CD24+ CD27+ B cell	Weighted median	20	1.07788	0.9095-1.2775	0.38689
BAFF-R on CD24+ CD27+ B cell	Inverse variance weighted	20	1.0648	0.9346-1.2131	0.345401
BAFF-R on IgD+ CD24+ B cell	MR Egger	20	0.944127	0.7748-1.1504	0.575574
BAFF-R on IgD+ CD24+ B cell	Weighted median	20	1.05149	0.8808-1.2553	0.578609
BAFF-R on IgD+ CD24+ B cell	Inverse variance weighted	20	0.967407	0.8467-1.1053	0.626081
BAFF-R on IgD+ CD24- B cell	MR Egger	23	0.99074	0.8509-1.1536	0.905756
BAFF-R on IgD+ CD24- B cell	Weighted median	23	1.06431	0.9036-1.2537	0.455611
BAFF-R on IgD+ CD24- B cell	Inverse variance weighted	23	0.99347	0.886-1.114	0.910733
BAFF-R on IgD+ CD38- B cell	MR Egger	24	1.00819	0.8557-1.1878	0.92318
BAFF-R on IgD+ CD38- B cell	Weighted median	24	1.0603	0.8927-1.2594	0.504884
BAFF-R on IgD+ CD38- B cell	Inverse variance weighted	24	1.00309	0.8866-1.1349	0.96086
BAFF-R on IgD+ CD38- naive B cell	MR Egger	27	1.04361	0.89-1.2238	0.603964
BAFF-R on IgD+ CD38- naive B cell	Weighted median	27	1.03748	0.9055-1.1886	0.595971
BAFF-R on IgD+ CD38- naive B cell	Inverse variance weighted	27	0.974989	0.8778-1.083	0.636408
BAFF-R on IgD+ CD38- unswitched memory B cell	MR Egger	17	1.0772	0.8941-1.2978	0.4463
BAFF-R on IgD+ CD38- unswitched memory B cell	Weighted median	17	1.03774	0.8941-1.2045	0.626098
BAFF-R on IgD+ CD38- unswitched memory B cell	Inverse variance weighted	17	1.01969	0.8961-1.1603	0.767293
BAFF-R on IgD+ CD38+ B cell	MR Egger	26	1.1111	0.9366-1.3181	0.238567
BAFF-R on IgD+ CD38+ B cell	Weighted median	26	1.05343	0.8806-1.2602	0.569245
BAFF-R on IgD+ CD38+ B cell	Inverse variance weighted	26	0.934138	0.8191-1.0654	0.309694
BAFF-R on IgD+ CD38dim B cell	MR Egger	26	1.00717	0.8878-1.1426	0.912502
BAFF-R on IgD+ CD38dim B cell	Weighted median	26	1.09788	0.9501-1.2687	0.205618
BAFF-R on IgD+ CD38dim B cell	Inverse variance weighted	26	0.980826	0.8904-1.0804	0.694729
BAFF-R on IgD- CD24- B cell	MR Egger	24	1.06984	0.889-1.2874	0.482292
BAFF-R on IgD- CD24- B cell	Weighted median	24	1.09808	0.9157-1.3169	0.312791
BAFF-R on IgD- CD24- B cell	Inverse variance weighted	24	1.08317	0.9463-1.2399	0.246453
BAFF-R on IgD- CD27- B cell	MR Egger	21	1.01456	0.8535-1.206	0.871522
BAFF-R on IgD- CD27- B cell	Weighted median	21	1.09111	0.9257-1.2861	0.298665
BAFF-R on IgD- CD27- B cell	Inverse variance weighted	21	1.08208	0.9535-1.228	0.221563
BAFF-R on IgD- CD38- B cell	MR Egger	20	1.10627	0.9134-1.3398	0.315033
BAFF-R on IgD- CD38- B cell	Weighted median	20	1.08099	0.9144-1.2779	0.361748
BAFF-R on IgD- CD38- B cell	Inverse variance weighted	20	1.04902	0.9196-1.1967	0.476275
BAFF-R on IgD- CD38+ B cell	MR Egger	15	1.13056	0.7488-1.7071	0.569396
BAFF-R on IgD- CD38+ B cell	Weighted median	15	1.02669	0.771-1.3672	0.856937
BAFF-R on IgD- CD38+ B cell	Inverse variance weighted	15	1.0306	0.8249-1.2876	0.790727
BAFF-R on IgD- CD38dim B cell	MR Egger	4	0.759296	0.5403-1.0671	0.253604
BAFF-R on IgD- CD38dim B cell	Weighted median	4	0.861485	0.6212-1.1947	0.371494
BAFF-R on IgD- CD38dim B cell	Inverse variance weighted	4	0.884886	0.6786-1.1538	0.366416
BAFF-R on memory B cell	MR Egger	19	0.978235	0.8205-1.1664	0.809225
BAFF-R on memory B cell	Weighted median	19	1.04317	0.8803-1.2362	0.625668
BAFF-R on memory B cell	Inverse variance weighted	19	0.985209	0.8703-1.1153	0.813854
BAFF-R on naive-mature B cell	MR Egger	24	0.950168	0.7661-1.1785	0.646293
BAFF-R on naive-mature B cell	Weighted median	24	1.04427	0.8764-1.2443	0.628113
BAFF-R on naive-mature B cell	Inverse variance weighted	24	0.969578	0.837-1.1231	0.680384
BAFF-R on unswitched memory B cell	MR Egger	26	1.01003	0.8766-1.1638	0.891321
BAFF-R on unswitched memory B cell	Weighted median	26	1.08	0.9267-1.2587	0.324435
BAFF-R on unswitched memory B cell	Inverse variance weighted	26	1.07089	0.9602-1.1943	0.218384
BAFF-R on switched memory B cell	MR Egger	18	1.0519	0.8954-1.2358	0.546888
BAFF-R on switched memory B cell	Weighted median	18	1.07716	0.9077-1.2783	0.394857
BAFF-R on switched memory B cell	Inverse variance weighted	18	1.08277	0.9623-1.2184	0.186451
BAFF-R on IgD+ B cell	MR Egger	25	0.960835	0.8062-1.1452	0.659685
BAFF-R on IgD+ B cell	Weighted median	25	1.04743	0.8749-1.254	0.613949
BAFF-R on IgD+ B cell	Inverse variance weighted	25	0.985102	0.8691-1.1166	0.814426
BAFF-R on transitional B cell	MR Egger	25	1.05279	0.9051-1.2246	0.511397
BAFF-R on transitional B cell	Weighted median	25	1.05647	0.9096-1.2271	0.472031
BAFF-R on transitional B cell	Inverse variance weighted	25	1.0109	0.9027-1.1321	0.851184
CD19 on CD20- B cell	MR Egger	22	0.897426	0.6301-1.2782	0.555399
CD19 on CD20- B cell	Weighted median	22	0.945086	0.7297-1.2241	0.668675
CD19 on CD20- B cell	Inverse variance weighted	22	1.00324	0.782-1.2871	0.979687
CD19 on CD20- CD38- B cell	MR Egger	20	1.30788	0.9159-1.8675	0.156989
CD19 on CD20- CD38- B cell	Weighted median	20	1.22352	0.9143-1.6374	0.174771
CD19 on CD20- CD38- B cell	Inverse variance weighted	20	1.08193	0.8837-1.3246	0.44561
CD19 on CD24+ CD27+ B cell	MR Egger	29	0.979317	0.8082-1.1867	0.832692
CD19 on CD24+ CD27+ B cell	Weighted median	29	0.985744	0.8159-1.1909	0.881656
CD19 on CD24+ CD27+ B cell	Inverse variance weighted	29	0.966537	0.8434-1.1076	0.624348
CD19 on IgD+ CD24+ B cell	MR Egger	33	1.00564	0.8962-1.1284	0.924328
CD19 on IgD+ CD24+ B cell	Weighted median	33	1.01273	0.8729-1.175	0.867501
CD19 on IgD+ CD24+ B cell	Inverse variance weighted	33	1.04077	0.9483-1.1423	0.400134
CD19 on IgD+ CD24- B cell	MR Egger	26	1.03748	0.9433-1.141	0.45596
CD19 on IgD+ CD24- B cell	Weighted median	26	1.03493	0.9116-1.1749	0.595755
CD19 on IgD+ CD24- B cell	Inverse variance weighted	26	1.02449	0.9447-1.111	0.558543
CD19 on IgD+ CD38- B cell	MR Egger	32	1.0407	0.9385-1.154	0.455157
CD19 on IgD+ CD38- B cell	Weighted median	32	1.00045	0.8784-1.1394	0.994619
CD19 on IgD+ CD38- B cell	Inverse variance weighted	32	1.04391	0.9594-1.1359	0.31846
CD19 on IgD+ CD38- naive B cell	MR Egger	19	1.05427	0.9404-1.1819	0.377442
CD19 on IgD+ CD38- naive B cell	Weighted median	19	1.10355	0.9754-1.2485	0.117608
CD19 on IgD+ CD38- naive B cell	Inverse variance weighted	19	1.02941	0.9346-1.1338	0.556333
CD19 on IgD+ CD38- unswitched memory B cell	MR Egger	22	1.01331	0.8978-1.1437	0.832605
CD19 on IgD+ CD38- unswitched memory B cell	Weighted median	22	1.01204	0.8978-1.1409	0.844715
CD19 on IgD+ CD38- unswitched memory B cell	Inverse variance weighted	22	0.988509	0.9109-1.0727	0.781669
CD19 on IgD+ CD38+ B cell	MR Egger	22	0.989134	0.9658-1.013	0.38029
CD19 on IgD+ CD38+ B cell	Weighted median	22	0.98947	0.9639-1.0158	0.428707
CD19 on IgD+ CD38+ B cell	Inverse variance weighted	22	0.988862	0.9659-1.0124	0.350772
CD19 on IgD+ CD38dim B cell	MR Egger	25	1.04893	0.9438-1.1657	0.38432
CD19 on IgD+ CD38dim B cell	Weighted median	25	0.994352	0.8821-1.1209	0.92614
CD19 on IgD+ CD38dim B cell	Inverse variance weighted	25	1.01061	0.9245-1.1047	0.816189
CD19 on IgD- CD24- B cell	MR Egger	22	1.19661	0.7726-1.8534	0.430821
CD19 on IgD- CD24- B cell	Weighted median	22	1.11525	0.8294-1.4997	0.47037
CD19 on IgD- CD24- B cell	Inverse variance weighted	22	1.06168	0.8539-1.3201	0.590205
CD19 on IgD- CD27- B cell	MR Egger	26	1.03947	0.7325-1.475	0.830214
CD19 on IgD- CD27- B cell	Weighted median	26	1.04036	0.7575-1.4289	0.806925
CD19 on IgD- CD27- B cell	Inverse variance weighted	26	0.912615	0.7454-1.1173	0.375795
CD19 on IgD- CD38- B cell	MR Egger	22	0.911076	0.6092-1.3625	0.655036
CD19 on IgD- CD38- B cell	Weighted median	22	0.830668	0.6136-1.1245	0.229834
CD19 on IgD- CD38- B cell	Inverse variance weighted	22	0.889391	0.7179-1.1018	0.283404
CD19 on IgD- CD38+ B cell	MR Egger	17	0.960726	0.7052-1.3088	0.802955
CD19 on IgD- CD38+ B cell	Weighted median	17	0.838346	0.6365-1.1041	0.209486
CD19 on IgD- CD38+ B cell	Inverse variance weighted	17	0.902794	0.7413-1.0994	0.309124
CD19 on IgD- CD38dim B cell	MR Egger	28	1.1385	0.9134-1.419	0.258909
CD19 on IgD- CD38dim B cell	Weighted median	28	1.03238	0.8179-1.3031	0.788537
CD19 on IgD- CD38dim B cell	Inverse variance weighted	28	1.04774	0.9069-1.2104	0.526501
CD19 on memory B cell	MR Egger	25	1.05507	0.8206-1.3565	0.679721
CD19 on memory B cell	Weighted median	25	1.03644	0.8154-1.3174	0.769866
CD19 on memory B cell	Inverse variance weighted	25	1.02579	0.8707-1.2085	0.760782
CD19 on naive-mature B cell	MR Egger	28	1.07238	0.9648-1.192	0.20667
CD19 on naive-mature B cell	Weighted median	28	0.982551	0.8574-1.126	0.800095
CD19 on naive-mature B cell	Inverse variance weighted	28	1.01358	0.9243-1.1115	0.774353
CD19 on unswitched memory B cell	MR Egger	21	0.886029	0.7613-1.0313	0.134656
CD19 on unswitched memory B cell	Weighted median	21	0.906185	0.7438-1.104	0.328146
CD19 on unswitched memory B cell	Inverse variance weighted	21	0.92702	0.8181-1.0504	0.23456
CD19 on Plasma Blast-Plasma Cell	MR Egger	22	0.830215	0.5497-1.2538	0.386895
CD19 on Plasma Blast-Plasma Cell	Weighted median	22	0.890746	0.6466-1.2271	0.479036
CD19 on Plasma Blast-Plasma Cell	Inverse variance weighted	22	0.970679	0.7746-1.2165	0.796072
CD19 on switched memory B cell	MR Egger	28	1.16006	0.8317-1.618	0.38978
CD19 on switched memory B cell	Weighted median	28	0.964261	0.7311-1.2717	0.7966
CD19 on switched memory B cell	Inverse variance weighted	28	0.99242	0.8302-1.1863	0.933412
CD19 on IgD+ B cell	MR Egger	28	1.03816	0.944-1.1417	0.447104
CD19 on IgD+ B cell	Weighted median	28	0.973234	0.8653-1.0947	0.651155
CD19 on IgD+ B cell	Inverse variance weighted	28	1.02011	0.9417-1.105	0.625607
CD19 on transitional B cell	MR Egger	26	0.999972	0.8288-1.2065	0.999765
CD19 on transitional B cell	Weighted median	26	1.01315	0.8376-1.2254	0.892958
CD19 on transitional B cell	Inverse variance weighted	26	1.02692	0.8954-1.1777	0.703951
CD20 on B cell	MR Egger	26	0.89079	0.7681-1.0331	0.13921
CD20 on B cell	Weighted median	26	0.886878	0.7563-1.04	0.13951
CD20 on B cell	Inverse variance weighted	26	0.89728	0.8056-0.9994	0.0487148
CD20 on CD20- CD38- B cell	MR Egger	16	1.16375	0.8592-1.5762	0.343809
CD20 on CD20- CD38- B cell	Weighted median	16	1.05276	0.8131-1.363	0.696438
CD20 on CD20- CD38- B cell	Inverse variance weighted	16	1.05822	0.8643-1.2956	0.583765
CD20 on CD24+ CD27+ B cell	MR Egger	31	0.972143	0.708-1.3349	0.862597
CD20 on CD24+ CD27+ B cell	Weighted median	31	1.00766	0.7859-1.292	0.952029
CD20 on CD24+ CD27+ B cell	Inverse variance weighted	31	1.06763	0.8889-1.2823	0.483852
CD20 on IgD+ CD24+ B cell	MR Egger	23	1.01506	0.734-1.4037	0.928862
CD20 on IgD+ CD24+ B cell	Weighted median	23	0.997541	0.763-1.3043	0.985637
CD20 on IgD+ CD24+ B cell	Inverse variance weighted	23	1.09927	0.8957-1.349	0.364916
CD20 on IgD+ CD24- B cell	MR Egger	25	0.982543	0.8843-1.0917	0.746089
CD20 on IgD+ CD24- B cell	Weighted median	25	0.992028	0.8901-1.1056	0.884898
CD20 on IgD+ CD24- B cell	Inverse variance weighted	25	0.985634	0.9046-1.0739	0.741
CD20 on IgD+ CD38- B cell	MR Egger	25	0.97077	0.7747-1.2165	0.798946
CD20 on IgD+ CD38- B cell	Weighted median	25	1.01743	0.8272-1.2514	0.870027
CD20 on IgD+ CD38- B cell	Inverse variance weighted	25	1.03999	0.8841-1.2234	0.636073
CD20 on IgD+ CD38- naive B cell	MR Egger	16	0.924005	0.6776-1.26	0.625195
CD20 on IgD+ CD38- naive B cell	Weighted median	16	0.981214	0.7705-1.2495	0.877772
CD20 on IgD+ CD38- naive B cell	Inverse variance weighted	16	0.941566	0.7992-1.1092	0.471452
CD20 on IgD+ CD38- unswitched memory B cell	MR Egger	19	0.963299	0.5416-1.7134	0.900224
CD20 on IgD+ CD38- unswitched memory B cell	Weighted median	19	1.02439	0.7972-1.3164	0.850616
CD20 on IgD+ CD38- unswitched memory B cell	Inverse variance weighted	19	1.03956	0.8525-1.2677	0.701544
CD20 on IgD+ CD38+ B cell	MR Egger	26	0.957034	0.7772-1.1785	0.682913
CD20 on IgD+ CD38+ B cell	Weighted median	26	0.993	0.8121-1.2141	0.945404
CD20 on IgD+ CD38+ B cell	Inverse variance weighted	26	0.945891	0.8219-1.0886	0.437858
CD20 on IgD+ CD38dim B cell	MR Egger	29	0.888239	0.6902-1.1431	0.365223
CD20 on IgD+ CD38dim B cell	Weighted median	29	0.92826	0.7356-1.1714	0.53051
CD20 on IgD+ CD38dim B cell	Inverse variance weighted	29	1.00031	0.8487-1.179	0.99704
CD20 on IgD- CD24- B cell	MR Egger	26	1.0485	0.7794-1.4106	0.75704
CD20 on IgD- CD24- B cell	Weighted median	26	0.948018	0.7612-1.1807	0.633589
CD20 on IgD- CD24- B cell	Inverse variance weighted	26	0.934868	0.7593-1.1511	0.525729
CD20 on IgD- CD27- B cell	MR Egger	18	0.926417	0.4649-1.8462	0.830765
CD20 on IgD- CD27- B cell	Weighted median	18	0.976751	0.7168-1.331	0.881565
CD20 on IgD- CD27- B cell	Inverse variance weighted	18	0.927547	0.7429-1.158	0.506548
CD20 on IgD- CD38- B cell	MR Egger	29	1.12656	0.7097-1.7882	0.617315
CD20 on IgD- CD38- B cell	Weighted median	29	1.07595	0.8109-1.4277	0.611957
CD20 on IgD- CD38- B cell	Inverse variance weighted	29	1.07669	0.8537-1.3579	0.532477
CD20 on IgD- CD38+ B cell	MR Egger	14	0.918666	0.8068-1.046	0.224569
CD20 on IgD- CD38+ B cell	Weighted median	14	0.886329	0.7682-1.0227	0.0983797
CD20 on IgD- CD38+ B cell	Inverse variance weighted	14	0.8946	0.8007-0.9995	0.0489887
CD20 on IgD- CD38dim B cell	MR Egger	34	1.01498	0.9531-1.0809	0.646189
CD20 on IgD- CD38dim B cell	Weighted median	34	0.992845	0.9302-1.0597	0.829087
CD20 on IgD- CD38dim B cell	Inverse variance weighted	34	1.02896	0.9709-1.0905	0.335669
CD20 on memory B cell	MR Egger	28	1.08328	0.8937-1.3131	0.422463
CD20 on memory B cell	Weighted median	28	1.02589	0.8365-1.2581	0.806055
CD20 on memory B cell	Inverse variance weighted	28	1.03549	0.8991-1.1926	0.628419
CD20 on naive-mature B cell	MR Egger	25	0.997735	0.9065-1.0981	0.963412
CD20 on naive-mature B cell	Weighted median	25	1.01089	0.9105-1.1223	0.839235
CD20 on naive-mature B cell	Inverse variance weighted	25	1.00598	0.9276-1.091	0.885452
CD20 on unswitched memory B cell	MR Egger	23	0.983264	0.8074-1.1974	0.868273
CD20 on unswitched memory B cell	Weighted median	23	0.967604	0.7938-1.1795	0.74444
CD20 on unswitched memory B cell	Inverse variance weighted	23	0.996872	0.8607-1.1545	0.966636
CD20 on switched memory B cell	MR Egger	31	1.00022	0.7476-1.3381	0.998802
CD20 on switched memory B cell	Weighted median	31	0.965261	0.782-1.1915	0.742114
CD20 on switched memory B cell	Inverse variance weighted	31	1.07665	0.9068-1.2782	0.399038
CD20 on IgD+ B cell	MR Egger	21	1.00385	0.8899-1.1324	0.950844
CD20 on IgD+ B cell	Weighted median	21	1.01379	0.9022-1.1391	0.81791
CD20 on IgD+ B cell	Inverse variance weighted	21	1.00304	0.9116-1.1036	0.950431
CD20 on transitional B cell	MR Egger	24	1.0231	0.9468-1.1056	0.569432
CD20 on transitional B cell	Weighted median	24	1.01814	0.9348-1.1089	0.679968
CD20 on transitional B cell	Inverse variance weighted	24	0.990008	0.9264-1.058	0.766919
CD24 on CD24+ CD27+ B cell	Weighted mode	3	1.06413	0.7118-1.5908	0.790487
CD24 on CD24+ CD27+ B cell	Inverse variance weighted	2	0.749268	0.524-1.0713	0.113594
CD24 on IgD+ CD24+ B cell	MR Egger	25	0.975312	0.8766-1.0851	0.650427
CD24 on IgD+ CD24+ B cell	Weighted median	25	1.06591	0.9349-1.2153	0.340094
CD24 on IgD+ CD24+ B cell	Inverse variance weighted	25	1.03529	0.9478-1.1309	0.441462
CD24 on IgD+ CD38- B cell	MR Egger	21	1.07984	0.9186-1.2694	0.363676
CD24 on IgD+ CD38- B cell	Weighted median	21	1.06862	0.9071-1.2589	0.42735
CD24 on IgD+ CD38- B cell	Inverse variance weighted	21	1.08058	0.9595-1.217	0.201352
CD24 on IgD+ CD38- unswitched memory B cell	MR Egger	21	1.10329	0.9205-1.3224	0.30087
CD24 on IgD+ CD38- unswitched memory B cell	Weighted median	21	0.986475	0.8427-1.1547	0.865433
CD24 on IgD+ CD38- unswitched memory B cell	Inverse variance weighted	21	0.985578	0.8826-1.1006	0.796369
CD24 on IgD+ CD38+ B cell	MR Egger	25	1.00168	0.843-1.1902	0.984975
CD24 on IgD+ CD38+ B cell	Weighted median	25	0.968431	0.8236-1.1387	0.69795
CD24 on IgD+ CD38+ B cell	Inverse variance weighted	25	0.979488	0.8645-1.1098	0.744983
CD24 on IgD- CD38- B cell	MR Egger	29	0.991217	0.8669-1.1334	0.898291
CD24 on IgD- CD38- B cell	Weighted median	29	0.961052	0.8359-1.1049	0.576751
CD24 on IgD- CD38- B cell	Inverse variance weighted	29	0.968111	0.8787-1.0666	0.512238
CD24 on IgD- CD38dim B cell	MR Egger	6	0.72417	0.4211-1.2453	0.30811
CD24 on IgD- CD38dim B cell	Weighted median	6	0.862895	0.5499-1.354	0.5212
CD24 on IgD- CD38dim B cell	Inverse variance weighted	6	0.984289	0.6876-1.409	0.931046
CD24 on memory B cell	MR Egger	31	1.02763	0.8979-1.1762	0.695271
CD24 on memory B cell	Weighted median	31	1.07592	0.927-1.2487	0.335585
CD24 on memory B cell	Inverse variance weighted	31	1.11846	1.0084-1.2405	0.0340881
CD24 on unswitched memory B cell	MR Egger	23	1.06252	0.9402-1.2007	0.342046
CD24 on unswitched memory B cell	Weighted median	23	1.06435	0.9352-1.2113	0.344517
CD24 on unswitched memory B cell	Inverse variance weighted	23	1.05277	0.9547-1.1609	0.30258
CD24 on switched memory B cell	MR Egger	38	1.02345	0.8943-1.1712	0.73823
CD24 on switched memory B cell	Weighted median	38	1.04419	0.9034-1.2069	0.558338
CD24 on switched memory B cell	Inverse variance weighted	38	1.00293	0.909-1.1065	0.953532
CD24 on transitional B cell	MR Egger	20	1.18825	0.7783-1.8142	0.434769
CD24 on transitional B cell	Weighted median	20	1.07768	0.7878-1.4743	0.639842
CD24 on transitional B cell	Inverse variance weighted	20	1.08222	0.8635-1.3563	0.492672
CD25 on B cell	MR Egger	24	1.07421	0.9287-1.2426	0.345667
CD25 on B cell	Weighted median	24	1.11029	0.9422-1.3084	0.211633
CD25 on B cell	Inverse variance weighted	24	1.0927	0.97-1.2309	0.144511
CD25 on CD20- CD38- B cell	MR Egger	19	0.987398	0.7247-1.3454	0.9369
CD25 on CD20- CD38- B cell	Weighted median	19	0.986406	0.7565-1.2861	0.919464
CD25 on CD20- CD38- B cell	Inverse variance weighted	19	1.02457	0.8355-1.2564	0.815564
CD25 on CD24+ CD27+ B cell	MR Egger	26	1.02128	0.9565-1.0905	0.535038
CD25 on CD24+ CD27+ B cell	Weighted median	26	1.02649	0.9606-1.0969	0.439982
CD25 on CD24+ CD27+ B cell	Inverse variance weighted	26	1.02535	0.9681-1.086	0.392976
CD25 on IgD+ CD24+ B cell	MR Egger	27	0.988576	0.8903-1.0977	0.831466
CD25 on IgD+ CD24+ B cell	Weighted median	27	0.995493	0.899-1.1023	0.930784
CD25 on IgD+ CD24+ B cell	Inverse variance weighted	27	1.01802	0.9348-1.1087	0.681674
CD25 on IgD+ CD24- B cell	MR Egger	25	1.03815	0.9191-1.1726	0.552684
CD25 on IgD+ CD24- B cell	Weighted median	25	1.08231	0.9366-1.2508	0.283808
CD25 on IgD+ CD24- B cell	Inverse variance weighted	25	1.05999	0.9586-1.1721	0.255881
CD25 on IgD+ CD38- B cell	MR Egger	27	0.951928	0.8776-1.0325	0.245891
CD25 on IgD+ CD38- B cell	Weighted median	27	0.993741	0.9037-1.0928	0.896917
CD25 on IgD+ CD38- B cell	Inverse variance weighted	27	0.991376	0.9205-1.0677	0.818925
CD25 on IgD+ CD38- naive B cell	MR Egger	24	0.918792	0.7559-1.1167	0.403982
CD25 on IgD+ CD38- naive B cell	Weighted median	24	0.994916	0.8332-1.188	0.955069
CD25 on IgD+ CD38- naive B cell	Inverse variance weighted	24	1.01897	0.8893-1.1676	0.786732
CD25 on IgD+ CD38- unswitched memory B cell	MR Egger	24	1.12551	1.0084-1.2562	0.0464981
CD25 on IgD+ CD38- unswitched memory B cell	Weighted median	24	1.10436	0.9863-1.2366	0.0852997
CD25 on IgD+ CD38- unswitched memory B cell	Inverse variance weighted	24	1.10908	1.019-1.2071	0.016537
CD25 on IgD+ CD38+ B cell	MR Egger	13	0.72806	0.4125-1.2849	0.29688
CD25 on IgD+ CD38+ B cell	Weighted median	13	1.00388	0.7243-1.3913	0.981432
CD25 on IgD+ CD38+ B cell	Inverse variance weighted	13	1.02627	0.8028-1.3119	0.836036
CD25 on IgD+ CD38dim B cell	MR Egger	23	1.00402	0.8452-1.1927	0.964013
CD25 on IgD+ CD38dim B cell	Weighted median	23	0.956478	0.815-1.1225	0.585814
CD25 on IgD+ CD38dim B cell	Inverse variance weighted	23	1.00221	0.8787-1.1431	0.973755
CD25 on IgD- CD24- B cell	MR Egger	26	1.01643	0.7058-1.4637	0.930945
CD25 on IgD- CD24- B cell	Weighted median	26	1.05145	0.8055-1.3724	0.712041
CD25 on IgD- CD24- B cell	Inverse variance weighted	26	1.07688	0.8857-1.3093	0.457546
CD25 on IgD- CD27- B cell	MR Egger	21	1.09391	0.7196-1.6629	0.67918
CD25 on IgD- CD27- B cell	Weighted median	21	1.09782	0.8091-1.4897	0.548943
CD25 on IgD- CD27- B cell	Inverse variance weighted	21	1.13709	0.9188-1.4073	0.237528
CD25 on IgD- CD38- B cell	MR Egger	22	0.965051	0.8261-1.1274	0.658622
CD25 on IgD- CD38- B cell	Weighted median	22	0.972804	0.8223-1.1509	0.747889
CD25 on IgD- CD38- B cell	Inverse variance weighted	22	1.00271	0.8894-1.1304	0.964675
CD25 on IgD- CD38+ B cell	MR Egger	20	0.770869	0.5141-1.156	0.224155
CD25 on IgD- CD38+ B cell	Weighted median	20	0.813414	0.5548-1.1926	0.290194
CD25 on IgD- CD38+ B cell	Inverse variance weighted	20	0.857909	0.676-1.0888	0.207495
CD25 on IgD- CD38dim B cell	MR Egger	22	1.07554	0.7918-1.461	0.646268
CD25 on IgD- CD38dim B cell	Weighted median	22	1.06405	0.8626-1.3126	0.562067
CD25 on IgD- CD38dim B cell	Inverse variance weighted	22	1.07216	0.8794-1.3071	0.490658
CD25 on memory B cell	MR Egger	24	1.15565	0.9522-1.4027	0.157376
CD25 on memory B cell	Weighted median	24	1.10194	0.9171-1.324	0.300073
CD25 on memory B cell	Inverse variance weighted	24	1.08302	0.9389-1.2493	0.273643
CD25 on naive-mature B cell	MR Egger	25	1.05721	0.8097-1.3804	0.686479
CD25 on naive-mature B cell	Weighted median	25	1.03877	0.7935-1.3599	0.781943
CD25 on naive-mature B cell	Inverse variance weighted	25	1.10664	0.9277-1.3202	0.260294
CD25 on unswitched memory B cell	MR Egger	22	0.98598	0.8896-1.0928	0.790636
CD25 on unswitched memory B cell	Weighted median	22	0.994666	0.893-1.1079	0.922536
CD25 on unswitched memory B cell	Inverse variance weighted	22	1.007	0.9236-1.098	0.874371
CD25 on switched memory B cell	MR Egger	20	1.05218	0.7013-1.5787	0.808687
CD25 on switched memory B cell	Weighted median	20	1.06942	0.7921-1.4439	0.661288
CD25 on switched memory B cell	Inverse variance weighted	20	1.09309	0.8856-1.3493	0.407347
CD25 on IgD+ B cell	MR Egger	26	1.0556	0.9162-1.2162	0.461238
CD25 on IgD+ B cell	Weighted median	26	1.10505	0.9524-1.2822	0.187842
CD25 on IgD+ B cell	Inverse variance weighted	26	1.03309	0.9209-1.159	0.578987
CD25 on transitional B cell	MR Egger	22	0.731389	0.5525-0.9681	0.0408574
CD25 on transitional B cell	Weighted median	22	0.853238	0.652-1.1166	0.247539
CD25 on transitional B cell	Inverse variance weighted	22	0.938864	0.7813-1.1281	0.500793
CD27 on CD20- B cell	MR Egger	16	0.976888	0.816-1.1695	0.802647
CD27 on CD20- B cell	Weighted median	16	1.03126	0.8535-1.2461	0.749821
CD27 on CD20- B cell	Inverse variance weighted	16	0.985971	0.8552-1.1368	0.845733
CD27 on CD20- CD38- B cell	MR Egger	19	1.18522	0.8509-1.6509	0.328985
CD27 on CD20- CD38- B cell	Weighted median	19	1.07607	0.8272-1.3998	0.584889
CD27 on CD20- CD38- B cell	Inverse variance weighted	19	0.997936	0.7693-1.2946	0.987588
CD27 on CD24+ CD27+ B cell	MR Egger	30	1.04839	0.8204-1.3397	0.708493
CD27 on CD24+ CD27+ B cell	Weighted median	30	1.00987	0.8231-1.239	0.924998
CD27 on CD24+ CD27+ B cell	Inverse variance weighted	30	1.0086	0.8814-1.1541	0.90091
CD27 on T cell	MR Egger	21	0.892403	0.7893-1.009	0.084912
CD27 on T cell	Weighted median	21	0.890072	0.7729-1.025	0.10591
CD27 on T cell	Inverse variance weighted	21	0.90719	0.8217-1.0016	0.0537342
CD27 on IgD+ CD24+ B cell	MR Egger	31	1.00792	0.8586-1.1832	0.923832
CD27 on IgD+ CD24+ B cell	Weighted median	31	0.99116	0.8512-1.1541	0.908968
CD27 on IgD+ CD24+ B cell	Inverse variance weighted	31	0.951572	0.8461-1.0702	0.407662
CD27 on IgD+ CD38- unswitched memory B cell	MR Egger	24	0.879345	0.7188-1.0757	0.224304
CD27 on IgD+ CD38- unswitched memory B cell	Weighted median	24	1.00511	0.8523-1.1853	0.951721
CD27 on IgD+ CD38- unswitched memory B cell	Inverse variance weighted	24	1.00528	0.8969-1.1268	0.927906
CD27 on IgD- CD38- B cell	MR Egger	28	0.868681	0.6533-1.155	0.341713
CD27 on IgD- CD38- B cell	Weighted median	28	1.00291	0.8069-1.2466	0.97911
CD27 on IgD- CD38- B cell	Inverse variance weighted	28	1.02231	0.8791-1.1888	0.774411
CD27 on IgD- CD38+ B cell	MR Egger	15	0.283359	0.0665-1.2073	0.111913
CD27 on IgD- CD38+ B cell	Weighted median	15	0.822853	0.5395-1.2551	0.365367
CD27 on IgD- CD38+ B cell	Inverse variance weighted	15	0.864735	0.6181-1.2097	0.396131
CD27 on IgD- CD38dim B cell	MR Egger	32	0.979835	0.8618-1.1141	0.757979
CD27 on IgD- CD38dim B cell	Weighted median	32	0.95366	0.8332-1.0915	0.490826
CD27 on IgD- CD38dim B cell	Inverse variance weighted	32	0.953465	0.8646-1.0514	0.339529
CD27 on memory B cell	MR Egger	24	0.913795	0.8152-1.0243	0.135823
CD27 on memory B cell	Weighted median	24	0.933858	0.8253-1.0566	0.27754
CD27 on memory B cell	Inverse variance weighted	24	0.984239	0.8984-1.0783	0.732945
CD27 on unswitched memory B cell	MR Egger	30	1.08124	0.7939-1.4726	0.624057
CD27 on unswitched memory B cell	Weighted median	30	1.01389	0.7992-1.2863	0.909538
CD27 on unswitched memory B cell	Inverse variance weighted	30	1.00829	0.8643-1.1763	0.916394
CD27 on Plasma Blast-Plasma Cell	MR Egger	18	1.02351	0.7792-1.3444	0.869476
CD27 on Plasma Blast-Plasma Cell	Weighted median	18	1.04392	0.7857-1.3871	0.766896
CD27 on Plasma Blast-Plasma Cell	Inverse variance weighted	18	0.969183	0.7956-1.1806	0.755846
CD27 on switched memory B cell	MR Egger	30	1.19024	0.8903-1.5912	0.249629
CD27 on switched memory B cell	Weighted median	30	1.00817	0.8123-1.2512	0.941161
CD27 on switched memory B cell	Inverse variance weighted	30	1.02329	0.8873-1.1801	0.751696
CD38 on CD20- B cell	MR Egger	20	1.01212	0.537-1.9077	0.970689
CD38 on CD20- B cell	Weighted median	20	0.980231	0.663-1.4492	0.920274
CD38 on CD20- B cell	Inverse variance weighted	20	0.878368	0.6723-1.1477	0.341855
CD38 on CD3- CD19-	MR Egger	18	0.969711	0.7005-1.3424	0.85528
CD38 on CD3- CD19-	Weighted median	18	1.08897	0.8785-1.3498	0.436582
CD38 on CD3- CD19-	Inverse variance weighted	18	0.999155	0.8381-1.1912	0.99248
CD38 on IgD+ CD24- B cell	MR Egger	16	1.09902	0.8032-1.5037	0.564439
CD38 on IgD+ CD24- B cell	Weighted median	16	0.993961	0.7583-1.3029	0.965006
CD38 on IgD+ CD24- B cell	Inverse variance weighted	16	1.04012	0.855-1.2653	0.694064
CD38 on IgD+ CD38+ B cell	MR Egger	17	1.26689	0.9689-1.6566	0.10435
CD38 on IgD+ CD38+ B cell	Weighted median	17	1.07164	0.8613-1.3334	0.534876
CD38 on IgD+ CD38+ B cell	Inverse variance weighted	17	1.03283	0.8672-1.2301	0.717213
CD38 on IgD+ CD38dim B cell	MR Egger	23	1.0093	0.7831-1.3009	0.943668
CD38 on IgD+ CD38dim B cell	Weighted median	23	1.03477	0.8145-1.3146	0.779551
CD38 on IgD+ CD38dim B cell	Inverse variance weighted	23	1.09728	0.9288-1.2963	0.274986
CD38 on IgD- CD38+ B cell	MR Egger	13	1.04905	0.9817-1.121	0.185045
CD38 on IgD- CD38+ B cell	Weighted median	13	1.02905	0.9525-1.1117	0.467828
CD38 on IgD- CD38+ B cell	Inverse variance weighted	13	1.01236	0.9491-1.0799	0.709138
CD38 on IgD- CD38dim B cell	MR Egger	20	1.01281	0.902-1.1372	0.831987
CD38 on IgD- CD38dim B cell	Weighted median	20	0.998345	0.8763-1.1373	0.980129
CD38 on IgD- CD38dim B cell	Inverse variance weighted	20	1.01212	0.9186-1.1152	0.807562
CD38 on naive-mature B cell	MR Egger	25	0.991993	0.7949-1.2379	0.943891
CD38 on naive-mature B cell	Weighted median	25	0.933449	0.7527-1.1576	0.530497
CD38 on naive-mature B cell	Inverse variance weighted	25	1.00977	0.8712-1.1703	0.897288
CD38 on Plasma Blast-Plasma Cell	MR Egger	14	1.25482	0.7848-2.0064	0.361862
CD38 on Plasma Blast-Plasma Cell	Weighted median	14	1.00537	0.7108-1.4221	0.97585
CD38 on Plasma Blast-Plasma Cell	Inverse variance weighted	14	1.01083	0.7709-1.3255	0.937884
CD38 on IgD+ B cell	MR Egger	14	0.96483	0.5053-1.8421	0.915385
CD38 on IgD+ B cell	Weighted median	14	1.18238	0.7607-1.8378	0.456578
CD38 on IgD+ B cell	Inverse variance weighted	14	1.23467	0.8822-1.728	0.219
CD38 on transitional B cell	MR Egger	23	0.911886	0.7313-1.137	0.421833
CD38 on transitional B cell	Weighted median	23	0.994321	0.8033-1.2308	0.95828
CD38 on transitional B cell	Inverse variance weighted	23	1.02309	0.8814-1.1876	0.764088
IgD on IgD+ CD24+ B cell	MR Egger	27	1.16119	0.9629-1.4003	0.130307
IgD on IgD+ CD24+ B cell	Weighted median	27	1.10424	0.9407-1.2962	0.225283
IgD on IgD+ CD24+ B cell	Inverse variance weighted	27	1.03776	0.9213-1.169	0.541781
IgD on IgD+ CD24- B cell	MR Egger	29	1.11445	0.882-1.4082	0.37203
IgD on IgD+ CD24- B cell	Weighted median	29	0.981589	0.8119-1.1868	0.84785
IgD on IgD+ CD24- B cell	Inverse variance weighted	29	0.915855	0.793-1.0578	0.231793
IgD on IgD+ CD38- B cell	MR Egger	29	1.04616	0.858-1.2755	0.659011
IgD on IgD+ CD38- B cell	Weighted median	29	0.928465	0.7677-1.1228	0.444056
IgD on IgD+ CD38- B cell	Inverse variance weighted	29	0.968008	0.85-1.1024	0.623879
IgD on IgD+ CD38- unswitched memory B cell	MR Egger	16	0.998899	0.7586-1.3153	0.993849
IgD on IgD+ CD38- unswitched memory B cell	Weighted median	16	1.08529	0.9087-1.2961	0.366215
IgD on IgD+ CD38- unswitched memory B cell	Inverse variance weighted	16	1.06127	0.9212-1.2226	0.41018
IgD on IgD+ CD38+ B cell	MR Egger	25	1.159	0.9089-1.478	0.24633
IgD on IgD+ CD38+ B cell	Weighted median	25	1.0771	0.8964-1.2942	0.427803
IgD on IgD+ CD38+ B cell	Inverse variance weighted	25	0.998725	0.8733-1.1421	0.985127
IgD on IgD+ CD38dim B cell	MR Egger	20	0.943448	0.7952-1.1194	0.513008
IgD on IgD+ CD38dim B cell	Weighted median	20	0.861221	0.7186-1.0322	0.105788
IgD on IgD+ CD38dim B cell	Inverse variance weighted	20	0.903845	0.8077-1.0114	0.0780984
IgD on unswitched memory B cell	MR Egger	22	0.982886	0.8241-1.1723	0.849695
IgD on unswitched memory B cell	Weighted median	22	0.939274	0.7793-1.1321	0.510863
IgD on unswitched memory B cell	Inverse variance weighted	22	0.931095	0.8235-1.0528	0.254507
IgD on IgD+ B cell	MR Egger	21	1.14978	0.8683-1.5225	0.342142
IgD on IgD+ B cell	Weighted median	21	1.06175	0.8572-1.3152	0.583176
IgD on IgD+ B cell	Inverse variance weighted	21	0.988979	0.8486-1.1525	0.887146
IgD on transitional B cell	MR Egger	31	1.24508	0.9538-1.6253	0.117778
IgD on transitional B cell	Weighted median	31	1.1201	0.9076-1.3824	0.290678
IgD on transitional B cell	Inverse variance weighted	31	1.09553	0.9392-1.2779	0.245386
BAFF-R on B cell	MR Egger	24	0.985303	0.8245-1.1775	0.872114
BAFF-R on B cell	Weighted median	24	1.06399	0.9009-1.2566	0.465034
BAFF-R on B cell	Inverse variance weighted	24	1.03363	0.91-1.174	0.610746
BAFF-R on CD20- B cell	MR Egger	14	0.933801	0.6988-1.2478	0.651596
BAFF-R on CD20- B cell	Weighted median	14	1.04713	0.818-1.3404	0.714669
BAFF-R on CD20- B cell	Inverse variance weighted	14	1.08468	0.8922-1.3187	0.414737
CD62L on CD62L+ myeloid Dendritic Cell	MR Egger	15	0.94811	0.5515-1.6301	0.850151
CD62L on CD62L+ myeloid Dendritic Cell	Weighted median	15	0.915626	0.6748-1.2424	0.571287
CD62L on CD62L+ myeloid Dendritic Cell	Inverse variance weighted	15	0.946038	0.7549-1.1855	0.629955
CD62L on CD62L+ plasmacytoid Dendritic Cell	MR Egger	15	1.10228	0.7486-1.6231	0.630025
CD62L on CD62L+ plasmacytoid Dendritic Cell	Weighted median	15	0.889801	0.6643-1.1918	0.433604
CD62L on CD62L+ plasmacytoid Dendritic Cell	Inverse variance weighted	15	1.02719	0.8262-1.2771	0.809191
CD62L on CD62L+ Dendritic Cell	MR Egger	26	1.18756	0.8879-1.5884	0.258063
CD62L on CD62L+ Dendritic Cell	Weighted median	26	1.12333	0.8762-1.4401	0.358851
CD62L on CD62L+ Dendritic Cell	Inverse variance weighted	26	1.06212	0.907-1.2437	0.454248
CD62L on monocyte	MR Egger	25	0.946953	0.8178-1.0965	0.473592
CD62L on monocyte	Weighted median	25	0.976286	0.8346-1.142	0.764122
CD62L on monocyte	Inverse variance weighted	25	0.961566	0.8619-1.0727	0.48245
CD62L on granulocyte	MR Egger	16	0.823239	0.541-1.2527	0.379215
CD62L on granulocyte	Weighted median	16	0.891351	0.6285-1.2641	0.518763
CD62L on granulocyte	Inverse variance weighted	16	0.936267	0.7397-1.185	0.583827
CD66b on CD66b++ myeloid cell	MR Egger	25	0.833701	0.6784-1.0245	0.0971198
CD66b on CD66b++ myeloid cell	Weighted median	25	0.801862	0.6563-0.9797	0.0307572
CD66b on CD66b++ myeloid cell	Inverse variance weighted	25	0.897543	0.7853-1.0258	0.112636
CD66b on Granulocytic Myeloid-Derived Suppressor Cells	MR Egger	21	0.857883	0.6615-1.1126	0.262096
CD66b on Granulocytic Myeloid-Derived Suppressor Cells	Weighted median	21	0.945148	0.7734-1.1551	0.581514
CD66b on Granulocytic Myeloid-Derived Suppressor Cells	Inverse variance weighted	21	0.99276	0.8707-1.132	0.913564
CD3 on naive CD8+ T cell	MR Egger	25	1.27313	1.02-1.5891	0.0436557
CD3 on naive CD8+ T cell	Weighted median	25	1.0852	0.9071-1.2983	0.371455
CD3 on naive CD8+ T cell	Inverse variance weighted	25	1.02027	0.9001-1.1565	0.753624
CD3 on Effector Memory CD8+ T cell	MR Egger	18	1.16452	0.9066-1.4958	0.250479
CD3 on Effector Memory CD8+ T cell	Weighted median	18	1.08985	0.859-1.3828	0.478734
CD3 on Effector Memory CD8+ T cell	Inverse variance weighted	18	1.02089	0.8622-1.2088	0.810423
CD3 on Terminally Differentiated CD8+ T cell	MR Egger	23	1.35674	0.9409-1.9563	0.117186
CD3 on Terminally Differentiated CD8+ T cell	Weighted median	23	1.21664	0.9583-1.5446	0.107366
CD3 on Terminally Differentiated CD8+ T cell	Inverse variance weighted	23	1.23178	1.0407-1.458	0.0153698
CD3 on Central Memory CD4+ T cell	MR Egger	25	0.995247	0.8503-1.1649	0.953216
CD3 on Central Memory CD4+ T cell	Weighted median	25	0.962624	0.8219-1.1275	0.636695
CD3 on Central Memory CD4+ T cell	Inverse variance weighted	25	0.973675	0.8711-1.0883	0.638479
CD3 on Naive CD4+ T cell	MR Egger	28	1.07855	0.919-1.2659	0.363215
CD3 on Naive CD4+ T cell	Weighted median	28	1.06133	0.9156-1.2302	0.429464
CD3 on Naive CD4+ T cell	Inverse variance weighted	28	1.04101	0.9327-1.1619	0.4733
CD3 on Effector Memory CD4+ T cell	MR Egger	19	1.22149	0.9825-1.5185	0.0893961
CD3 on Effector Memory CD4+ T cell	Weighted median	19	1.15811	0.9612-1.3953	0.122585
CD3 on Effector Memory CD4+ T cell	Inverse variance weighted	19	1.13322	0.9869-1.3013	0.0762536
CD3 on Terminally Differentiated CD4+ T cell	MR Egger	26	1.0413	0.8455-1.2825	0.706762
CD3 on Terminally Differentiated CD4+ T cell	Weighted median	26	0.949064	0.7804-1.1542	0.600543
CD3 on Terminally Differentiated CD4+ T cell	Inverse variance weighted	26	0.974182	0.8469-1.1206	0.714288
CD3 on CD45RA- CD4+ T cell	MR Egger	28	1.01681	0.8452-1.2232	0.861083
CD3 on CD45RA- CD4+ T cell	Weighted median	28	0.957977	0.79-1.1617	0.662595
CD3 on CD45RA- CD4+ T cell	Inverse variance weighted	28	0.927402	0.8191-1.05	0.23431
CD3 on Central Memory CD8+ T cell	MR Egger	18	1.29632	0.8849-1.899	0.201396
CD3 on Central Memory CD8+ T cell	Weighted median	18	1.15436	0.8911-1.4954	0.277067
CD3 on Central Memory CD8+ T cell	Inverse variance weighted	18	1.0682	0.8845-1.29	0.493112
CD3 on HLA DR+ T cell	MR Egger	27	0.95371	0.8026-1.1332	0.594915
CD3 on HLA DR+ T cell	Weighted median	27	1.02584	0.863-1.2194	0.772384
CD3 on HLA DR+ T cell	Inverse variance weighted	27	1.04433	0.9217-1.1833	0.496118
CD3 on Natural Killer T	MR Egger	16	1.05733	0.7102-1.5742	0.787704
CD3 on Natural Killer T	Weighted median	16	0.986089	0.7081-1.3731	0.933911
CD3 on Natural Killer T	Inverse variance weighted	16	1.09752	0.8699-1.3847	0.432604
CD3 on HLA DR+ CD4+ T cell	MR Egger	26	1.06924	0.8084-1.4142	0.643105
CD3 on HLA DR+ CD4+ T cell	Weighted median	26	1.07373	0.8745-1.3183	0.496842
CD3 on HLA DR+ CD4+ T cell	Inverse variance weighted	26	0.987463	0.8526-1.1437	0.866324
CD3 on HLA DR+ CD8+ T cell	MR Egger	26	1.29583	1.0182-1.6492	0.0457983
CD3 on HLA DR+ CD8+ T cell	Weighted median	26	1.10238	0.8766-1.3863	0.404401
CD3 on HLA DR+ CD8+ T cell	Inverse variance weighted	26	1.18935	1.0258-1.379	0.0216231
CD3 on T cell	MR Egger	31	0.935714	0.818-1.0703	0.340613
CD3 on T cell	Weighted median	31	0.948012	0.8294-1.0836	0.43367
CD3 on T cell	Inverse variance weighted	31	0.960556	0.8718-1.0583	0.415855
CD3 on CD39+ resting CD4 regulatory T cell	MR Egger	19	0.907072	0.7318-1.1243	0.385738
CD3 on CD39+ resting CD4 regulatory T cell	Weighted median	19	0.946154	0.765-1.1701	0.609644
CD3 on CD39+ resting CD4 regulatory T cell	Inverse variance weighted	19	0.893328	0.7728-1.0326	0.127034
CD3 on activated CD4 regulatory T cell	MR Egger	21	1.15321	0.9307-1.4289	0.207934
CD3 on activated CD4 regulatory T cell	Weighted median	21	1.06484	0.8895-1.2748	0.493833
CD3 on activated CD4 regulatory T cell	Inverse variance weighted	21	1.00521	0.8822-1.1454	0.93779
CD3 on CD39+ activated CD4 regulatory T cell	MR Egger	27	0.992175	0.7983-1.2332	0.944114
CD3 on CD39+ activated CD4 regulatory T cell	Weighted median	27	1.07232	0.9038-1.2722	0.423383
CD3 on CD39+ activated CD4 regulatory T cell	Inverse variance weighted	27	1.05809	0.9315-1.2019	0.385086
CD3 on secreting CD4 regulatory T cell	MR Egger	21	1.00824	0.8249-1.2324	0.936977
CD3 on secreting CD4 regulatory T cell	Weighted median	21	1.05743	0.8785-1.2728	0.554969
CD3 on secreting CD4 regulatory T cell	Inverse variance weighted	21	1.03638	0.9128-1.1767	0.581091
CD3 on CD39+ secreting CD4 regulatory T cell	MR Egger	28	1.08268	0.8537-1.3731	0.518003
CD3 on CD39+ secreting CD4 regulatory T cell	Weighted median	28	1.11104	0.9133-1.3516	0.292297
CD3 on CD39+ secreting CD4 regulatory T cell	Inverse variance weighted	28	1.09829	0.9575-1.2598	0.180506
CD3 on activated & secreting CD4 regulatory T cell	MR Egger	21	1.17733	0.9648-1.4366	0.124423
CD3 on activated & secreting CD4 regulatory T cell	Weighted median	21	1.0761	0.9068-1.277	0.401027
CD3 on activated & secreting CD4 regulatory T cell	Inverse variance weighted	21	1.07817	0.9496-1.2241	0.245212
CD3 on CD45RA+ CD4+ T cell	MR Egger	31	1.0511	0.905-1.2208	0.519106
CD3 on CD45RA+ CD4+ T cell	Weighted median	31	1.0601	0.9132-1.2306	0.443052
CD3 on CD45RA+ CD4+ T cell	Inverse variance weighted	31	1.02079	0.9182-1.1348	0.703266
CD3 on CD8+ T cell	MR Egger	21	0.982512	0.8289-1.1646	0.841009
CD3 on CD8+ T cell	Weighted median	21	1.02949	0.8802-1.2042	0.716189
CD3 on CD8+ T cell	Inverse variance weighted	21	1.0555	0.933-1.194	0.390686
CD3 on CD39+ CD4+ T cell	MR Egger	28	0.974745	0.8147-1.1663	0.782091
CD3 on CD39+ CD4+ T cell	Weighted median	28	1.06625	0.9132-1.245	0.417132
CD3 on CD39+ CD4+ T cell	Inverse variance weighted	28	1.02003	0.9128-1.1399	0.726419
CD3 on CD28+ CD4+ T cell	MR Egger	25	1.01984	0.734-1.4169	0.907793
CD3 on CD28+ CD4+ T cell	Weighted median	25	0.998557	0.8049-1.2389	0.989528
CD3 on CD28+ CD4+ T cell	Inverse variance weighted	25	0.973105	0.8189-1.1563	0.756756
CD3 on CD28+ CD4-CD8- T cell	MR Egger	15	0.984931	0.8043-1.2061	0.885451
CD3 on CD28+ CD4-CD8- T cell	Weighted median	15	1.00795	0.8212-1.2372	0.939625
CD3 on CD28+ CD4-CD8- T cell	Inverse variance weighted	15	1.01393	0.8737-1.1766	0.855426
CD3 on CD28+ CD45RA- CD8+ T cell	MR Egger	19	0.970287	0.6553-1.4366	0.882025
CD3 on CD28+ CD45RA- CD8+ T cell	Weighted median	19	1.08088	0.8275-1.4118	0.568202
CD3 on CD28+ CD45RA- CD8+ T cell	Inverse variance weighted	19	0.855387	0.7156-1.0225	0.0861942
CD3 on CD28+ CD45RA+ CD8+ T cell	MR Egger	24	1.11607	0.8535-1.4595	0.430967
CD3 on CD28+ CD45RA+ CD8+ T cell	Weighted median	24	1.08961	0.8995-1.32	0.380416
CD3 on CD28+ CD45RA+ CD8+ T cell	Inverse variance weighted	24	1.04703	0.9115-1.2027	0.515716
CD3 on CD28- CD8+ T cell	MR Egger	19	1.2164	0.7555-1.9584	0.431218
CD3 on CD28- CD8+ T cell	Weighted median	19	1.21955	0.9355-1.5899	0.142399
CD3 on CD28- CD8+ T cell	Inverse variance weighted	19	1.06889	0.8745-1.3064	0.515236
CD3 on CD39+ CD8+ T cell	MR Egger	15	1.78661	1.0978-2.9076	0.036186
CD3 on CD39+ CD8+ T cell	Weighted median	15	1.16796	0.8983-1.5185	0.246289
CD3 on CD39+ CD8+ T cell	Inverse variance weighted	15	1.07673	0.8815-1.3151	0.468788
CD3 on CD4+ T cell	MR Egger	30	0.96664	0.7683-1.2162	0.774314
CD3 on CD4+ T cell	Weighted median	30	0.986272	0.7978-1.2193	0.898362
CD3 on CD4+ T cell	Inverse variance weighted	30	0.99	0.8546-1.1468	0.893436
CD3 on CD4 regulatory T cell	MR Egger	11	1.32714	0.965-1.8251	0.115667
CD3 on CD4 regulatory T cell	Weighted median	11	1.07975	0.8754-1.3317	0.473407
CD3 on CD4 regulatory T cell	Inverse variance weighted	11	1.02927	0.8638-1.2265	0.747013
CD3 on resting CD4 regulatory T cell	MR Egger	36	1.15971	0.9268-1.4512	0.203961
CD3 on resting CD4 regulatory T cell	Weighted median	36	0.995794	0.8153-1.2163	0.967057
CD3 on resting CD4 regulatory T cell	Inverse variance weighted	36	0.994973	0.8641-1.1457	0.944179
CD34 on Hematopoietic Stem Cell	MR Egger	13	1.03448	0.8733-1.2254	0.702338
CD34 on Hematopoietic Stem Cell	Weighted median	13	1.0266	0.9119-1.1557	0.664067
CD34 on Hematopoietic Stem Cell	Inverse variance weighted	13	1.01306	0.9074-1.131	0.817357
HVEM on T cell	MR Egger	25	1.02901	0.8207-1.2903	0.806498
HVEM on T cell	Weighted median	25	0.986126	0.8212-1.1842	0.881065
HVEM on T cell	Inverse variance weighted	25	0.964305	0.8533-1.0898	0.560371
HVEM on naive CD8+ T cell	MR Egger	20	0.993187	0.8243-1.1967	0.943491
HVEM on naive CD8+ T cell	Weighted median	20	0.943822	0.8097-1.1001	0.459664
HVEM on naive CD8+ T cell	Inverse variance weighted	20	0.9355	0.8294-1.0552	0.277794
HVEM on Effector Memory CD8+ T cell	MR Egger	18	1.04729	0.8173-1.342	0.719674
HVEM on Effector Memory CD8+ T cell	Weighted median	18	1.0568	0.8731-1.2791	0.570602
HVEM on Effector Memory CD8+ T cell	Inverse variance weighted	18	1.02809	0.9006-1.1736	0.681616
HVEM on Terminally Differentiated CD8+ T cell	MR Egger	27	1.0961	0.8542-1.4065	0.477476
HVEM on Terminally Differentiated CD8+ T cell	Weighted median	27	1.0799	0.9186-1.2695	0.35159
HVEM on Terminally Differentiated CD8+ T cell	Inverse variance weighted	27	1.0152	0.8937-1.1533	0.816619
HVEM on CD4+ T cell	MR Egger	19	1.19136	0.9229-1.538	0.19664
HVEM on CD4+ T cell	Weighted median	19	1.16998	0.9663-1.4166	0.10773
HVEM on CD4+ T cell	Inverse variance weighted	19	1.03585	0.884-1.2138	0.663186
HVEM on Central Memory CD4+ T cell	MR Egger	17	0.953051	0.8045-1.129	0.586277
HVEM on Central Memory CD4+ T cell	Weighted median	17	0.96321	0.8284-1.12	0.626162
HVEM on Central Memory CD4+ T cell	Inverse variance weighted	17	0.928499	0.8308-1.0377	0.191096
HVEM on naive CD4+ T cell	MR Egger	17	1.15461	0.8743-1.5247	0.326945
HVEM on naive CD4+ T cell	Weighted median	17	1.07377	0.8919-1.2927	0.45209
HVEM on naive CD4+ T cell	Inverse variance weighted	17	1.0206	0.8612-1.2095	0.813947
HVEM on Effector Memory CD4+ T cell	MR Egger	21	0.747745	0.4945-1.1306	0.18423
HVEM on Effector Memory CD4+ T cell	Weighted median	21	0.844072	0.6888-1.0343	0.102051
HVEM on Effector Memory CD4+ T cell	Inverse variance weighted	21	0.894617	0.7619-1.0505	0.174178
HVEM on Terminally Differentiated CD4+ T cell	MR Egger	26	0.924838	0.7534-1.1353	0.462308
HVEM on Terminally Differentiated CD4+ T cell	Weighted median	26	0.945965	0.7858-1.1387	0.557138
HVEM on Terminally Differentiated CD4+ T cell	Inverse variance weighted	26	0.931133	0.8301-1.0445	0.223471
HVEM on CD45RA- CD4+ T cell	MR Egger	18	0.796042	0.6084-1.0416	0.115821
HVEM on CD45RA- CD4+ T cell	Weighted median	18	0.904215	0.7353-1.112	0.340046
HVEM on CD45RA- CD4+ T cell	Inverse variance weighted	18	0.899613	0.7773-1.0412	0.156099
HVEM on CD8+ T cell	MR Egger	15	0.960291	0.6364-1.449	0.849906
HVEM on CD8+ T cell	Weighted median	15	1.05494	0.825-1.349	0.669862
HVEM on CD8+ T cell	Inverse variance weighted	15	1.01749	0.8549-1.211	0.845262
HVEM on Central Memory CD8+ T cell	MR Egger	17	0.981159	0.8116-1.1862	0.846879
HVEM on Central Memory CD8+ T cell	Weighted median	17	0.976532	0.839-1.1366	0.759136
HVEM on Central Memory CD8+ T cell	Inverse variance weighted	17	0.952769	0.8541-1.0629	0.385764
CD16-CD56 on Natural Killer T	MR Egger	27	1.12335	0.8675-1.4546	0.386109
CD16-CD56 on Natural Killer T	Weighted median	27	1.25198	1.0007-1.5664	0.0492796
CD16-CD56 on Natural Killer T	Inverse variance weighted	27	1.13475	0.967-1.3316	0.121428
CD16-CD56 on Natural Killer	MR Egger	29	0.998962	0.8057-1.2386	0.992517
CD16-CD56 on Natural Killer	Weighted median	29	0.998684	0.8382-1.1899	0.988244
CD16-CD56 on Natural Killer	Inverse variance weighted	29	1.03732	0.919-1.1708	0.553103
CD16-CD56 on HLA DR+ Natural Killer	MR Egger	24	1.04496	0.9079-1.2027	0.545969
CD16-CD56 on HLA DR+ Natural Killer	Weighted median	24	1.03313	0.9-1.1859	0.64321
CD16-CD56 on HLA DR+ Natural Killer	Inverse variance weighted	24	1.02785	0.9226-1.1451	0.618101
CD28 on CD39+ activated CD4 regulatory T cell	MR Egger	19	0.971655	0.7843-1.2038	0.795625
CD28 on CD39+ activated CD4 regulatory T cell	Weighted median	19	0.953957	0.8058-1.1294	0.584112
CD28 on CD39+ activated CD4 regulatory T cell	Inverse variance weighted	19	0.967695	0.8365-1.1195	0.65876
CD28 on secreting CD4 regulatory T cell	MR Egger	17	1.09194	0.9619-1.2396	0.194054
CD28 on secreting CD4 regulatory T cell	Weighted median	17	1.06614	0.9265-1.2268	0.371151
CD28 on secreting CD4 regulatory T cell	Inverse variance weighted	17	1.03412	0.9322-1.1472	0.526233
CD28 on CD39+ secreting CD4 regulatory T cell	MR Egger	23	0.98248	0.8187-1.179	0.851126
CD28 on CD39+ secreting CD4 regulatory T cell	Weighted median	23	0.981878	0.797-1.2096	0.863552
CD28 on CD39+ secreting CD4 regulatory T cell	Inverse variance weighted	23	1.05175	0.9237-1.1975	0.446116
CD28 on activated & secreting CD4 regulatory T cell	MR Egger	25	1.07523	0.9975-1.1591	0.070918
CD28 on activated & secreting CD4 regulatory T cell	Weighted median	25	1.06824	0.9687-1.178	0.185986
CD28 on activated & secreting CD4 regulatory T cell	Inverse variance weighted	25	1.05172	0.9825-1.1258	0.146338
CD28 on CD45RA+ CD4+ T cell	MR Egger	13	0.820067	0.5411-1.2428	0.36974
CD28 on CD45RA+ CD4+ T cell	Weighted median	13	0.887561	0.6635-1.1872	0.421552
CD28 on CD45RA+ CD4+ T cell	Inverse variance weighted	13	0.932602	0.7538-1.1538	0.520485
CD28 on CD45RA- CD4 not regulatory T cell	MR Egger	14	0.857845	0.5784-1.2724	0.460555
CD28 on CD45RA- CD4 not regulatory T cell	Weighted median	14	0.888661	0.6838-1.1548	0.377181
CD28 on CD45RA- CD4 not regulatory T cell	Inverse variance weighted	14	0.901047	0.7412-1.0954	0.295664
CD28 on CD39+ CD4+ T cell	MR Egger	18	1.13993	0.8862-1.4663	0.323094
CD28 on CD39+ CD4+ T cell	Weighted median	18	1.1241	0.9234-1.3684	0.243723
CD28 on CD39+ CD4+ T cell	Inverse variance weighted	18	1.01704	0.8695-1.1896	0.832719
CD28 on CD28+ CD45RA- CD8+ T cell	MR Egger	19	1.13066	0.7247-1.7641	0.595452
CD28 on CD28+ CD45RA- CD8+ T cell	Weighted median	19	0.777898	0.5774-1.0481	0.0987026
CD28 on CD28+ CD45RA- CD8+ T cell	Inverse variance weighted	19	0.996016	0.7858-1.2625	0.973674
CD28 on CD28+ CD4+ T cell	MR Egger	26	0.973559	0.9344-1.0144	0.213545
CD28 on CD28+ CD4+ T cell	Weighted median	26	0.973924	0.9302-1.0197	0.259981
CD28 on CD28+ CD4+ T cell	Inverse variance weighted	26	0.980414	0.9425-1.0198	0.325249
CD28 on CD28+ CD4-CD8- T cell	Weighted mode	3	1.13284	0.3979-3.2251	0.836987
CD28 on CD28+ CD4-CD8- T cell	Wald ratio	1	0.968593	0.6149-1.5257	0.890512
CD28 on CD28+ CD45RA+ CD8+ T cell	MR Egger	16	1.19186	0.8698-1.6331	0.293206
CD28 on CD28+ CD45RA+ CD8+ T cell	Weighted median	16	1.25518	1.0112-1.5581	0.0393256
CD28 on CD28+ CD45RA+ CD8+ T cell	Inverse variance weighted	16	1.0762	0.874-1.3252	0.489145
CD28 on CD39+ CD8+ T cell	MR Egger	19	1.01648	0.9021-1.1454	0.791671
CD28 on CD39+ CD8+ T cell	Weighted median	19	0.971212	0.8518-1.1073	0.662467
CD28 on CD39+ CD8+ T cell	Inverse variance weighted	19	0.985215	0.8914-1.0888	0.770351
CD28 on CD4+ T cell	MR Egger	27	0.974569	0.9343-1.0166	0.242819
CD28 on CD4+ T cell	Weighted median	27	0.972013	0.9255-1.0209	0.256697
CD28 on CD4+ T cell	Inverse variance weighted	27	0.973212	0.9346-1.0134	0.18813
CD28 on CD4 regulatory T cell	MR Egger	25	1.0498	0.9784-1.1264	0.189442
CD28 on CD4 regulatory T cell	Weighted median	25	1.04701	0.952-1.1514	0.343642
CD28 on CD4 regulatory T cell	Inverse variance weighted	25	1.03163	0.9676-1.0999	0.34095
CD28 on resting CD4 regulatory T cell	Weighted mode	6	0.741218	0.5128-1.0713	0.171935
CD28 on resting CD4 regulatory T cell	MR Egger	4	0.623607	0.4692-0.8288	0.082901
CD28 on resting CD4 regulatory T cell	Weighted median	4	0.721899	0.6218-0.8381	1.86583e-05
CD28 on CD39+ resting CD4 regulatory T cell	MR Egger	20	0.975827	0.8802-1.0819	0.647529
CD28 on CD39+ resting CD4 regulatory T cell	Weighted median	20	0.962614	0.8513-1.0884	0.543202
CD28 on CD39+ resting CD4 regulatory T cell	Inverse variance weighted	20	0.987452	0.9019-1.0811	0.784669
CD28 on activated CD4 regulatory T cell	MR Egger	18	1.05071	0.8549-1.2914	0.644689
CD28 on activated CD4 regulatory T cell	Weighted median	18	0.993864	0.8015-1.2323	0.955271
CD28 on activated CD4 regulatory T cell	Inverse variance weighted	18	0.995825	0.8587-1.1549	0.955874
CD86 on myeloid Dendritic Cell	MR Egger	19	0.82888	0.5618-1.2229	0.357475
CD86 on myeloid Dendritic Cell	Weighted median	19	0.857211	0.6479-1.1342	0.280741
CD86 on myeloid Dendritic Cell	Inverse variance weighted	19	0.908737	0.7449-1.1087	0.345537
CD86 on CD62L+ myeloid Dendritic Cell	MR Egger	21	0.902033	0.7223-1.1266	0.374649
CD86 on CD62L+ myeloid Dendritic Cell	Weighted median	21	0.926356	0.7416-1.1572	0.500405
CD86 on CD62L+ myeloid Dendritic Cell	Inverse variance weighted	21	0.955076	0.8205-1.1117	0.553057
CD86 on monocyte	MR Egger	16	0.828843	0.6653-1.0326	0.116289
CD86 on monocyte	Weighted median	16	0.95614	0.7642-1.1964	0.694897
CD86 on monocyte	Inverse variance weighted	16	0.906721	0.7738-1.0625	0.226172
CD86 on granulocyte	MR Egger	20	1.11346	0.7839-1.5817	0.555905
CD86 on granulocyte	Weighted median	20	1.1124	0.8198-1.5093	0.493883
CD86 on granulocyte	Inverse variance weighted	20	1.14081	0.9346-1.3926	0.195372
CCR7 on naive CD4+ T cell	MR Egger	23	1.02484	0.892-1.1774	0.732464
CCR7 on naive CD4+ T cell	Weighted median	23	1.06396	0.9213-1.2287	0.398487
CCR7 on naive CD4+ T cell	Inverse variance weighted	23	1.0487	0.9415-1.1681	0.38722
CCR7 on naive CD8+ T cell	MR Egger	24	1.12741	0.8758-1.4514	0.362176
CCR7 on naive CD8+ T cell	Weighted median	24	1.07018	0.8559-1.3381	0.5519
CCR7 on naive CD8+ T cell	Inverse variance weighted	24	1.07116	0.9173-1.2508	0.384764
CD45 on CD14+ monocyte	MR Egger	16	1.12822	0.8485-1.5002	0.420596
CD45 on CD14+ monocyte	Weighted median	16	0.955878	0.7339-1.245	0.737887
CD45 on CD14+ monocyte	Inverse variance weighted	16	0.890681	0.714-1.1111	0.30481
CD45 on B cell	MR Egger	17	1.06095	0.9402-1.1972	0.3525
CD45 on B cell	Weighted median	17	1.0529	0.9222-1.2022	0.445999
CD45 on B cell	Inverse variance weighted	17	1.05462	0.9522-1.1681	0.307582
CD45 on Natural Killer	MR Egger	27	0.928203	0.7459-1.155	0.510249
CD45 on Natural Killer	Weighted median	27	0.841106	0.6715-1.0535	0.132002
CD45 on Natural Killer	Inverse variance weighted	27	0.902556	0.7788-1.046	0.173182
CD45 on HLA DR+ Natural Killer	MR Egger	13	1.06749	0.7407-1.5385	0.732766
CD45 on HLA DR+ Natural Killer	Weighted median	13	0.987052	0.7203-1.3526	0.935384
CD45 on HLA DR+ Natural Killer	Inverse variance weighted	13	0.929598	0.737-1.1725	0.537621
CD45 on granulocyte	MR Egger	16	0.982405	0.791-1.2201	0.874737
CD45 on granulocyte	Weighted median	16	1.01993	0.8078-1.2877	0.868229
CD45 on granulocyte	Inverse variance weighted	16	1.02973	0.8822-1.2019	0.710302
CD45 on lymphocyte	MR Egger	24	1.14099	0.8507-1.5304	0.388101
CD45 on lymphocyte	Weighted median	24	1.06384	0.8384-1.35	0.610556
CD45 on lymphocyte	Inverse variance weighted	24	1.11882	0.9234-1.3556	0.251748
CD45 on T cell	MR Egger	15	1.02725	0.8222-1.2835	0.816628
CD45 on T cell	Weighted median	15	1.02104	0.8135-1.2815	0.857459
CD45 on T cell	Inverse variance weighted	15	0.989172	0.8401-1.1646	0.896042
CD45 on CD4+ T cell	MR Egger	12	1.25702	0.6135-2.5754	0.545923
CD45 on CD4+ T cell	Weighted median	12	1.04205	0.6877-1.5791	0.845987
CD45 on CD4+ T cell	Inverse variance weighted	12	1.16243	0.8701-1.553	0.308506
CD45 on CD8+ T cell	MR Egger	27	0.965953	0.9227-1.0113	0.151229
CD45 on CD8+ T cell	Weighted median	27	1.00712	0.9433-1.0752	0.831704
CD45 on CD8+ T cell	Inverse variance weighted	27	0.973547	0.9339-1.0148	0.205977
CD45 on HLA DR+ T cell	MR Egger	18	1.23985	0.9948-1.5452	0.0736935
CD45 on HLA DR+ T cell	Weighted median	18	1.07276	0.8837-1.3022	0.477641
CD45 on HLA DR+ T cell	Inverse variance weighted	18	1.03909	0.8754-1.2334	0.661063
CD45 on Natural Killer T	MR Egger	22	1.15156	0.9249-1.4338	0.221529
CD45 on Natural Killer T	Weighted median	22	1.06314	0.8684-1.3015	0.552988
CD45 on Natural Killer T	Inverse variance weighted	22	1.0507	0.9101-1.213	0.499863
CD45 on HLA DR+ CD4+ T cell	MR Egger	17	0.917171	0.7436-1.1313	0.431977
CD45 on HLA DR+ CD4+ T cell	Weighted median	17	0.899704	0.7419-1.0911	0.282709
CD45 on HLA DR+ CD4+ T cell	Inverse variance weighted	17	0.935955	0.7946-1.1025	0.428243
CD45 on HLA DR+ CD8+ T cell	MR Egger	19	1.11439	0.9444-1.315	0.216999
CD45 on HLA DR+ CD8+ T cell	Weighted median	19	1.11079	0.9315-1.3246	0.241973
CD45 on HLA DR+ CD8+ T cell	Inverse variance weighted	19	1.09383	0.9592-1.2473	0.180714
CD127 on T cell	MR Egger	18	0.664903	0.3725-1.1868	0.186358
CD127 on T cell	Weighted median	18	0.866249	0.6239-1.2028	0.391242
CD127 on T cell	Inverse variance weighted	18	0.902594	0.7202-1.1312	0.373678
CD127 on CD45RA- CD4 not regulatory T cell	MR Egger	17	1.14503	0.9535-1.3751	0.167705
CD127 on CD45RA- CD4 not regulatory T cell	Weighted median	17	1.1434	0.9339-1.3999	0.194403
CD127 on CD45RA- CD4 not regulatory T cell	Inverse variance weighted	17	1.15632	1.002-1.3344	0.0468334
CD127 on CD28+ CD4+ T cell	MR Egger	20	0.909745	0.7429-1.1141	0.372358
CD127 on CD28+ CD4+ T cell	Weighted median	20	0.897782	0.7252-1.1115	0.32227
CD127 on CD28+ CD4+ T cell	Inverse variance weighted	20	0.992312	0.8629-1.1411	0.913786
CD127 on CD28+ CD4-CD8- T cell	MR Egger	22	0.996747	0.7216-1.3768	0.984422
CD127 on CD28+ CD4-CD8- T cell	Weighted median	22	1.07429	0.827-1.3954	0.591274
CD127 on CD28+ CD4-CD8- T cell	Inverse variance weighted	22	1.08102	0.9005-1.2977	0.403255
CD127 on granulocyte	MR Egger	31	0.959492	0.7597-1.2119	0.731045
CD127 on granulocyte	Weighted median	31	0.887065	0.7229-1.0885	0.25108
CD127 on granulocyte	Inverse variance weighted	31	0.887795	0.7667-1.028	0.111641
CD127 on CD8+ T cell	MR Egger	24	1.0576	0.7428-1.5059	0.759008
CD127 on CD8+ T cell	Weighted median	24	1.00268	0.7538-1.3337	0.985329
CD127 on CD8+ T cell	Inverse variance weighted	24	0.96824	0.8027-1.1679	0.735811
CD127 on CD28+ CD45RA- CD8+ T cell	MR Egger	18	0.958302	0.7772-1.1817	0.695584
CD127 on CD28+ CD45RA- CD8+ T cell	Weighted median	18	1.05996	0.8431-1.3326	0.61804
CD127 on CD28+ CD45RA- CD8+ T cell	Inverse variance weighted	18	0.911968	0.7851-1.0593	0.227789
CD127 on CD28+ CD45RA+ CD8+ T cell	MR Egger	19	0.859877	0.5925-1.2479	0.437851
CD127 on CD28+ CD45RA+ CD8+ T cell	Weighted median	19	0.82191	0.6097-1.1081	0.198183
CD127 on CD28+ CD45RA+ CD8+ T cell	Inverse variance weighted	19	0.828124	0.6766-1.0136	0.0674472
CD127 on CD28- CD8+ T cell	MR Egger	19	0.770316	0.5877-1.0097	0.0758837
CD127 on CD28- CD8+ T cell	Weighted median	19	0.89116	0.6915-1.1484	0.373209
CD127 on CD28- CD8+ T cell	Inverse variance weighted	19	0.907217	0.7625-1.0794	0.272169
CD127 on CD4+ T cell	Weighted mode	8	1.5399	0.9003-2.6339	0.158924
CD127 on CD4+ T cell	MR Egger	6	0.621762	0.2195-1.761	0.421543
CD127 on CD4+ T cell	Weighted median	6	0.96777	0.7579-1.2357	0.792782
CD127 on CD45RA+ CD4+ T cell	MR Egger	20	0.8251	0.5698-1.1948	0.322229
CD127 on CD45RA+ CD4+ T cell	Weighted median	20	0.840399	0.6463-1.0928	0.19438
CD127 on CD45RA+ CD4+ T cell	Inverse variance weighted	20	0.956701	0.7957-1.1503	0.637756
CD25 on CD45RA- CD4 not regulatory T cell	MR Egger	26	1.04481	0.9091-1.2008	0.542816
CD25 on CD45RA- CD4 not regulatory T cell	Weighted median	26	1.02222	0.8755-1.1936	0.781009
CD25 on CD45RA- CD4 not regulatory T cell	Inverse variance weighted	26	0.979357	0.8783-1.092	0.70736
CD25 on CD45RA+ CD4 not regulatory T cell	MR Egger	22	0.971504	0.8518-1.108	0.671039
CD25 on CD45RA+ CD4 not regulatory T cell	Weighted median	22	0.943653	0.7844-1.1352	0.538479
CD25 on CD45RA+ CD4 not regulatory T cell	Inverse variance weighted	22	0.96421	0.867-1.0723	0.5013
CD25 on CD39+ CD4 regulatory T cell	MR Egger	17	1.0259	0.7264-1.4489	0.88651
CD25 on CD39+ CD4 regulatory T cell	Weighted median	17	0.981853	0.7364-1.3091	0.900685
CD25 on CD39+ CD4 regulatory T cell	Inverse variance weighted	17	0.880129	0.7227-1.0719	0.204201
CD25 on CD4 regulatory T cell	MR Egger	21	1.00647	0.9054-1.1188	0.90609
CD25 on CD4 regulatory T cell	Weighted median	21	0.973573	0.8587-1.1039	0.676014
CD25 on CD4 regulatory T cell	Inverse variance weighted	21	1.01576	0.9278-1.1121	0.735002
CD25 on resting CD4 regulatory T cell	MR Egger	20	0.847825	0.6649-1.081	0.199599
CD25 on resting CD4 regulatory T cell	Weighted median	20	0.889462	0.6997-1.1307	0.338672
CD25 on resting CD4 regulatory T cell	Inverse variance weighted	20	0.95555	0.7964-1.1465	0.624642
CD25 on CD39+ resting CD4 regulatory T cell	MR Egger	15	1.47996	0.8936-2.451	0.151704
CD25 on CD39+ resting CD4 regulatory T cell	Weighted median	15	1.28043	0.8939-1.8342	0.177633
CD25 on CD39+ resting CD4 regulatory T cell	Inverse variance weighted	15	1.37759	1.0515-1.8047	0.0200857
CD25 on activated CD4 regulatory T cell	MR Egger	17	0.976855	0.5703-1.6733	0.933166
CD25 on activated CD4 regulatory T cell	Weighted median	17	1.11173	0.7708-1.6034	0.570788
CD25 on activated CD4 regulatory T cell	Inverse variance weighted	17	0.909999	0.6982-1.1861	0.485396
CD25 on CD39+ activated CD4 regulatory T cell	MR Egger	12	0.783585	0.6156-0.9974	0.0757071
CD25 on CD39+ activated CD4 regulatory T cell	Weighted median	12	0.795189	0.6218-1.0169	0.0677786
CD25 on CD39+ activated CD4 regulatory T cell	Inverse variance weighted	12	0.836213	0.6929-1.0092	0.062181
CD25 on secreting CD4 regulatory T cell	MR Egger	14	0.991811	0.8899-1.1054	0.884317
CD25 on secreting CD4 regulatory T cell	Weighted median	14	0.999461	0.8868-1.1264	0.992949
CD25 on secreting CD4 regulatory T cell	Inverse variance weighted	14	0.984813	0.8969-1.0814	0.748483
CD25 on CD39+ secreting CD4 regulatory T cell	MR Egger	16	1.03589	0.9213-1.1647	0.564818
CD25 on CD39+ secreting CD4 regulatory T cell	Weighted median	16	0.980158	0.8572-1.1207	0.769389
CD25 on CD39+ secreting CD4 regulatory T cell	Inverse variance weighted	16	1.01206	0.9149-1.1195	0.815888
CD25 on activated & secreting CD4 regulatory T cell	MR Egger	20	0.96503	0.8673-1.0738	0.521927
CD25 on activated & secreting CD4 regulatory T cell	Weighted median	20	0.972364	0.8664-1.0913	0.634141
CD25 on activated & secreting CD4 regulatory T cell	Inverse variance weighted	20	0.956113	0.8741-1.0458	0.326634
CD123 on plasmacytoid Dendritic Cell	MR Egger	18	0.991522	0.8997-1.0927	0.865822
CD123 on plasmacytoid Dendritic Cell	Weighted median	18	0.981914	0.8869-1.0871	0.725123
CD123 on plasmacytoid Dendritic Cell	Inverse variance weighted	18	0.993284	0.9164-1.0767	0.869861
CD123 on CD62L+ plasmacytoid Dendritic Cell	MR Egger	18	0.991371	0.8996-1.0925	0.863407
CD123 on CD62L+ plasmacytoid Dendritic Cell	Weighted median	18	0.981926	0.8853-1.0891	0.730041
CD123 on CD62L+ plasmacytoid Dendritic Cell	Inverse variance weighted	18	0.993172	0.9163-1.0765	0.86768
CD33 on CD14+ monocyte	MR Egger	20	1.01968	0.8815-1.1796	0.796072
CD33 on CD14+ monocyte	Weighted median	20	1.02295	0.9158-1.1426	0.687565
CD33 on CD14+ monocyte	Inverse variance weighted	20	0.990124	0.902-1.0869	0.834711
CD33 on CD33+ HLA DR+ CD14dim	MR Egger	28	1.04568	0.9334-1.1715	0.447967
CD33 on CD33+ HLA DR+ CD14dim	Weighted median	28	1.02344	0.9243-1.1332	0.655793
CD33 on CD33+ HLA DR+ CD14dim	Inverse variance weighted	28	0.984534	0.9151-1.0592	0.676187
CD33 on CD33dim HLA DR+ CD11b+	MR Egger	21	1.02731	0.8828-1.1954	0.73139
CD33 on CD33dim HLA DR+ CD11b+	Weighted median	21	1.02245	0.9119-1.1464	0.703868
CD33 on CD33dim HLA DR+ CD11b+	Inverse variance weighted	21	0.976097	0.8885-1.0723	0.613888
CD33 on CD33dim HLA DR+ CD11b-	MR Egger	22	1.02947	0.8816-1.2021	0.717337
CD33 on CD33dim HLA DR+ CD11b-	Weighted median	22	1.02065	0.914-1.1397	0.716445
CD33 on CD33dim HLA DR+ CD11b-	Inverse variance weighted	22	0.980415	0.8927-1.0767	0.679079
CD33 on Granulocytic Myeloid-Derived Suppressor Cells	MR Egger	20	0.99059	0.7938-1.2361	0.93423
CD33 on Granulocytic Myeloid-Derived Suppressor Cells	Weighted median	20	1.02924	0.8903-1.1898	0.696788
CD33 on Granulocytic Myeloid-Derived Suppressor Cells	Inverse variance weighted	20	1.00478	0.8954-1.1276	0.935371
CD33 on CD66b++ myeloid cell	MR Egger	19	1.11639	0.9142-1.3632	0.295141
CD33 on CD66b++ myeloid cell	Weighted median	19	1.02889	0.9068-1.1674	0.658375
CD33 on CD66b++ myeloid cell	Inverse variance weighted	19	1.03813	0.9339-1.154	0.488067
CD33 on Monocytic Myeloid-Derived Suppressor Cells	MR Egger	21	1.02526	0.886-1.1864	0.741329
CD33 on Monocytic Myeloid-Derived Suppressor Cells	Weighted median	21	1.02103	0.9113-1.144	0.719815
CD33 on Monocytic Myeloid-Derived Suppressor Cells	Inverse variance weighted	21	0.956122	0.868-1.0532	0.363205
CD33 on CD33dim HLA DR-	MR Egger	20	1.05926	0.8949-1.2538	0.511838
CD33 on CD33dim HLA DR-	Weighted median	20	1.01611	0.9111-1.1332	0.774035
CD33 on CD33dim HLA DR-	Inverse variance weighted	20	1.00713	0.9072-1.1181	0.894024
CD33 on basophil	MR Egger	23	1.05448	0.9544-1.1651	0.309149
CD33 on basophil	Weighted median	23	1.04709	0.9574-1.1452	0.31404
CD33 on basophil	Inverse variance weighted	23	1.04764	0.974-1.1269	0.210959
CD33 on Immature Myeloid-Derived Suppressor Cells	MR Egger	23	0.98328	0.8466-1.1421	0.827434
CD33 on Immature Myeloid-Derived Suppressor Cells	Weighted median	23	1.02646	0.9136-1.1533	0.660315
CD33 on Immature Myeloid-Derived Suppressor Cells	Inverse variance weighted	23	1.03623	0.9421-1.1398	0.464067
CD33 on CD33+ HLA DR+	MR Egger	24	1.06925	0.9421-1.2135	0.311114
CD33 on CD33+ HLA DR+	Weighted median	24	1.01922	0.923-1.1254	0.706629
CD33 on CD33+ HLA DR+	Inverse variance weighted	24	0.966162	0.8907-1.048	0.406731
CD33 on CD33+ HLA DR+ CD14-	MR Egger	22	1.09036	0.9513-1.2498	0.228471
CD33 on CD33+ HLA DR+ CD14-	Weighted median	22	1.02326	0.9213-1.1365	0.667734
CD33 on CD33+ HLA DR+ CD14-	Inverse variance weighted	22	0.975116	0.8963-1.0608	0.557739
CD4 on monocyte	MR Egger	13	1.08029	0.8041-1.4513	0.618262
CD4 on monocyte	Weighted median	13	1.15191	0.8688-1.5273	0.325827
CD4 on monocyte	Inverse variance weighted	13	1.12512	0.9211-1.3744	0.248216
CD4 on HLA DR+ CD4+ T cell	MR Egger	21	0.960638	0.6228-1.4817	0.857805
CD4 on HLA DR+ CD4+ T cell	Weighted median	21	1.04753	0.7832-1.4011	0.754323
CD4 on HLA DR+ CD4+ T cell	Inverse variance weighted	21	0.971338	0.7822-1.2062	0.792418
CD25 on CD4+ T cell	MR Egger	15	1.00546	0.9022-1.1206	0.923089
CD25 on CD4+ T cell	Weighted median	15	1.01756	0.9041-1.1452	0.772913
CD25 on CD4+ T cell	Inverse variance weighted	15	1.01219	0.9226-1.1105	0.797839
CD25 on CD39+ CD4+ T cell	MR Egger	23	0.805348	0.672-0.9651	0.0289689
CD25 on CD39+ CD4+ T cell	Weighted median	23	0.870731	0.7426-1.021	0.0882834
CD25 on CD39+ CD4+ T cell	Inverse variance weighted	23	0.897323	0.7979-1.0092	0.0706418
CD25 on CD28+ CD4+ T cell	Weighted mode	5	0.888681	0.4248-1.8593	0.769682
CD25 on CD28+ CD4+ T cell	Wald ratio	1	1.16413	0.7303-1.8557	0.522957
FSC-A on myeloid Dendritic Cell	MR Egger	19	0.948052	0.8476-1.0604	0.363627
FSC-A on myeloid Dendritic Cell	Weighted median	19	0.939413	0.8237-1.0714	0.351421
FSC-A on myeloid Dendritic Cell	Inverse variance weighted	19	0.987882	0.9031-1.0807	0.790102
FSC-A on plasmacytoid Dendritic Cell	MR Egger	27	0.98017	0.8793-1.0927	0.720859
FSC-A on plasmacytoid Dendritic Cell	Weighted median	27	0.947628	0.8499-1.0566	0.332647
FSC-A on plasmacytoid Dendritic Cell	Inverse variance weighted	27	0.971494	0.8949-1.0547	0.490213
FSC-A on monocyte	MR Egger	18	0.919799	0.7949-1.0643	0.277962
FSC-A on monocyte	Weighted median	18	0.924676	0.7944-1.0763	0.312024
FSC-A on monocyte	Inverse variance weighted	18	0.913078	0.808-1.0318	0.144892
FSC-A on granulocyte	MR Egger	21	0.767365	0.6114-0.963	0.033983
FSC-A on granulocyte	Weighted median	21	0.894614	0.7012-1.1415	0.37037
FSC-A on granulocyte	Inverse variance weighted	21	0.857973	0.741-0.9934	0.0404789
FSC-A on CD14+ monocyte	MR Egger	24	1.21417	0.9917-1.4865	0.0734528
FSC-A on CD14+ monocyte	Weighted median	24	1.15892	0.9264-1.4499	0.196828
FSC-A on CD14+ monocyte	Inverse variance weighted	24	1.13319	0.9813-1.3087	0.0886967
FSC-A on B cell	MR Egger	20	0.98304	0.7006-1.3793	0.922234
FSC-A on B cell	Weighted median	20	0.967596	0.7401-1.265	0.809663
FSC-A on B cell	Inverse variance weighted	20	1.00015	0.8323-1.2019	0.998687
FSC-A on Natural Killer	MR Egger	19	1.25411	0.9708-1.6201	0.101153
FSC-A on Natural Killer	Weighted median	19	1.12897	0.8928-1.4276	0.310979
FSC-A on Natural Killer	Inverse variance weighted	19	1.07581	0.9114-1.2699	0.38785
FSC-A on HLA DR+ Natural Killer	MR Egger	19	1.03931	0.8846-1.2211	0.645142
FSC-A on HLA DR+ Natural Killer	Weighted median	19	1.08276	0.9246-1.268	0.323741
FSC-A on HLA DR+ Natural Killer	Inverse variance weighted	19	1.0431	0.9277-1.1729	0.480737
FSC-A on lymphocyte	MR Egger	16	1.08899	0.8516-1.3926	0.507873
FSC-A on lymphocyte	Weighted median	16	1.01588	0.7724-1.3361	0.910283
FSC-A on lymphocyte	Inverse variance weighted	16	1.09015	0.8934-1.3303	0.395456
FSC-A on T cell	MR Egger	21	1.02199	0.8587-1.2164	0.809179
FSC-A on T cell	Weighted median	21	0.92713	0.7841-1.0963	0.376251
FSC-A on T cell	Inverse variance weighted	21	0.988707	0.8618-1.1343	0.871305
FSC-A on CD4+ T cell	MR Egger	23	1.13774	0.9622-1.3453	0.146046
FSC-A on CD4+ T cell	Weighted median	23	1.1502	0.9765-1.3548	0.0938691
FSC-A on CD4+ T cell	Inverse variance weighted	23	1.11533	0.972-1.2797	0.119743
FSC-A on CD8+ T cell	MR Egger	18	1.22265	0.9656-1.5481	0.114452
FSC-A on CD8+ T cell	Weighted median	18	1.25075	0.9558-1.6368	0.103037
FSC-A on CD8+ T cell	Inverse variance weighted	18	1.05202	0.8774-1.2614	0.584008
FSC-A on HLA DR+ T cell	MR Egger	18	0.966071	0.8616-1.0833	0.562865
FSC-A on HLA DR+ T cell	Weighted median	18	0.907584	0.8019-1.0273	0.124921
FSC-A on HLA DR+ T cell	Inverse variance weighted	18	0.986167	0.8915-1.0909	0.786788
FSC-A on Natural Killer T	MR Egger	22	1.15713	0.8117-1.6496	0.429308
FSC-A on Natural Killer T	Weighted median	22	1.0535	0.7731-1.4355	0.741312
FSC-A on Natural Killer T	Inverse variance weighted	22	0.983132	0.8042-1.2019	0.868192
FSC-A on HLA DR+ CD4+ T cell	MR Egger	17	1.28814	1.0198-1.627	0.0506337
FSC-A on HLA DR+ CD4+ T cell	Weighted median	17	1.24944	0.9889-1.5785	0.0619284
FSC-A on HLA DR+ CD4+ T cell	Inverse variance weighted	17	1.24445	1.042-1.4863	0.0157858
FSC-A on HLA DR+ CD8+ T cell	MR Egger	15	1.00096	0.8576-1.1683	0.990464
FSC-A on HLA DR+ CD8+ T cell	Weighted median	15	0.94204	0.8096-1.0961	0.439876
FSC-A on HLA DR+ CD8+ T cell	Inverse variance weighted	15	0.997737	0.8825-1.1281	0.97115
CD16 on CD14- CD16+ monocyte	MR Egger	23	1.087	0.9159-1.2901	0.350692
CD16 on CD14- CD16+ monocyte	Weighted median	23	1.04259	0.8814-1.2333	0.626425
CD16 on CD14- CD16+ monocyte	Inverse variance weighted	23	1.05443	0.9367-1.187	0.380436
CD40 on CD14+ CD16- monocyte	MR Egger	23	0.973594	0.7855-1.2068	0.809397
CD40 on CD14+ CD16- monocyte	Weighted median	23	1.01738	0.8527-1.2138	0.84828
CD40 on CD14+ CD16- monocyte	Inverse variance weighted	23	0.982282	0.8634-1.1176	0.785956
CD40 on CD14+ CD16+ monocyte	MR Egger	20	1.13535	0.9633-1.3381	0.147364
CD40 on CD14+ CD16+ monocyte	Weighted median	20	1.05149	0.9327-1.1854	0.411545
CD40 on CD14+ CD16+ monocyte	Inverse variance weighted	20	1.01896	0.9199-1.1286	0.718797
CCR2 on CD14- CD16+ monocyte	MR Egger	28	0.948986	0.8416-1.07	0.400431
CCR2 on CD14- CD16+ monocyte	Weighted median	28	0.937629	0.8121-1.0825	0.379682
CCR2 on CD14- CD16+ monocyte	Inverse variance weighted	28	0.942184	0.8554-1.0377	0.226799
CD14 on CD14+ CD16+ monocyte	MR Egger	17	1.14231	0.5776-2.2591	0.707505
CD14 on CD14+ CD16+ monocyte	Weighted median	17	0.770807	0.55-1.0802	0.130593
CD14 on CD14+ CD16+ monocyte	Inverse variance weighted	17	0.793356	0.6226-1.0109	0.0612025
HLA DR on CD14- CD16+ monocyte	MR Egger	19	1.12663	0.8112-1.5648	0.486504
HLA DR on CD14- CD16+ monocyte	Weighted median	19	0.926707	0.7437-1.1548	0.497717
HLA DR on CD14- CD16+ monocyte	Inverse variance weighted	19	1.01052	0.8602-1.1871	0.898632
CD40 on monocytes	MR Egger	29	1.08456	0.9924-1.1853	0.0843742
CD40 on monocytes	Weighted median	29	1.04864	0.9477-1.1604	0.357874
CD40 on monocytes	Inverse variance weighted	29	1.01316	0.9409-1.091	0.729055
CD14 on CD14+ CD16- monocyte	MR Egger	16	0.889815	0.5961-1.3284	0.577015
CD14 on CD14+ CD16- monocyte	Weighted median	16	0.824967	0.5933-1.147	0.252492
CD14 on CD14+ CD16- monocyte	Inverse variance weighted	16	0.828784	0.6566-1.0462	0.114049
CD64 on CD14+ CD16- monocyte	MR Egger	34	0.989299	0.9277-1.0549	0.744891
CD64 on CD14+ CD16- monocyte	Weighted median	34	1.00334	0.9275-1.0854	0.933625
CD64 on CD14+ CD16- monocyte	Inverse variance weighted	34	0.987616	0.9335-1.0448	0.664546
HLA DR on CD14+ CD16- monocyte	MR Egger	22	1.28636	0.964-1.7165	0.102564
HLA DR on CD14+ CD16- monocyte	Weighted median	22	1.35106	1.0939-1.6687	0.00522094
HLA DR on CD14+ CD16- monocyte	Inverse variance weighted	22	1.2379	1.0612-1.444	0.00659735
CD40 on CD14- CD16+ monocyte	MR Egger	28	0.932033	0.8153-1.0655	0.312105
CD40 on CD14- CD16+ monocyte	Weighted median	28	0.99889	0.8834-1.1295	0.985865
CD40 on CD14- CD16+ monocyte	Inverse variance weighted	28	1.01176	0.9218-1.1105	0.80563
CD64 on CD14- CD16+ monocyte	MR Egger	20	0.591632	0.4127-0.8481	0.010469
CD64 on CD14- CD16+ monocyte	Weighted median	20	0.734149	0.5517-0.9769	0.033983
CD64 on CD14- CD16+ monocyte	Inverse variance weighted	20	0.913353	0.7495-1.113	0.368839
HLA DR on CD14+ monocyte	MR Egger	21	1.28913	0.9428-1.7627	0.128135
HLA DR on CD14+ monocyte	Weighted median	21	1.35725	1.106-1.6655	0.00344312
HLA DR on CD14+ monocyte	Inverse variance weighted	21	1.22673	1.041-1.4456	0.0147107
CCR2 on CD14+ CD16+ monocyte	MR Egger	37	0.950325	0.8634-1.046	0.304749
CCR2 on CD14+ CD16+ monocyte	Weighted median	37	0.950919	0.844-1.0714	0.408451
CCR2 on CD14+ CD16+ monocyte	Inverse variance weighted	37	0.979607	0.9045-1.0609	0.612468
PDL-1 on CD14+ CD16- monocyte	MR Egger	15	0.69821	0.3982-1.2243	0.231996
PDL-1 on CD14+ CD16- monocyte	Weighted median	15	0.804645	0.5505-1.1762	0.261774
PDL-1 on CD14+ CD16- monocyte	Inverse variance weighted	15	0.989359	0.6771-1.4457	0.955915
CX3CR1 on CD14- CD16-	MR Egger	20	0.947349	0.837-1.0723	0.40333
CX3CR1 on CD14- CD16-	Weighted median	20	0.928464	0.8193-1.0522	0.244841
CX3CR1 on CD14- CD16-	Inverse variance weighted	20	0.9536	0.8684-1.0472	0.319828
CX3CR1 on monocyte	MR Egger	26	1.01125	0.7156-1.4291	0.949986
CX3CR1 on monocyte	Weighted median	26	1.00192	0.7886-1.2729	0.987479
CX3CR1 on monocyte	Inverse variance weighted	26	1.00683	0.8543-1.1866	0.935317
CX3CR1 on CD14+ CD16+ monocyte	MR Egger	32	0.949841	0.8048-1.121	0.547308
CX3CR1 on CD14+ CD16+ monocyte	Weighted median	32	0.99876	0.8568-1.1643	0.987344
CX3CR1 on CD14+ CD16+ monocyte	Inverse variance weighted	32	0.960293	0.8575-1.0754	0.483156
CX3CR1 on CD14+ CD16- monocyte	MR Egger	27	1.28544	0.9705-1.7026	0.0921708
CX3CR1 on CD14+ CD16- monocyte	Weighted median	27	1.04421	0.8434-1.2929	0.69138
CX3CR1 on CD14+ CD16- monocyte	Inverse variance weighted	27	0.979355	0.8356-1.1479	0.796751
PDL-1 on CD14+ CD16+ monocyte	MR Egger	28	1.01005	0.8509-1.199	0.909834
PDL-1 on CD14+ CD16+ monocyte	Weighted median	28	0.99888	0.8358-1.1938	0.990166
PDL-1 on CD14+ CD16+ monocyte	Inverse variance weighted	28	0.984573	0.8688-1.1158	0.807566
PDL-1 on CD14- CD16+ monocyte	MR Egger	20	0.922579	0.6889-1.2355	0.595309
PDL-1 on CD14- CD16+ monocyte	Weighted median	20	1.14297	0.9157-1.4267	0.237504
PDL-1 on CD14- CD16+ monocyte	Inverse variance weighted	20	1.1474	0.9821-1.3405	0.0831848
PDL-1 on CD14- CD16-	MR Egger	26	0.995856	0.8231-1.2048	0.966271
PDL-1 on CD14- CD16-	Weighted median	26	0.840241	0.6792-1.0395	0.108944
PDL-1 on CD14- CD16-	Inverse variance weighted	26	1.01352	0.8801-1.1672	0.852166
CD64 on CD14- CD16-	MR Egger	15	0.845878	0.5341-1.3397	0.488179
CD64 on CD14- CD16-	Weighted median	15	0.915373	0.6567-1.276	0.601783
CD64 on CD14- CD16-	Inverse variance weighted	15	0.903164	0.7203-1.1325	0.377683
PDL-1 on monocyte	MR Egger	15	1.16418	0.7865-1.7232	0.460977
PDL-1 on monocyte	Weighted median	15	0.91299	0.6786-1.2283	0.547579
PDL-1 on monocyte	Inverse variance weighted	15	0.902877	0.7193-1.1333	0.378296
CCR2 on CD14- CD16-	MR Egger	15	1.13545	0.8842-1.4581	0.337641
CCR2 on CD14- CD16-	Weighted median	15	1.08685	0.8463-1.3957	0.514031
CCR2 on CD14- CD16-	Inverse variance weighted	15	1.06848	0.8933-1.2779	0.468363
CCR2 on CD14+ CD16- monocyte	MR Egger	26	0.986294	0.912-1.0666	0.73275
CCR2 on CD14+ CD16- monocyte	Weighted median	26	0.98247	0.8997-1.0728	0.693582
CCR2 on CD14+ CD16- monocyte	Inverse variance weighted	26	0.989852	0.927-1.0569	0.760436
CD16 on CD14+ CD16+ monocyte	MR Egger	21	1.09802	0.8394-1.4364	0.50325
CD16 on CD14+ CD16+ monocyte	Weighted median	21	1.06546	0.8769-1.2945	0.523356
CD16 on CD14+ CD16+ monocyte	Inverse variance weighted	21	1.03846	0.8689-1.2411	0.678189
CD64 on monocyte	MR Egger	28	1.01852	0.8499-1.2206	0.844081
CD64 on monocyte	Weighted median	28	1.0274	0.8719-1.2107	0.746898
CD64 on monocyte	Inverse variance weighted	28	1.04756	0.9332-1.1759	0.430724
HLA DR on CD14+ CD16+ monocyte	MR Egger	20	0.982364	0.8899-1.0845	0.728451
HLA DR on CD14+ CD16+ monocyte	Weighted median	20	1.0035	0.9067-1.1106	0.946186
HLA DR on CD14+ CD16+ monocyte	Inverse variance weighted	20	0.998808	0.9256-1.0779	0.975507
CCR2 on monocyte	MR Egger	23	1.01084	0.9094-1.1235	0.843498
CCR2 on monocyte	Weighted median	23	1.02878	0.9023-1.173	0.671703
CCR2 on monocyte	Inverse variance weighted	23	1.03067	0.9435-1.1259	0.502951
HLA DR on CD14- CD16-	MR Egger	26	1.00202	0.9796-1.0249	0.862418
HLA DR on CD14- CD16-	Weighted median	26	1.00049	0.981-1.0203	0.960648
HLA DR on CD14- CD16-	Inverse variance weighted	26	1.00174	0.9805-1.0234	0.873623
HLA DR on monocyte	MR Egger	17	1.20086	0.9778-1.4748	0.101236
HLA DR on monocyte	Weighted median	17	1.0991	0.9109-1.3262	0.324219
HLA DR on monocyte	Inverse variance weighted	17	1.13714	1.0054-1.2861	0.040731
CD64 on CD14+ CD16+ monocyte	MR Egger	12	1.09909	0.4979-2.4263	0.819808
CD64 on CD14+ CD16+ monocyte	Weighted median	12	0.963444	0.6106-1.5201	0.872827
CD64 on CD14+ CD16+ monocyte	Inverse variance weighted	12	0.955005	0.6871-1.3275	0.784069
CX3CR1 on CD14- CD16+ monocyte	MR Egger	18	0.941444	0.6938-1.2775	0.703524
CX3CR1 on CD14- CD16+ monocyte	Weighted median	18	0.965045	0.7456-1.2491	0.786961
CX3CR1 on CD14- CD16+ monocyte	Inverse variance weighted	18	0.946678	0.7863-1.1398	0.562978
CCR2 on myeloid Dendritic Cell	MR Egger	14	1.06707	0.927-1.2283	0.38352
CCR2 on myeloid Dendritic Cell	Weighted median	14	1.02682	0.8932-1.1804	0.70972
CCR2 on myeloid Dendritic Cell	Inverse variance weighted	14	1.01834	0.9092-1.1406	0.753418
CCR2 on CD62L+ myeloid Dendritic Cell	MR Egger	15	0.810733	0.4861-1.3522	0.435926
CCR2 on CD62L+ myeloid Dendritic Cell	Weighted median	15	0.96948	0.7346-1.2794	0.826649
CCR2 on CD62L+ myeloid Dendritic Cell	Inverse variance weighted	15	1.05129	0.8299-1.3317	0.678404
CCR2 on plasmacytoid Dendritic Cell	MR Egger	19	1.17177	0.9425-1.4568	0.171678
CCR2 on plasmacytoid Dendritic Cell	Weighted median	19	1.10649	0.91-1.3454	0.31033
CCR2 on plasmacytoid Dendritic Cell	Inverse variance weighted	19	0.971047	0.8345-1.1299	0.703868
CCR2 on CD62L+ plasmacytoid Dendritic Cell	MR Egger	19	1.18588	0.9534-1.4751	0.144103
CCR2 on CD62L+ plasmacytoid Dendritic Cell	Weighted median	19	1.1061	0.9019-1.3565	0.332827
CCR2 on CD62L+ plasmacytoid Dendritic Cell	Inverse variance weighted	19	0.96117	0.8228-1.1228	0.617438
CCR2 on granulocyte	MR Egger	17	0.931176	0.7482-1.1589	0.532591
CCR2 on granulocyte	Weighted median	17	0.947643	0.7617-1.1791	0.629503
CCR2 on granulocyte	Inverse variance weighted	17	0.970881	0.8261-1.141	0.719746
CD14 on Monocytic Myeloid-Derived Suppressor Cells	MR Egger	24	1.03182	0.8584-1.2403	0.741808
CD14 on Monocytic Myeloid-Derived Suppressor Cells	Weighted median	24	1.03954	0.903-1.1967	0.58943
CD14 on Monocytic Myeloid-Derived Suppressor Cells	Inverse variance weighted	24	0.965696	0.8475-1.1003	0.600094
CD14 on CD33+ HLA DR+ CD14dim	MR Egger	17	1.2161	0.6026-2.4543	0.593029
CD14 on CD33+ HLA DR+ CD14dim	Weighted median	17	1.27881	0.9717-1.6829	0.0792113
CD14 on CD33+ HLA DR+ CD14dim	Inverse variance weighted	17	1.15615	0.8691-1.538	0.319026
CD14 on CD33dim HLA DR+ CD11b+	MR Egger	18	1.10202	0.78-1.5569	0.589259
CD14 on CD33dim HLA DR+ CD11b+	Weighted median	18	1.02423	0.8323-1.2604	0.821102
CD14 on CD33dim HLA DR+ CD11b+	Inverse variance weighted	18	1.01758	0.8628-1.2001	0.836022
CD4 on CD4+ T cell	MR Egger	22	0.928846	0.6543-1.3186	0.684045
CD4 on CD4+ T cell	Weighted median	22	0.996434	0.7963-1.2469	0.975093
CD4 on CD4+ T cell	Inverse variance weighted	22	1.07805	0.9099-1.2773	0.38516
CD4 on Central Memory CD4+ T cell	MR Egger	15	0.811909	0.5522-1.1937	0.308627
CD4 on Central Memory CD4+ T cell	Weighted median	15	1.02813	0.7925-1.3339	0.834577
CD4 on Central Memory CD4+ T cell	Inverse variance weighted	15	1.04888	0.8611-1.2777	0.635466
CD4 on naive CD4+ T cell	MR Egger	20	0.889049	0.6057-1.3049	0.555538
CD4 on naive CD4+ T cell	Weighted median	20	1.19682	0.9054-1.582	0.206942
CD4 on naive CD4+ T cell	Inverse variance weighted	20	1.15005	0.9615-1.3756	0.126012
CD4 on Effector Memory CD4+ T cell	MR Egger	20	1.06132	0.8436-1.3352	0.617533
CD4 on Effector Memory CD4+ T cell	Weighted median	20	1.05086	0.8497-1.2997	0.647296
CD4 on Effector Memory CD4+ T cell	Inverse variance weighted	20	1.00806	0.8701-1.168	0.914854
CD4 on Terminally Differentiated CD4+ T cell	MR Egger	25	1.01622	0.7762-1.3305	0.907864
CD4 on Terminally Differentiated CD4+ T cell	Weighted median	25	1.03487	0.8215-1.3036	0.771061
CD4 on Terminally Differentiated CD4+ T cell	Inverse variance weighted	25	0.993574	0.8505-1.1608	0.935251
CD4 on CD45RA+ CD4+ T cell	MR Egger	27	0.922951	0.6596-1.2915	0.644028
CD4 on CD45RA+ CD4+ T cell	Weighted median	27	1.06142	0.856-1.3161	0.586964
CD4 on CD45RA+ CD4+ T cell	Inverse variance weighted	27	1.08838	0.9187-1.2894	0.327458
CD19 on B cell	MR Egger	26	0.989177	0.8288-1.1806	0.905042
CD19 on B cell	Weighted median	26	0.956184	0.7896-1.1579	0.646438
CD19 on B cell	Inverse variance weighted	26	0.948412	0.8292-1.0848	0.439738
CD39 on CD39+ CD8+ T cell	MR Egger	24	1.27946	0.8796-1.8611	0.21077
CD39 on CD39+ CD8+ T cell	Weighted median	24	1.06467	0.8266-1.3712	0.627396
CD39 on CD39+ CD8+ T cell	Inverse variance weighted	24	1.01615	0.849-1.2162	0.861291
CD39 on CD39+ activated CD4 regulatory T cell	MR Egger	20	1.02038	0.8537-1.2196	0.826971
CD39 on CD39+ activated CD4 regulatory T cell	Weighted median	20	1.03473	0.9008-1.1886	0.629365
CD39 on CD39+ activated CD4 regulatory T cell	Inverse variance weighted	20	1.03989	0.9293-1.1637	0.49541
CD39 on CD39+ secreting CD4 regulatory T cell	MR Egger	21	1.01074	0.8635-1.183	0.895576
CD39 on CD39+ secreting CD4 regulatory T cell	Weighted median	21	1.03741	0.8865-1.2141	0.647091
CD39 on CD39+ secreting CD4 regulatory T cell	Inverse variance weighted	21	1.02723	0.9154-1.1527	0.6477
CD39 on CD39+ CD4+ T cell	MR Egger	20	1.12478	0.7253-1.7443	0.60579
CD39 on CD39+ CD4+ T cell	Weighted median	20	1.02617	0.8209-1.2827	0.820514
CD39 on CD39+ CD4+ T cell	Inverse variance weighted	20	1.06331	0.896-1.2619	0.482248
CD39 on granulocyte	MR Egger	26	1.05937	0.8095-1.3863	0.677987
CD39 on granulocyte	Weighted median	26	1.05854	0.8359-1.3405	0.636821
CD39 on granulocyte	Inverse variance weighted	26	1.03881	0.8663-1.2457	0.681162
CD39 on monocyte	MR Egger	22	0.997904	0.9106-1.0935	0.964596
CD39 on monocyte	Weighted median	22	0.97629	0.8878-1.0736	0.620539
CD39 on monocyte	Inverse variance weighted	22	0.981763	0.9106-1.0585	0.631735
CD80 on myeloid Dendritic Cell	MR Egger	26	0.808013	0.6621-0.9861	0.046624
CD80 on myeloid Dendritic Cell	Weighted median	26	0.886459	0.7335-1.0713	0.212271
CD80 on myeloid Dendritic Cell	Inverse variance weighted	26	0.908479	0.7938-1.0397	0.163118
CD80 on CD62L+ myeloid Dendritic Cell	MR Egger	26	0.986306	0.8606-1.1303	0.84448
CD80 on CD62L+ myeloid Dendritic Cell	Weighted median	26	0.943721	0.81-1.0995	0.457371
CD80 on CD62L+ myeloid Dendritic Cell	Inverse variance weighted	26	1.0065	0.9099-1.1133	0.899813
CD80 on plasmacytoid Dendritic Cell	MR Egger	20	0.89367	0.7595-1.0515	0.19222
CD80 on plasmacytoid Dendritic Cell	Weighted median	20	0.935208	0.7893-1.1081	0.438996
CD80 on plasmacytoid Dendritic Cell	Inverse variance weighted	20	0.984411	0.8708-1.1129	0.801813
CD80 on CD62L+ plasmacytoid Dendritic Cell	MR Egger	20	0.953907	0.8194-1.1105	0.550526
CD80 on CD62L+ plasmacytoid Dendritic Cell	Weighted median	20	0.993309	0.8527-1.1571	0.93131
CD80 on CD62L+ plasmacytoid Dendritic Cell	Inverse variance weighted	20	1.02194	0.9129-1.144	0.706298
CD80 on monocyte	MR Egger	21	0.97457	0.763-1.2449	0.838782
CD80 on monocyte	Weighted median	21	0.985885	0.7894-1.2312	0.900229
CD80 on monocyte	Inverse variance weighted	21	1.01573	0.8654-1.1922	0.848563
CD80 on granulocyte	MR Egger	33	0.859706	0.715-1.0337	0.118065
CD80 on granulocyte	Weighted median	33	0.951926	0.7977-1.136	0.584833
CD80 on granulocyte	Inverse variance weighted	33	0.952258	0.8424-1.0765	0.434271
CD45 on CD33+ HLA DR+ CD14-	MR Egger	18	0.668608	0.2719-1.6443	0.393565
CD45 on CD33+ HLA DR+ CD14-	Weighted median	18	0.985763	0.7392-1.3145	0.922201
CD45 on CD33+ HLA DR+ CD14-	Inverse variance weighted	18	1.05515	0.8018-1.3886	0.701581
CD45 on CD33+ HLA DR+ CD14dim	MR Egger	15	1.04799	0.8321-1.3199	0.6969
CD45 on CD33+ HLA DR+ CD14dim	Weighted median	15	1.0125	0.8138-1.2597	0.911263
CD45 on CD33+ HLA DR+ CD14dim	Inverse variance weighted	15	0.991671	0.8549-1.1503	0.912044
CD45 on CD33dim HLA DR+ CD11b-	MR Egger	9	1.026	0.4551-2.313	0.952383
CD45 on CD33dim HLA DR+ CD11b-	Weighted median	9	0.93589	0.6639-1.3193	0.705299
CD45 on CD33dim HLA DR+ CD11b-	Inverse variance weighted	9	1.01461	0.7787-1.3219	0.914438
CD45 on CD33- HLA DR-	MR Egger	14	0.862077	0.5787-1.2842	0.479507
CD45 on CD33- HLA DR-	Weighted median	14	0.824134	0.6341-1.071	0.147981
CD45 on CD33- HLA DR-	Inverse variance weighted	14	0.816564	0.6723-0.9917	0.0409746
CD45 on CD33- HLA DR+	MR Egger	25	0.97432	0.8971-1.0582	0.54284
CD45 on CD33- HLA DR+	Weighted median	25	0.928112	0.852-1.011	0.0872611
CD45 on CD33- HLA DR+	Inverse variance weighted	25	0.980117	0.9166-1.048	0.556722
CD45 on Granulocytic Myeloid-Derived Suppressor Cells	MR Egger	18	0.955459	0.7112-1.2836	0.766156
CD45 on Granulocytic Myeloid-Derived Suppressor Cells	Weighted median	18	0.947034	0.7749-1.1573	0.594815
CD45 on Granulocytic Myeloid-Derived Suppressor Cells	Inverse variance weighted	18	1.01834	0.8827-1.1748	0.803188
CD45 on CD66b++ myelod cell	MR Egger	15	0.904376	0.7278-1.1237	0.38087
CD45 on CD66b++ myelod cell	Weighted median	15	0.921241	0.7638-1.1111	0.390946
CD45 on CD66b++ myelod cell	Inverse variance weighted	15	0.979195	0.8475-1.1314	0.775444
CD45 on Monocytic Myeloid-Derived Suppressor Cells	MR Egger	15	0.975221	0.755-1.2596	0.850576
CD45 on Monocytic Myeloid-Derived Suppressor Cells	Weighted median	15	1.03147	0.8221-1.2941	0.788907
CD45 on Monocytic Myeloid-Derived Suppressor Cells	Inverse variance weighted	15	1.01411	0.8746-1.1759	0.852794
CD45 on CD33dim HLA DR-	MR Egger	18	1.04484	0.7405-1.4742	0.805971
CD45 on CD33dim HLA DR-	Weighted median	18	1.12383	0.892-1.416	0.322088
CD45 on CD33dim HLA DR-	Inverse variance weighted	18	1.04907	0.8819-1.248	0.588676
CD45 on basophil	MR Egger	18	0.955338	0.7053-1.294	0.771689
CD45 on basophil	Weighted median	18	1.03393	0.8448-1.2654	0.74611
CD45 on basophil	Inverse variance weighted	18	1.05562	0.9112-1.2229	0.470803
CD45 on Immature Myeloid-Derived Suppressor Cells	MR Egger	11	1.02075	0.8285-1.2576	0.851265
CD45 on Immature Myeloid-Derived Suppressor Cells	Weighted median	11	0.977343	0.8487-1.1254	0.750213
CD45 on Immature Myeloid-Derived Suppressor Cells	Inverse variance weighted	11	1.02844	0.9074-1.1656	0.660547
CD45 on CD33+ HLA DR+	MR Egger	16	0.961004	0.806-1.1458	0.664313
CD45 on CD33+ HLA DR+	Weighted median	16	0.937603	0.8066-1.0899	0.401577
CD45 on CD33+ HLA DR+	Inverse variance weighted	16	0.94342	0.8256-1.0781	0.392257
CD8 on Central Memory CD8+ T cell	MR Egger	13	0.991732	0.5344-1.8403	0.979474
CD8 on Central Memory CD8+ T cell	Weighted median	13	0.928504	0.6789-1.2699	0.642396
CD8 on Central Memory CD8+ T cell	Inverse variance weighted	13	0.938088	0.7365-1.1948	0.604594
CD8 on naive CD8+ T cell	MR Egger	17	1.18918	0.7228-1.9564	0.505559
CD8 on naive CD8+ T cell	Weighted median	17	1.0533	0.7583-1.463	0.756717
CD8 on naive CD8+ T cell	Inverse variance weighted	17	0.923677	0.6968-1.2244	0.580857
CD8 on Effector Memory CD8+ T cell	MR Egger	24	1.25384	0.937-1.6778	0.142219
CD8 on Effector Memory CD8+ T cell	Weighted median	24	1.06769	0.8471-1.3457	0.579085
CD8 on Effector Memory CD8+ T cell	Inverse variance weighted	24	1.03965	0.8822-1.2252	0.642495
CD8 on Terminally Differentiated CD8+ T cell	MR Egger	16	1.14245	0.8379-1.5577	0.413982
CD8 on Terminally Differentiated CD8+ T cell	Weighted median	16	1.06096	0.8337-1.3502	0.630422
CD8 on Terminally Differentiated CD8+ T cell	Inverse variance weighted	16	1.03314	0.8597-1.2416	0.728073
CD8 on CD8+ T cell	MR Egger	26	0.89099	0.7027-1.1297	0.350158
CD8 on CD8+ T cell	Weighted median	26	0.918625	0.7595-1.111	0.381714
CD8 on CD8+ T cell	Inverse variance weighted	26	0.978919	0.836-1.1463	0.791368
CD8 on Natural Killer T	MR Egger	18	1.00828	0.7037-1.4446	0.964704
CD8 on Natural Killer T	Weighted median	18	1.06032	0.7984-1.4081	0.685736
CD8 on Natural Killer T	Inverse variance weighted	18	0.980542	0.7953-1.209	0.854077
CD8 on HLA DR+ CD8+ T cell	MR Egger	24	0.980542	0.8477-1.1341	0.793748
CD8 on HLA DR+ CD8+ T cell	Weighted median	24	0.983311	0.8405-1.1504	0.833554
[truncated: 183 more rows]
