# Supplementary material for: Association between immune cells and allergic purpura: a Mendelian randomization study
Source: Ital J Pediatr. 2025 Apr 10;51:112. doi: 10.1186/s13052-025-01847-6 (PMC11987331; doi:10.1186/s13052-025-01847-6)
Supplement: Supplementary file 5 — Supplementary Material 5 [file 13052_2025_1847_MOESM5_ESM.xlsx]

## Sheet: Sheet1
Supplementary Table 4: Effect estimates of the associations of allergic purpura in the MR analyses.
immune cells	method	nsnp	or	95ci	pval	Q	Q_pval	egger_intercept	pval
HLA DR on CD14+ CD16- monocyte	Inverse variance weighted	22	1.2379	1.0612-1.4440	0.00659735	20.7064	0.476997	-0.0149478	0.759424
CD11b on basophil	Inverse variance weighted	19	1.29731	1.0905-1.5433	0.00330586	19.7768	0.345527	0.114227	0.0690828
