# Supplementary material for: Association between immune cells and allergic purpura: a Mendelian randomization study
Source: Ital J Pediatr. 2025 Apr 10;51:112. doi: 10.1186/s13052-025-01847-6 (PMC11987331; doi:10.1186/s13052-025-01847-6)
Supplement: Supplementary file 6 — Supplementary Material 6 [file 13052_2025_1847_MOESM6_ESM.xlsx]

## Sheet: Sheet1
Supplementary Table 5: Directional horizontal pleiotropy assessed by intercept term in MR Egger regression of the association between immune cells and allergic purpura.
exposure	egger_intercept	se	pval
IgD+ B cell %B cell	-0.0182721	0.0439739	0.684059
IgD+ CD38+ B cell Absolute Count	-0.00824366	0.027679	0.768112
IgD+ CD38dim B cell %B cell	-0.0357651	0.034943	0.324729
IgD+ CD38dim B cell Absolute Count	-0.0265463	0.026612	0.328887
IgD+ CD38- B cell %B cell	0.0131548	0.0263298	0.622797
IgD+ CD38- B cell Absolute Count	-0.0678073	0.0541871	0.229969
Unswitched memory B cell %B cell	0.027295	0.0254473	0.291999
Unswitched memory B cell Absolute Count	0.0690921	0.0512101	0.194005
IgD- CD27- B cell %B cell	-0.029954	0.0436249	0.503533
IgD+ B cell Absolute Count	-0.00476934	0.0301834	0.877075
IgD- CD27- B cell Absolute Count	-0.0906776	0.0465441	0.0636945
Switched memory B cell %B cell	0.0132274	0.0417833	0.757008
Switched memory B cell Absolute Count	0.0194495	0.0283827	0.501045
Plasma Blast-Plasma Cell %B cell	0.013821	0.0300347	0.649374
Plasma Blast-Plasma Cell Absolute Count	-0.036164	0.0258347	0.175511
Memory B cell %B cell	0.064993	0.0293249	0.0359985
Memory B cell Absolute Count	0.00799037	0.0293778	0.789904
Naive-mature B cell %B cell	-0.0129104	0.0276995	0.645188
Naive-mature B cell Absolute Count	-0.0100518	0.0284382	0.727442
IgD- CD38+ B cell %B cell	-0.0289436	0.049895	0.569934
IgD+ CD24+ B cell %B cell	-0.019245	0.0539929	0.725659
IgD+ CD24+ B cell Absolute Count	0.0747311	0.0632132	0.251708
IgD- CD24- B cell %B cell	0.0381874	0.037447	0.323009
IgD- CD24- B cell Absolute Count	-0.0957385	0.0435463	0.0429676
IgD+ CD24- B cell %B cell	-0.015628	0.0331115	0.643314
IgD+ CD24- B cell Absolute Count	0.0225303	0.0319946	0.489433
CD24+ CD27+ B cell %B cell	0.0128028	0.045122	0.77915
CD24+ CD27+ B cell Absolute Count	0.0426493	0.025237	0.104548
CD20- B cell %B cell	-0.0172819	0.0352274	0.629995
IgD- CD38+ B cell Absolute Count	-0.0468697	0.0331665	0.173782
CD20- B cell Absolute Count	-0.0470167	0.0229523	0.0532216
CD20- CD38- B cell %B cell	-0.019938	0.0290234	0.499623
CD20- CD38- B cell Absolute Count	-0.0722316	0.0538855	0.203051
IgD+ B cell %Lymphocyte	0.0464271	0.0283673	0.121221
IgD- CD38+ B cell %lymphocyte	-0.0298116	0.0263118	0.266819
IgD- CD38dim B cell %lymphocyte	-0.00980145	0.0263578	0.713722
IgD- CD38- B cell %lymphocyte	0.000782615	0.0319895	0.980676
IgD- CD38dim B cell %B cell	0.0186125	0.0271365	0.499642
IgD+ CD38+ B cell %lymphocyte	0.00205857	0.0317395	0.948847
IgD+ CD38dim B cell %lymphocyte	0.00970377	0.0212493	0.651202
IgD+ CD38- B cell %lymphocyte	-0.048408	0.0401446	0.244394
Unswitched memory B cell %lymphocyte	0.0711133	0.0483046	0.156534
IgD- CD27- B cell %lymphocyte	-0.0460673	0.0613713	0.465304
Switched memory B cell %lymphocyte	-0.0167044	0.0361554	0.650289
Plasma Blast-Plasma Cell %lymphocyte	0.0182167	0.0267081	0.504386
Memory B cell %lymphocyte	-0.0131084	0.023506	0.58224
Naive-mature B cell %lymphocyte	0.0448219	0.069168	0.525156
IgD- CD38dim B cell Absolute Count	0.0171783	0.0424967	0.691399
IgD+ CD24+ B cell %lymphocyte	0.011971	0.0693986	0.865704
IgD- CD24- B cell %lymphocyte	-0.0201186	0.0322051	0.538591
IgD+ CD24- B cell %lymphocyte	-0.0202664	0.0499051	0.689457
CD24+ CD27+ B cell %lymphocyte	0.0251884	0.023454	0.295032
CD20- B cell %lymphocyte	-0.0146381	0.030849	0.641548
CD20- CD38- B cell %lymphocyte	-0.0176012	0.0319099	0.586788
IgD- CD38- B cell %B cell	0.0175482	0.0635745	0.788149
IgD- CD38- B cell Absolute Count	-0.0762073	0.0581393	0.212619
IgD+ CD38+ B cell %B cell	0.0127168	0.0431497	0.770746
CD11c+ monocyte Absolute Count	-0.0364382	0.050933	0.486114
CD11c+ monocyte %monocyte	0.0380644	0.0461673	0.421081
CD62L- monocyte Absolute Count	-0.0109661	0.0291793	0.711702
CD62L- monocyte %monocyte	-0.0479348	0.0498917	0.347597
CD11c+ CD62L- monocyte Absolute Count	0.0153177	0.0324766	0.642038
CD11c+ CD62L- monocyte %monocyte	0.0661481	0.0549897	0.248958
CD62L- HLA DR++ monocyte Absolute Count	0.073251	0.06478	0.273855
CD62L- HLA DR++ monocyte %monocyte	-0.0603606	0.0411049	0.169988
CD11c+ HLA DR++ monocyte Absolute Count	0.0424243	0.050921	0.417029
CD11c+ HLA DR++ monocyte %monocyte	0.0292663	0.0391681	0.468245
Myeloid Dendritic Cell Absolute Count	0.0344429	0.0311512	0.281377
Myeloid Dendritic Cell %Dendritic Cell	-0.0350298	0.0355734	0.333838
Plasmacytoid Dendritic Cell Absolute Count	0.00906531	0.0271442	0.740892
Dendritic Cell Absolute Count	0.0345402	0.0410132	0.410167
CD62L- Dendritic Cell Absolute Count	0.0298459	0.0337015	0.388191
CD62L- Dendritic Cell %Dendritic Cell	0.0172529	0.0340333	0.617478
CD86+ myeloid Dendritic Cell Absolute Count	0.0887186	0.0320364	0.0118324
CD86+ myeloid Dendritic Cell %Dendritic Cell	-0.00141444	0.0411096	0.972863
CD86+ plasmacytoid Dendritic Cell Absolute Count	0.0451944	0.0422979	0.299426
CD86+ plasmacytoid Dendritic Cell %Dendritic Cell	0.00803754	0.0357719	0.824124
CD62L- myeloid Dendritic Cell Absolute Count	0.00351258	0.0453669	0.939308
CD62L- myeloid Dendritic Cell %Dendritic Cell	0.0420843	0.0337363	0.224786
CD62L- plasmacytoid Dendritic Cell Absolute Count	-0.0112807	0.0344481	0.746408
CD62L- plasmacytoid Dendritic Cell %Dendritic Cell	-0.00812821	0.034582	0.816984
CD62L- CD86+ myeloid Dendritic Cell Absolute Count	-0.0471674	0.0389446	0.243427
CD62L- CD86+ myeloid Dendritic Cell %Dendritic Cell	-0.0116873	0.0372535	0.757785
Plasmacytoid Dendritic Cell %Dendritic Cell	0.00653914	0.0294992	0.826614
HLA DR++ monocyte %monocyte	-0.0105707	0.0409386	0.799023
HLA DR++ monocyte %leukocyte	0.0515092	0.113007	0.664562
HLA DR++ monocyte Absolute Count	0.00691366	0.0371747	0.854247
CD4 regulatory T cell %CD4+ T cell	0.0497871	0.03719	0.19829
CD4 regulatory T cell %T cell	0.0146766	0.0355722	0.686158
Resting CD4 regulatory T cell Absolute Count	0.0300974	0.0360779	0.412377
Resting CD4 regulatory T cell %CD4 regulatory T cell	0.0234141	0.0329869	0.483914
Resting CD4 regulatory T cell %CD4+ T cell	0.0198818	0.0349228	0.573386
CD39+ resting CD4 regulatory T cell Absolute Count	-0.00330494	0.0358451	0.927304
CD39+ resting CD4 regulatory T cell %resting CD4 regulatory T cell	0.0658786	0.0318633	0.0506446
CD39+ resting CD4 regulatory T cell %CD4 regulatory T cell	0.0251344	0.0217382	0.255889
Activated CD4 regulatory T cell Absolute Count	-0.0450305	0.0366408	0.23934
Activated CD4 regulatory T cell %CD4 regulatory T cell	0.0119398	0.0277412	0.670199
Activated CD4 regulatory T cell %CD4+ T cell	-0.0265213	0.0369049	0.482126
CD39+ activated CD4 regulatory T cell Absolute Count	0.00667397	0.0392173	0.866093
CD39+ activated CD4 regulatory T cell %activated CD4 regulatory T cell	-0.0334153	0.0658859	0.701192
CD39+ activated CD4 regulatory T cell %CD4 regulatory T cell	-0.0394308	0.0292001	0.190628
Secreting CD4 regulatory T cell Absolute Count	0.0226634	0.0347328	0.521505
Secreting CD4 regulatory T cell %CD4 regulatory T cell	-0.0288972	0.0267027	0.288403
Secreting CD4 regulatory T cell %CD4+ T cell	0.0396573	0.0275583	0.163613
CD39+ secreting CD4 regulatory T cell Absolute Count	0.0166141	0.0432309	0.703874
CD39+ secreting CD4 regulatory T cell %secreting CD4 regulatory T cell	0.000354969	0.0313201	0.991051
CD39+ secreting CD4 regulatory T cell %CD4 regulatory T cell	-0.0196301	0.0340685	0.571618
Activated & resting CD4 regulatory T cell Absolute Count	0.0494357	0.0599823	0.421256
Activated & resting CD4 regulatory T cell %CD4 regulatory T cell	0.0300305	0.0266142	0.26947
Activated & resting CD4 regulatory T cell %CD4+ T cell	-0.00126812	0.0300633	0.966718
Activated & secreting CD4 regulatory T cell Absolute Count	0.0207892	0.038455	0.595057
Activated & secreting CD4 regulatory T cell %CD4 regulatory T cell	-0.0214127	0.0270951	0.434539
Activated & secreting CD4 regulatory T cell %CD4+ T cell	0.0331496	0.0250815	0.196609
CD25++ CD4+ T cell Absolute Count	0.0592204	0.0414976	0.168257
CD25++ CD4+ T cell %CD4+ T cell	-0.0245355	0.0347284	0.486975
CD25++ CD4+ T cell %T cell	0.00322756	0.0426951	0.940575
CD25++ CD45RA+ CD4 not regulatory T cell Absolute Count	-0.0551356	0.0455821	0.238724
CD25++ CD45RA+ CD4 not regulatory T cell %CD4+ T cell	0.00534155	0.0319739	0.868408
CD25++ CD45RA+ CD4 not regulatory T cell %T cell	0.0233478	0.040195	0.566532
CD25++ CD45RA- CD4 not regulatory T cell Absolute Count	0.101826	0.0441683	0.0325896
CD25++ CD45RA- CD4 not regulatory T cell %CD4+ T cell	0.055158	0.0322379	0.101153
CD25++ CD45RA- CD4 not regulatory T cell %T cell	0.00200126	0.0288605	0.94521
CD4 regulatory T cell Absolute Count	0.0158039	0.0384126	0.685366
Hematopoietic Stem Cell Absolute Count	0.0135548	0.0360932	0.711896
Immature Myeloid-Derived Suppressor Cells Absolute Count	-0.0825076	0.0391304	0.0471688
Immature Myeloid-Derived Suppressor Cells %CD33dim HLA DR- CD66b-	-0.00541886	0.0432348	0.901647
CD33+ HLA DR+ Absolute Count	-0.00252362	0.0230568	0.913653
CD33+ HLA DR+ CD14- Absolute Count	0.0155451	0.0234839	0.513616
CD33+ HLA DR+ CD14- %CD33+ HLA DR+	0.0216833	0.0369044	0.564555
CD33+ HLA DR+ CD14dim Absolute Count	-0.00128954	0.0295326	0.965505
CD33+ HLA DR+ CD14dim %CD33+ HLA DR+	-0.0207555	0.0316448	0.519017
CD33- HLA DR- Absolute Count	0.0212013	0.051138	0.683086
CD33- HLA DR+ Absolute Count	0.00243067	0.0298406	0.935587
Granulocytic Myeloid-Derived Suppressor Cells Absolute Count	-0.0310656	0.0477357	0.522979
CD33dim HLA DR+ CD11b+ Absolute Count	0.0713089	0.0331045	0.0410696
CD33dim HLA DR+ CD11b+ %CD33dim HLA DR+	-0.0224269	0.0313899	0.482453
CD33dim HLA DR+ CD11b- Absolute Count	0.0245409	0.0239644	0.315244
CD33dim HLA DR+ CD11b- %CD33dim HLA DR+	-0.00922004	0.0310764	0.769618
CD66b++ myeloid cell Absolute Count	0.0667083	0.0432453	0.143769
Monocytic Myeloid-Derived Suppressor Cells Absolute Count	0.0105075	0.040739	0.799564
CD33dim HLA DR- Absolute Count	0.0366947	0.0279295	0.202439
Basophil Absolute Count	0.0269404	0.0277442	0.342587
Basophil %CD33dim HLA DR- CD66b-	-0.00607683	0.0454887	0.895209
CD45RA- CD4+ T cell Absolute Count	0.0249384	0.0309941	0.434493
CD45RA- CD4+ T cell %CD4+ T cell	-0.0216235	0.0270336	0.430765
CD45RA- CD4+ T cell %T cell	0.000929095	0.0258504	0.971639
Central Memory CD4+ T cell Absolute Count	-0.00970914	0.0332804	0.772803
Central Memory CD4+ T cell %CD4+ T cell	0.012527	0.0202274	0.540547
Central Memory CD4+ T cell %T cell	-0.0582131	0.0385184	0.145614
Naive CD4+ T cell Absolute Count	0.0743972	0.0412875	0.0846799
Naive CD4+ T cell %CD4+ T cell	0.0166545	0.0316566	0.602338
Effector Memory CD4+ T cell Absolute Count	0.0170846	0.0365118	0.644662
Effector Memory CD4+ T cell %CD4+ T cell	0.0313086	0.028686	0.285099
Effector Memory CD4+ T cell %T cell	-0.0349941	0.037559	0.363816
Terminally Differentiated CD4+ T cell Absolute Count	-0.00863516	0.0590539	0.886649
Terminally Differentiated CD4+ T cell %CD4+ T cell	-0.0121297	0.0456841	0.793332
Terminally Differentiated CD4+ T cell %T cell	0.00887842	0.0248262	0.723751
Central Memory CD8+ T cell Absolute Count	-0.00566432	0.0420955	0.894131
Central Memory CD8+ T cell %CD8+ T cell	-0.0497102	0.0407165	0.231963
Central Memory CD8+ T cell %T cell	0.0702429	0.048459	0.162689
Naive CD8+ T cell Absolute Count	0.0160681	0.0203928	0.437601
Naive CD8+ T cell %CD8+ T cell	0.0233426	0.0191873	0.231687
Naive CD8+ T cell %T cell	0.0251776	0.0254143	0.330971
Effector Memory CD8+ T cell Absolute Count	-0.0046888	0.0233862	0.842936
Effector Memory CD8+ T cell %CD8+ T cell	-0.0132119	0.026268	0.620222
Effector Memory CD8+ T cell %T cell	-0.0653953	0.0367906	0.100816
Terminally Differentiated CD8+ T cell Absolute Count	0.031535	0.0493525	0.531356
Terminally Differentiated CD8+ T cell %CD8+ T cell	0.0734936	0.0376668	0.0638881
Terminally Differentiated CD8+ T cell %T cell	0.0936966	0.0400386	0.0325635
CD45RA+ CD8+ T cell Absolute Count	-0.00677078	0.0295821	0.820753
CD45RA+ CD8+ T cell %CD8+ T cell	0.0203017	0.0291391	0.492674
CD45RA+ CD8+ T cell %T cell	-0.00499871	0.0226697	0.826839
Central Memory CD4-CD8- T cell %CD4-CD8- T cell	0.0314092	0.0381309	0.423909
Central Memory CD4-CD8- T cell %T cell	0.0802458	0.0347429	0.0394974
Naive CD4-CD8- T cell Absolute Count	0.00690996	0.0564613	0.904119
Naive CD4-CD8- T cell %CD4-CD8- T cell	0.0116879	0.0343436	0.737348
Naive CD4-CD8- T cell %T cell	-0.0515539	0.0411387	0.225346
Effector Memory CD4-CD8- T cell Absolute Count	-0.0724615	0.0423568	0.103407
Effector Memory CD4-CD8- T cell %CD4-CD8- T cell	-0.0145685	0.0190751	0.451643
Effector Memory CD4-CD8- T cell %T cell	-0.00775388	0.0352185	0.827685
Terminally Differentiated CD4-CD8- T cell Absolute Count	0.0134457	0.0229864	0.565128
Terminally Differentiated CD4-CD8- T cell %CD4-CD8- T cell	0.00317456	0.0206148	0.878902
Terminally Differentiated CD4-CD8- T cell %T cell	0.00702593	0.0231993	0.764849
Naive CD4+ T cell %T cell	0.000866565	0.0296741	0.976884
Transitional B cell %B cell	-0.0635684	0.0554152	0.270555
Transitional B cell Absolute Count	-0.00504635	0.0280771	0.858613
Transitional B cell %lymphocyte	0.0044653	0.0374429	0.906065
CD14- CD16+ monocyte Absolute Count	-0.0145514	0.0350536	0.683567
CD14+ CD16+ monocyte Absolute Count	0.0170122	0.0376614	0.656588
CD14- CD16- Absolute Count	0.00599329	0.0233094	0.799373
CD14+ CD16- monocyte Absolute Count	0.00143815	0.0240606	0.952832
Monocyte Absolute Count	-0.00417864	0.0241329	0.863985
CD14- CD16+ monocyte %monocyte	0.0239996	0.0328498	0.473505
CD14+ CD16+ monocyte %monocyte	-0.0149166	0.0463929	0.750715
CD14+ CD16- monocyte %monocyte	-0.0176778	0.0257806	0.499472
CD16+ monocyte %monocyte	0.0157204	0.0384363	0.686495
T/B cell	0.0138662	0.0337524	0.684848
CD4+/CD8+ T cell	-0.0161863	0.054313	0.770785
CD4+ T cell Absolute Count	0.0503288	0.030901	0.119025
CD4+ T cell %T cell	0.0309591	0.0393656	0.440824
CD8+ T cell Absolute Count	0.0494582	0.0220208	0.0355931
CD8+ T cell %T cell	0.0151319	0.0364326	0.682315
CD4+CD8+ T cell Absolute Count	0.0524504	0.0461675	0.27265
CD4+CD8+ T cell %T cell	0.0995844	0.125691	0.458361
CD8dim T cell Absolute Count	0.00459996	0.0365256	0.90083
CD8dim T cell %T cell	0.0632101	0.0570568	0.283358
CD4-CD8- T cell Absolute Count	0.0421847	0.0441842	0.352354
CD4-CD8- T cell %T cell	0.014051	0.059106	0.8158
Leukocyte Absolute Count	-0.0786715	0.0795554	0.34604
Lymphocyte Absolute Count	0.0573884	0.0457463	0.226638
Lymphocyte %leukocyte	0.00316114	0.02827	0.912081
T cell Absolute Count	-0.0322845	0.0387989	0.418404
T cell %lymphocyte	0.0192967	0.0808891	0.814677
T cell %leukocyte	0.028315	0.0345136	0.425736
CD4+ T cell %leukocyte	0.00485316	0.0439166	0.913694
CD8+ T cell %leukocyte	0.049524	0.05686	0.397491
CD4+CD8+ T cell %leukocyte	0.0302197	0.054922	0.588573
CD4+ CD8dim T cell Absolute Count	-0.00704593	0.0344084	0.840502
CD4+ CD8dim T cell %lymphocyte	0.0256013	0.0415343	0.545355
CD4+ CD8dim T cell %leukocyte	-0.0392496	0.0520344	0.464114
CD8dim T cell %leukocyte	0.0507192	0.0411985	0.236079
CD4-CD8- T cell %leukocyte	-0.0292792	0.0275534	0.301997
CD8+ and CD8dim T cell %leukocyte	0.003613	0.0764565	0.963087
TCRgd T cell Absolute Count	-0.0348846	0.042153	0.418751
TCRgd T cell %T cell	-0.0243545	0.0271519	0.383031
TCRgd T cell %lymphocyte	-0.0280394	0.0254713	0.286318
HLA DR+ T cell Absolute Count	0.00132287	0.0261646	0.960023
HLA DR+ T cell%T cell	-0.000785879	0.0242849	0.974399
HLA DR+ T cell%lymphocyte	0.00791289	0.0312579	0.802309
Natural Killer T Absolute Count	0.0181685	0.0320969	0.575308
Natural Killer T %T cell	-0.00491233	0.0309069	0.874715
Natural Killer T %lymphocyte	0.00825723	0.029168	0.77893
HLA DR+ CD4+ T cell Absolute Count	-0.0104983	0.0283138	0.714344
HLA DR+ CD4+ T cell %T cell	-0.0579642	0.0330222	0.0919651
HLA DR+ CD4+ T cell %lymphocyte	-0.0981545	0.0435493	0.0369072
HLA DR+ CD8+ T cell Absolute Count	0.00877724	0.0226223	0.700515
HLA DR+ CD8+ T cell %T cell	-0.00530676	0.0254287	0.836054
HLA DR+ CD8+ T cell %lymphocyte	-0.0326312	0.0297356	0.281207
CD8+ Natural Killer T Absolute Count	-0.031704	0.0404273	0.440581
CD8+ Natural Killer T %T cell	-0.00935637	0.039844	0.816184
CD8+ Natural Killer T %lymphocyte	0.0154635	0.0381342	0.688304
CD8dim Natural Killer T Absolute Count	-0.0671686	0.0301962	0.0350137
CD8dim Natural Killer T %T cell	-0.0560965	0.0426885	0.205317
CD8dim Natural Killer T %lymphocyte	-0.0266673	0.0385305	0.495511
CD4-CD8- Natural Killer T Absolute Count	0.123358	0.106427	0.279849
CD4-CD8- Natural Killer T %T cell	0.0431859	0.0411841	0.303021
CD4-CD8- Natural Killer T %lymphocyte	0.0207165	0.0442298	0.64327
CD3- lymphocyte Absolute Count	0.0100088	0.0445095	0.824929
CD3- lymphocyte %lymphocyte	-0.0694324	0.36574	0.861553
CD3- lymphocyte %leukocyte	-0.098152	0.0359118	0.0136544
B cell Absolute Count	-0.0129671	0.0301668	0.670596
B cell %CD3- lymphocyte	-0.033757	0.0299775	0.27042
B cell %lymphocyte	-0.0204457	0.0306264	0.509502
Natural Killer Absolute Count	0.00686253	0.0357613	0.849757
Natural Killer %CD3- lymphocyte	0.0355663	0.0315713	0.270635
Natural Killer %lymphocyte	0.0141414	0.0317919	0.660283
HLA DR+ Natural Killer Absolute Count	-0.0150934	0.0425476	0.727416
HLA DR+ Natural Killer %Natural Killer	0.0195727	0.0372089	0.604135
HLA DR+ Natural Killer %CD3- lymphocyte	0.0407182	0.0367555	0.28047
Granulocyte Absolute Count	-0.0585165	0.0337118	0.0965882
Granulocyte %leukocyte	0.0311134	0.0292911	0.298712
CD28- CD4-CD8- T cell %CD4-CD8- T cell	0.0228272	0.0285323	0.430934
CD28- CD4-CD8- T cell Absolute Count	-0.00873379	0.0291771	0.766747
CD28+ CD4-CD8- T cell %T cell	0.0178403	0.0375983	0.639822
CD28+ CD4-CD8- T cell %CD4-CD8- T cell	-0.0228272	0.0285323	0.430934
CD28+ CD4-CD8- T cell Absolute Count	0.00395897	0.109104	0.972458
CD39+ CD4+ T cell %T cell	0.0108173	0.0218771	0.624707
CD39+ CD4+ T cell %CD4+ T cell	-0.0272079	0.028327	0.346796
CD39+ CD4+ T cell Absolute Count	-0.00288424	0.0260783	0.912752
CD28- CD8dim T cell %T cell	-0.0383409	0.0303986	0.220421
CD28- CD8dim T cell %CD8dim T cell	-0.0449357	0.0298459	0.156079
CD28- CD8dim T cell Absolute Count	-0.0465949	0.0295224	0.126589
CD28+ CD45RA+ CD8dim T cell %T cell	-0.0155737	0.0206693	0.455693
CD28+ CD45RA+ CD8dim T cell %CD8dim T cell	-0.0378438	0.0240305	0.128388
CD28+ CD45RA+ CD8dim T cell Absolute Count	-0.00730648	0.021741	0.738225
CD28+ CD45RA- CD8dim T cell %T cell	-0.00340125	0.0269203	0.900431
CD28+ CD45RA- CD8dim T cell %CD8dim T cell	0.0181081	0.0326675	0.584492
CD28+ CD45RA- CD8dim T cell Absolute Count	0.0538442	0.0303234	0.084484
CD39+ CD8+ T cell %T cell	-0.00761373	0.0432716	0.862296
CD39+ CD8+ T cell %CD8+ T cell	-0.0114368	0.0407324	0.782268
CD39+ CD8+ T cell Absolute Count	0.00239289	0.0377307	0.950032
CD28- CD127- CD25++ CD8+ T cell %T cell	-0.0649856	0.0303934	0.0464717
CD28- CD127- CD25++ CD8+ T cell %CD8+ T cell	-0.0382452	0.036321	0.307994
CD28- CD127- CD25++ CD8+ T cell Absolute Count	-0.0455406	0.0226543	0.0544926
CD28- CD25++ CD8+ T cell %T cell	-0.00368854	0.0538234	0.95644
CD28- CD25++ CD8+ T cell %CD8+ T cell	-0.0140925	0.0366971	0.704488
CD28- CD25++ CD8+ T cell Absolute Count	-0.0156677	0.0303296	0.61038
CD25++ CD8+ T cell %T cell	0.0226537	0.0462966	0.631695
CD25++ CD8+ T cell %CD8+ T cell	0.0236211	0.0360229	0.519474
CD25++ CD8+ T cell Absolute Count	0.060366	0.0387817	0.132145
CD127- CD8+ T cell %T cell	-0.0246117	0.063386	0.704607
CD127- CD8+ T cell %CD8+ T cell	0.0406597	0.0480569	0.414065
CD127- CD8+ T cell Absolute Count	0.107024	0.0414924	0.0228845
CD28- CD8+ T cell %T cell	-0.157605	0.0610498	0.0217423
CD28- CD8+ T cell %CD8+ T cell	-0.0417564	0.0551004	0.456977
CD28- CD8+ T cell Absolute Count	-0.0223565	0.0796194	0.783289
CD28+ CD45RA+ CD8+ T cell %T cell	0.0194087	0.0229709	0.400093
CD28+ CD45RA+ CD8+ T cell %CD8+ T cell	0.00688267	0.0232821	0.769049
CD28+ CD45RA+ CD8+ T cell Absolute Count	-0.0267114	0.0185974	0.156685
CD28+ CD45RA- CD8+ T cell %T cell	-0.0240138	0.023173	0.309989
CD28+ CD45RA- CD8+ T cell %CD8+ T cell	0.00204158	0.0232235	0.930622
CD28+ CD45RA- CD8+ T cell Absolute Count	-0.0169129	0.0242488	0.491697
CD28- CD4-CD8- T cell %T cell	-0.0352524	0.0333055	0.301331
CD45RA- CD28- CD8+ T cell Absolute Count	0.00677516	0.0144457	0.639368
CD45RA- CD28- CD8+ T cell %CD8+ T cell	0.0270136	0.0237571	0.261038
CD45RA- CD28- CD8+ T cell %T cell	-0.00171078	0.0200903	0.932235
CD45RA+ CD28- CD8+ T cell Absolute Count	-0.0215056	0.0114913	0.0616906
CD45RA+ CD28- CD8+ T cell %CD8+ T cell	0.00807062	0.0255952	0.754633
CD45RA+ CD28- CD8+ T cell %T cell	0.00492456	0.0192824	0.798684
BAFF-R on CD20- CD38- B cell	0.0513798	0.0470553	0.293311
BAFF-R on CD24+ CD27+ B cell	0.0294877	0.0439116	0.510414
BAFF-R on IgD+ CD24+ B cell	0.0168195	0.0503384	0.742144
BAFF-R on IgD+ CD24- B cell	0.00168392	0.0312803	0.957577
BAFF-R on IgD+ CD38- B cell	-0.0028249	0.030685	0.927483
BAFF-R on IgD+ CD38- naive B cell	-0.0369153	0.0332651	0.277677
BAFF-R on IgD+ CD38- unswitched memory B cell	-0.0393106	0.0486031	0.431267
BAFF-R on IgD+ CD38+ B cell	-0.0918336	0.0335834	0.0115537
BAFF-R on IgD+ CD38dim B cell	-0.0199428	0.0310953	0.527378
BAFF-R on IgD- CD24- B cell	0.00620142	0.0323366	0.849676
BAFF-R on IgD- CD27- B cell	0.0405741	0.0378463	0.297116
BAFF-R on IgD- CD38- B cell	-0.0399545	0.0527977	0.458992
BAFF-R on IgD- CD38+ B cell	-0.0253654	0.0484721	0.609571
BAFF-R on IgD- CD38dim B cell	0.0716568	0.0508665	0.29427
BAFF-R on memory B cell	0.00496086	0.0433534	0.910239
BAFF-R on naive-mature B cell	0.0113126	0.0440703	0.7998
BAFF-R on unswitched memory B cell	0.0423113	0.0338859	0.223841
BAFF-R on switched memory B cell	0.0197979	0.0383228	0.612495
BAFF-R on IgD+ B cell	0.0133736	0.0329798	0.68885
BAFF-R on transitional B cell	-0.024391	0.030696	0.434972
CD19 on CD20- B cell	0.0356223	0.0407047	0.391886
CD19 on CD20- CD38- B cell	-0.0574889	0.0453363	0.220935
CD19 on CD24+ CD27+ B cell	-0.00538911	0.0283369	0.850591
CD19 on IgD+ CD24+ B cell	0.0245557	0.0247518	0.328841
CD19 on IgD+ CD24- B cell	-0.0126498	0.0255361	0.624843
CD19 on IgD+ CD38- B cell	0.00271545	0.0261812	0.918084
CD19 on IgD+ CD38- naive B cell	-0.0251798	0.0320011	0.442206
CD19 on IgD+ CD38- unswitched memory B cell	-0.0250496	0.0460305	0.592322
CD19 on IgD+ CD38+ B cell	-0.00340377	0.0254531	0.894955
CD19 on IgD+ CD38dim B cell	-0.0365176	0.0292096	0.2238
CD19 on IgD- CD24- B cell	-0.0251614	0.0407165	0.543572
CD19 on IgD- CD27- B cell	-0.0292253	0.0327127	0.380518
CD19 on IgD- CD38- B cell	-0.00514002	0.0367322	0.890113
CD19 on IgD- CD38+ B cell	-0.0227747	0.0445115	0.61634
CD19 on IgD- CD38dim B cell	-0.028206	0.0288238	0.336813
CD19 on memory B cell	-0.0095682	0.0330328	0.774673
CD19 on naive-mature B cell	-0.0533841	0.0282565	0.0700572
CD19 on unswitched memory B cell	0.0300998	0.0292599	0.316537
CD19 on Plasma Blast-Plasma Cell	0.0408269	0.0459776	0.385109
CD19 on switched memory B cell	-0.0408557	0.0374996	0.28593
CD19 on IgD+ B cell	-0.0169369	0.0253379	0.509742
CD19 on transitional B cell	0.0119978	0.0295378	0.688208
CD20 on B cell	0.00347918	0.024874	0.889928
CD20 on CD20- CD38- B cell	-0.0310408	0.0376408	0.423394
CD20 on CD24+ CD27+ B cell	0.0299748	0.042072	0.48187
CD20 on IgD+ CD24+ B cell	0.028725	0.0457739	0.537069
CD20 on IgD+ CD24- B cell	0.00229342	0.0217679	0.917005
CD20 on IgD+ CD38- B cell	0.0283793	0.0327402	0.395002
CD20 on IgD+ CD38- naive B cell	0.00713416	0.0508068	0.89033
CD20 on IgD+ CD38- unswitched memory B cell	0.0184358	0.0664973	0.784938
CD20 on IgD+ CD38+ B cell	-0.00457354	0.0300742	0.880399
CD20 on IgD+ CD38dim B cell	0.037876	0.0313004	0.236736
CD20 on IgD- CD24- B cell	-0.0395746	0.0373115	0.299404
CD20 on IgD- CD27- B cell	0.000245361	0.0668339	0.997116
CD20 on IgD- CD38- B cell	-0.0101659	0.0455055	0.824906
CD20 on IgD- CD38+ B cell	-0.0245227	0.0318431	0.456129
CD20 on IgD- CD38dim B cell	0.0230194	0.0209711	0.280538
CD20 on memory B cell	-0.0172385	0.02516	0.499309
CD20 on naive-mature B cell	0.00658543	0.0208195	0.754619
CD20 on unswitched memory B cell	0.00715223	0.0338816	0.834849
CD20 on switched memory B cell	0.0239669	0.0388199	0.541798
CD20 on IgD+ B cell	-0.000555879	0.0245534	0.982174
CD20 on transitional B cell	-0.0364599	0.0226169	0.121203
CD24 on CD24+ CD27+ B cell
CD24 on IgD+ CD24+ B cell	0.0471829	0.0241666	0.0631666
CD24 on IgD+ CD38- B cell	0.000383196	0.0312439	0.990342
CD24 on IgD+ CD38- unswitched memory B cell	-0.0621439	0.0406989	0.143257
CD24 on IgD+ CD38+ B cell	-0.010885	0.0294889	0.715412
CD24 on IgD- CD38- B cell	-0.0139924	0.0280112	0.621453
CD24 on IgD- CD38dim B cell	0.105002	0.0709572	0.213026
CD24 on memory B cell	0.0466	0.0243151	0.065204
CD24 on unswitched memory B cell	-0.00667359	0.0271207	0.808017
CD24 on switched memory B cell	-0.00978925	0.0227734	0.669863
CD24 on transitional B cell	-0.0285146	0.0557112	0.614993
CD25 on B cell	0.0122215	0.0299874	0.687539
CD25 on CD20- CD38- B cell	0.0133857	0.0421003	0.754397
CD25 on CD24+ CD27+ B cell	0.00594922	0.0225477	0.794147
CD25 on IgD+ CD24+ B cell	0.0239092	0.0251386	0.350662
CD25 on IgD+ CD24- B cell	0.0182847	0.0301082	0.549602
CD25 on IgD+ CD38- B cell	0.056135	0.028626	0.0611122
CD25 on IgD+ CD38- naive B cell	0.0537749	0.0377839	0.168699
CD25 on IgD+ CD38- unswitched memory B cell	-0.0129193	0.0305108	0.676088
CD25 on IgD+ CD38+ B cell	0.0730144	0.0559257	0.218348
CD25 on IgD+ CD38dim B cell	-0.00121502	0.0369041	0.974046
CD25 on IgD- CD24- B cell	0.0124976	0.0339848	0.71629
CD25 on IgD- CD27- B cell	0.00881323	0.0418721	0.835534
CD25 on IgD- CD38- B cell	0.0213249	0.0281342	0.457307
CD25 on IgD- CD38+ B cell	0.0245592	0.0383798	0.5303
CD25 on IgD- CD38dim B cell	-0.00115557	0.0430241	0.978839
CD25 on memory B cell	-0.0310964	0.0319449	0.340917
CD25 on naive-mature B cell	0.0142248	0.0317677	0.658505
CD25 on unswitched memory B cell	0.0194344	0.0255124	0.455092
CD25 on switched memory B cell	0.00857039	0.0393732	0.830134
CD25 on IgD+ B cell	-0.0179237	0.0340481	0.603427
CD25 on transitional B cell	0.0830333	0.0359531	0.0317169
CD27 on CD20- B cell	0.00509609	0.0309275	0.871476
CD27 on CD20- CD38- B cell	-0.0637348	0.0410015	0.138495
CD27 on CD24+ CD27+ B cell	-0.0165513	0.0444119	0.712195
CD27 on T cell	0.0158762	0.0343988	0.649657
CD27 on IgD+ CD24+ B cell	-0.0267154	0.025874	0.310364
CD27 on IgD+ CD38- unswitched memory B cell	0.0671648	0.0425342	0.12859
CD27 on IgD- CD38- B cell	0.0487616	0.03711	0.20033
CD27 on IgD- CD38+ B cell	0.181021	0.11702	0.145872
CD27 on IgD- CD38dim B cell	-0.0160564	0.024657	0.51988
CD27 on memory B cell	0.0594156	0.0279734	0.0451516
CD27 on unswitched memory B cell	-0.0207144	0.0403314	0.611558
CD27 on Plasma Blast-Plasma Cell	-0.0189607	0.0333962	0.578086
CD27 on switched memory B cell	-0.051075	0.0436062	0.251358
CD38 on CD20- B cell	-0.0258148	0.0533275	0.634166
CD38 on CD3- CD19-	0.0114746	0.052898	0.831013
CD38 on IgD+ CD24- B cell	-0.0191014	0.0430121	0.663763
CD38 on IgD+ CD38+ B cell	-0.106372	0.0566918	0.0802066
CD38 on IgD+ CD38dim B cell	0.0379361	0.044121	0.399597
CD38 on IgD- CD38+ B cell	-0.0868252	0.0349471	0.0303319
CD38 on IgD- CD38dim B cell	-0.000763213	0.0364621	0.98353
CD38 on naive-mature B cell	0.00617	0.02927	0.834903
CD38 on Plasma Blast-Plasma Cell	-0.0504776	0.0458279	0.292299
CD38 on IgD+ B cell	0.0497839	0.0569053	0.398825
CD38 on transitional B cell	0.0512988	0.0375899	0.186794
IgD on IgD+ CD24+ B cell	-0.0504828	0.0331185	0.139984
IgD on IgD+ CD24- B cell	-0.0623161	0.0307595	0.0527596
IgD on IgD+ CD38- B cell	-0.0296059	0.0291218	0.318357
IgD on IgD+ CD38- unswitched memory B cell	0.0241729	0.0480611	0.622811
IgD on IgD+ CD38+ B cell	-0.0485278	0.0337287	0.163686
IgD on IgD+ CD38dim B cell	-0.021412	0.0328045	0.52219
IgD on unswitched memory B cell	-0.0261064	0.0311016	0.411171
IgD on IgD+ B cell	-0.0451656	0.0360039	0.224887
IgD on transitional B cell	-0.0355116	0.0308849	0.259618
BAFF-R on B cell	0.0298815	0.0392954	0.455069
BAFF-R on CD20- B cell	0.0752106	0.05488	0.195637
CD62L on CD62L+ myeloid Dendritic Cell	-0.000487345	0.0559905	0.993187
CD62L on CD62L+ plasmacytoid Dendritic Cell	-0.0210232	0.0479274	0.66812
CD62L on CD62L+ Dendritic Cell	-0.0307409	0.0343193	0.379293
CD62L on monocyte	0.0096034	0.0304727	0.755491
CD62L on granulocyte	0.0318767	0.0438918	0.479648
CD66b on CD66b++ myeloid cell	0.0365293	0.039569	0.365497
CD66b on Granulocytic Myeloid-Derived Suppressor Cells	0.0508439	0.039865	0.217541
CD3 on naive CD8+ T cell	-0.0787114	0.0331734	0.0263991
CD3 on Effector Memory CD8+ T cell	-0.0486258	0.0348234	0.18168
CD3 on Terminally Differentiated CD8+ T cell	-0.0271763	0.0466132	0.56609
CD3 on Central Memory CD4+ T cell	-0.0110535	0.0286588	0.703269
CD3 on Naive CD4+ T cell	-0.015712	0.026367	0.556397
CD3 on Effector Memory CD4+ T cell	-0.0311792	0.0356577	0.394085
CD3 on Terminally Differentiated CD4+ T cell	-0.0256088	0.0301103	0.403453
CD3 on CD45RA- CD4+ T cell	-0.0373573	0.0283494	0.199082
CD3 on Central Memory CD8+ T cell	-0.0518159	0.045332	0.269842
CD3 on HLA DR+ T cell	0.041176	0.027527	0.147213
CD3 on Natural Killer T	0.0110262	0.048724	0.824239
CD3 on HLA DR+ CD4+ T cell	-0.0221968	0.033866	0.518425
CD3 on HLA DR+ CD8+ T cell	-0.0296099	0.0335423	0.386121
CD3 on T cell	0.0140291	0.025109	0.580637
CD3 on CD39+ resting CD4 regulatory T cell	-0.00733085	0.0388221	0.85246
CD3 on activated CD4 regulatory T cell	-0.0591695	0.0373604	0.129754
CD3 on CD39+ activated CD4 regulatory T cell	0.024811	0.0346769	0.480935
CD3 on secreting CD4 regulatory T cell	0.0124325	0.0358335	0.732441
CD3 on CD39+ secreting CD4 regulatory T cell	0.00523105	0.0361667	0.886113
CD3 on activated & secreting CD4 regulatory T cell	-0.0387295	0.0344289	0.274637
CD3 on CD45RA+ CD4+ T cell	-0.013879	0.0255977	0.591824
CD3 on CD8+ T cell	0.0348022	0.0290055	0.244947
CD3 on CD39+ CD4+ T cell	0.0199161	0.031512	0.532895
CD3 on CD28+ CD4+ T cell	-0.0150719	0.0455528	0.74374
CD3 on CD28+ CD4-CD8- T cell	0.017107	0.0413346	0.685719
CD3 on CD28+ CD45RA- CD8+ T cell	-0.0353643	0.0500372	0.48929
CD3 on CD28+ CD45RA+ CD8+ T cell	-0.0214476	0.0393633	0.591329
CD3 on CD28- CD8+ T cell	-0.0285624	0.0484842	0.563536
CD3 on CD39+ CD8+ T cell	-0.143202	0.0640654	0.0435776
CD3 on CD4+ T cell	0.00855351	0.0318752	0.790402
CD3 on CD4 regulatory T cell	-0.100668	0.0537667	0.0939517
CD3 on resting CD4 regulatory T cell	-0.0506468	0.0298775	0.099188
CD34 on Hematopoietic Stem Cell	-0.0159627	0.0485909	0.748693
HVEM on T cell	-0.0257093	0.0382467	0.508155
HVEM on naive CD8+ T cell	-0.0320839	0.0386998	0.417937
HVEM on Effector Memory CD8+ T cell	-0.00792393	0.0452536	0.863197
HVEM on Terminally Differentiated CD8+ T cell	-0.0290334	0.0412586	0.488126
HVEM on CD4+ T cell	-0.0637999	0.0472273	0.194432
HVEM on Central Memory CD4+ T cell	-0.0163661	0.0400421	0.68852
HVEM on naive CD4+ T cell	-0.056359	0.051499	0.291055
HVEM on Effector Memory CD4+ T cell	0.0563863	0.0610805	0.367506
HVEM on Terminally Differentiated CD4+ T cell	0.00240738	0.0307438	0.938235
HVEM on CD45RA- CD4+ T cell	0.0472851	0.0445779	0.304563
HVEM on CD8+ T cell	0.016908	0.0555787	0.765778
HVEM on Central Memory CD8+ T cell	-0.0140686	0.0379135	0.715774
CD16-CD56 on Natural Killer T	0.00401849	0.0407184	0.922172
CD16-CD56 on Natural Killer	0.017597	0.0423493	0.681044
CD16-CD56 on HLA DR+ Natural Killer	-0.0113256	0.0305862	0.71471
CD28 on CD39+ activated CD4 regulatory T cell	-0.00245567	0.0469204	0.95887
CD28 on secreting CD4 regulatory T cell	-0.0460798	0.0314949	0.164082
CD28 on CD39+ secreting CD4 regulatory T cell	0.0296507	0.0284322	0.308872
CD28 on activated & secreting CD4 regulatory T cell	-0.0352814	0.0258357	0.18527
CD28 on CD45RA+ CD4+ T cell	0.0374759	0.0530994	0.495007
CD28 on CD45RA- CD4 not regulatory T cell	0.0132775	0.0472109	0.783318
CD28 on CD39+ CD4+ T cell	-0.0537399	0.0475897	0.275446
CD28 on CD28+ CD45RA- CD8+ T cell	-0.0342581	0.051551	0.515254
CD28 on CD28+ CD4+ T cell	0.0279267	0.023708	0.250368
CD28 on CD28+ CD45RA+ CD8+ T cell	-0.046865	0.0549864	0.408391
CD28 on CD39+ CD8+ T cell	-0.0280373	0.0296594	0.357744
CD28 on CD4+ T cell	-0.00441966	0.0195711	0.823173
CD28 on CD4 regulatory T cell	-0.0295481	0.0252504	0.253903
CD28 on resting CD4 regulatory T cell	-0.0189453	0.068883	0.796911
CD28 on CD39+ resting CD4 regulatory T cell	0.0145874	0.0310142	0.643758
CD28 on activated CD4 regulatory T cell	-0.0222814	0.0304045	0.474261
CD86 on myeloid Dendritic Cell	0.0234072	0.0433956	0.596612
CD86 on CD62L+ myeloid Dendritic Cell	0.0245355	0.0351432	0.493536
CD86 on monocyte	0.0497695	0.0430269	0.266748
CD86 on granulocyte	0.0067802	0.0411727	0.871033
CCR7 on naive CD4+ T cell	0.0152552	0.0295677	0.611285
CCR7 on naive CD8+ T cell	-0.017965	0.0353515	0.616383
CD45 on CD14+ monocyte	-0.0947658	0.0422462	0.0415852
CD45 on B cell	-0.00511243	0.0281437	0.858286
CD45 on Natural Killer	-0.00980142	0.0287886	0.736353
CD45 on HLA DR+ Natural Killer	-0.0433466	0.0451366	0.357517
CD45 on granulocyte	0.0216248	0.0348122	0.54446
CD45 on lymphocyte	-0.00663953	0.0377021	0.861822
CD45 on T cell	-0.020274	0.0401488	0.622032
CD45 on CD4+ T cell	-0.0149481	0.0637062	0.819222
CD45 on CD8+ T cell	0.0204012	0.0257	0.43477
CD45 on HLA DR+ T cell	-0.102568	0.0464205	0.04206
CD45 on Natural Killer T	-0.0454944	0.04205	0.292164
CD45 on HLA DR+ CD4+ T cell	0.0111563	0.035096	0.754959
CD45 on HLA DR+ CD8+ T cell	-0.0103389	0.0285619	0.721827
CD127 on T cell	0.0661866	0.05895	0.278106
CD127 on CD45RA- CD4 not regulatory T cell	0.00491002	0.0291265	0.868382
CD127 on CD28+ CD4+ T cell	0.0363347	0.0313217	0.261186
CD127 on CD28+ CD4-CD8- T cell	0.02554	0.0424518	0.554184
CD127 on granulocyte	-0.025375	0.0302981	0.409154
CD127 on CD8+ T cell	-0.0201881	0.0349495	0.569375
CD127 on CD28+ CD45RA- CD8+ T cell	-0.0314879	0.0466772	0.509568
CD127 on CD28+ CD45RA+ CD8+ T cell	-0.00978233	0.0414916	0.816431
CD127 on CD28- CD8+ T cell	0.0482621	0.0319357	0.149095
CD127 on CD4+ T cell	-0.0877307	0.0797656	0.313554
CD127 on CD45RA+ CD4+ T cell	0.0418452	0.046248	0.377524
CD25 on CD45RA- CD4 not regulatory T cell	-0.0475579	0.0324923	0.15626
CD25 on CD45RA+ CD4 not regulatory T cell	-0.00534948	0.026741	0.843463
CD25 on CD39+ CD4 regulatory T cell	-0.0474823	0.0448037	0.30601
CD25 on CD4 regulatory T cell	0.00863826	0.0258527	0.741939
CD25 on resting CD4 regulatory T cell	0.0460085	0.0325547	0.174637
CD25 on CD39+ resting CD4 regulatory T cell	-0.018814	0.056281	0.743494
CD25 on activated CD4 regulatory T cell	-0.0182816	0.0610362	0.768653
CD25 on CD39+ activated CD4 regulatory T cell	0.0317387	0.0376688	0.419163
CD25 on secreting CD4 regulatory T cell	-0.00848457	0.0335252	0.804489
CD25 on CD39+ secreting CD4 regulatory T cell	-0.0222602	0.0291161	0.457243
CD25 on activated & secreting CD4 regulatory T cell	-0.0101688	0.0324359	0.757501
CD123 on plasmacytoid Dendritic Cell	0.00225668	0.0326941	0.945826
CD123 on CD62L+ plasmacytoid Dendritic Cell	0.0023077	0.0326875	0.944592
CD33 on CD14+ monocyte	-0.0173106	0.0335953	0.612636
CD33 on CD33+ HLA DR+ CD14dim	-0.0386259	0.0284438	0.186141
CD33 on CD33dim HLA DR+ CD11b+	-0.0280584	0.0332913	0.409817
CD33 on CD33dim HLA DR+ CD11b-	-0.0263213	0.0339699	0.447497
CD33 on Granulocytic Myeloid-Derived Suppressor Cells	0.00709075	0.0475933	0.883221
CD33 on CD66b++ myeloid cell	-0.0409927	0.0486137	0.410805
CD33 on Monocytic Myeloid-Derived Suppressor Cells	-0.036644	0.0295729	0.230395
CD33 on CD33dim HLA DR-	-0.0327011	0.0434235	0.461143
CD33 on basophil	-0.00667975	0.034704	0.849217
CD33 on Immature Myeloid-Derived Suppressor Cells	0.0311243	0.034962	0.383428
CD33 on CD33+ HLA DR+	-0.0646237	0.0315478	0.052634
CD33 on CD33+ HLA DR+ CD14-	-0.0707971	0.0347169	0.0548571
CD4 on monocyte	0.0141856	0.0386431	0.720514
CD4 on HLA DR+ CD4+ T cell	0.00284338	0.0487313	0.954081
CD25 on CD4+ T cell	0.00803189	0.0344351	0.819202
CD25 on CD39+ CD4+ T cell	0.0631568	0.0410274	0.138645
FSC-A on myeloid Dendritic Cell	0.0332163	0.0275779	0.244915
FSC-A on plasmacytoid Dendritic Cell	-0.00632739	0.0258095	0.808336
FSC-A on monocyte	-0.00540466	0.0299314	0.858974
FSC-A on granulocyte	0.0446628	0.0354311	0.222731
FSC-A on CD14+ monocyte	-0.0314181	0.0330214	0.351714
FSC-A on B cell	0.00509558	0.042851	0.906661
FSC-A on Natural Killer	-0.0552471	0.035855	0.141761
FSC-A on HLA DR+ Natural Killer	0.00237637	0.0368105	0.94928
FSC-A on lymphocyte	0.000659976	0.0425394	0.987841
FSC-A on T cell	-0.021773	0.0349248	0.540418
FSC-A on CD4+ T cell	-0.0173207	0.0407964	0.675472
FSC-A on CD8+ T cell	-0.0560128	0.0298298	0.0787676
FSC-A on HLA DR+ T cell	0.0240966	0.030919	0.447151
FSC-A on Natural Killer T	-0.0461197	0.042188	0.287301
FSC-A on HLA DR+ CD4+ T cell	-0.0195716	0.0423173	0.650363
FSC-A on HLA DR+ CD8+ T cell	-0.00316791	0.0439023	0.943574
CD16 on CD14- CD16+ monocyte	-0.0181915	0.037762	0.634972
CD40 on CD14+ CD16- monocyte	0.00386681	0.0381176	0.92016
CD40 on CD14+ CD16+ monocyte	-0.0800195	0.0497295	0.124994
CCR2 on CD14- CD16+ monocyte	-0.00645359	0.0315142	0.839336
CD14 on CD14+ CD16+ monocyte	-0.0694043	0.0619158	0.279937
HLA DR on CD14- CD16+ monocyte	-0.0322337	0.0431238	0.464994
CD40 on monocytes	-0.0657911	0.0276031	0.0244461
CD14 on CD14+ CD16- monocyte	-0.0200442	0.0469243	0.675759
CD64 on CD14+ CD16- monocyte	-0.00254038	0.0235276	0.91469
HLA DR on CD14+ CD16- monocyte	-0.0149478	0.0481475	0.759424
CD40 on CD14- CD16+ monocyte	0.0533949	0.0319082	0.106242
CD64 on CD14- CD16+ monocyte	0.11098	0.0392415	0.0111435
HLA DR on CD14+ monocyte	-0.0187872	0.0510102	0.71672
CCR2 on CD14+ CD16+ monocyte	0.0281822	0.0254158	0.275057
PDL-1 on CD14+ CD16- monocyte	0.111983	0.0706132	0.136784
CX3CR1 on CD14- CD16-	0.00604752	0.0366638	0.870825
CX3CR1 on monocyte	-0.00121946	0.0432201	0.977724
CX3CR1 on CD14+ CD16+ monocyte	0.00551523	0.0311045	0.860454
CX3CR1 on CD14+ CD16- monocyte	-0.0863046	0.038696	0.0349377
PDL-1 on CD14+ CD16+ monocyte	-0.0115497	0.0270406	0.672804
PDL-1 on CD14- CD16+ monocyte	0.0801852	0.0463751	0.100912
PDL-1 on CD14- CD16-	0.00787278	0.028875	0.787454
CD64 on CD14- CD16-	0.0166623	0.0519307	0.753419
PDL-1 on monocyte	-0.0799382	0.0512825	0.143052
CCR2 on CD14- CD16-	-0.0291572	0.0427307	0.506996
CCR2 on CD14+ CD16- monocyte	0.0041438	0.0239068	0.863845
CD16 on CD14+ CD16+ monocyte	-0.0226553	0.0410472	0.587428
CD64 on monocyte	0.0140289	0.0354705	0.695694
HLA DR on CD14+ CD16+ monocyte	0.0169244	0.0328125	0.612278
CCR2 on monocyte	0.021212	0.0322739	0.51816
HLA DR on CD14- CD16-	-0.0028332	0.0296183	0.924587
HLA DR on monocyte	-0.0297192	0.0457521	0.525792
CD64 on CD14+ CD16+ monocyte	-0.0264566	0.069175	0.710124
CX3CR1 on CD14- CD16+ monocyte	0.0015763	0.0351425	0.964778
CCR2 on myeloid Dendritic Cell	-0.0370264	0.0336343	0.292552
CCR2 on CD62L+ myeloid Dendritic Cell	0.0724196	0.0646693	0.283043
CCR2 on plasmacytoid Dendritic Cell	-0.0699435	0.0304379	0.0345311
CCR2 on CD62L+ plasmacytoid Dendritic Cell	-0.0818687	0.0318091	0.0197208
CCR2 on granulocyte	0.019324	0.0348698	0.587625
CD14 on Monocytic Myeloid-Derived Suppressor Cells	-0.0412165	0.0411909	0.327889
CD14 on CD33+ HLA DR+ CD14dim	-0.015084	0.0970474	0.878555
CD14 on CD33dim HLA DR+ CD11b+	-0.0291047	0.0561819	0.611516
CD4 on CD4+ T cell	0.0384353	0.040328	0.351934
CD4 on Central Memory CD4+ T cell	0.0688927	0.0459739	0.157885
CD4 on naive CD4+ T cell	0.0644592	0.0433602	0.154428
CD4 on Effector Memory CD4+ T cell	-0.0176064	0.0307339	0.573823
CD4 on Terminally Differentiated CD4+ T cell	-0.00670038	0.0333851	0.842697
CD4 on CD45RA+ CD4+ T cell	0.0473716	0.042591	0.276615
CD19 on B cell	-0.0200754	0.0280069	0.480414
CD39 on CD39+ CD8+ T cell	-0.0619219	0.0453247	0.185684
CD39 on CD39+ activated CD4 regulatory T cell	0.0100235	0.0373699	0.791576
CD39 on CD39+ secreting CD4 regulatory T cell	0.00865153	0.0292356	0.770498
CD39 on CD39+ CD4+ T cell	-0.0148429	0.054185	0.787257
CD39 on granulocyte	-0.00817127	0.0414713	0.84546
CD39 on monocyte	-0.0188589	0.0297601	0.533459
CD80 on myeloid Dendritic Cell	0.0453609	0.0289367	0.130069
CD80 on CD62L+ myeloid Dendritic Cell	0.0133673	0.0302059	0.662061
CD80 on plasmacytoid Dendritic Cell	0.0494553	0.0286623	0.101573
CD80 on CD62L+ plasmacytoid Dendritic Cell	0.0375079	0.028294	0.201536
CD80 on monocyte	0.0165559	0.0377941	0.666286
CD80 on granulocyte	0.0382486	0.0262602	0.155303
CD45 on CD33+ HLA DR+ CD14-	0.111323	0.106711	0.312353
CD45 on CD33+ HLA DR+ CD14dim	-0.0215424	0.0345674	0.543932
CD45 on CD33dim HLA DR+ CD11b-	-0.00246057	0.0864404	0.978085
CD45 on CD33- HLA DR-	-0.0194287	0.0635956	0.765217
CD45 on CD33- HLA DR+	0.00739934	0.0294826	0.804064
CD45 on Granulocytic Myeloid-Derived Suppressor Cells	0.0241137	0.049864	0.635229
CD45 on CD66b++ myelod cell	0.0444284	0.046248	0.354254
CD45 on Monocytic Myeloid-Derived Suppressor Cells	0.0194642	0.0530173	0.71943
CD45 on CD33dim HLA DR-	0.00170039	0.0631775	0.978861
CD45 on basophil	0.0365705	0.0496056	0.471659
CD45 on Immature Myeloid-Derived Suppressor Cells	0.0057733	0.0634543	0.929498
CD45 on CD33+ HLA DR+	-0.0141053	0.042686	0.745958
CD8 on Central Memory CD8+ T cell	-0.0136689	0.0713529	0.851571
CD8 on naive CD8+ T cell	-0.0750169	0.0625587	0.249073
CD8 on Effector Memory CD8+ T cell	-0.0551757	0.0361567	0.141255
CD8 on Terminally Differentiated CD8+ T cell	-0.0317912	0.0402687	0.442999
CD8 on CD8+ T cell	0.0375254	0.036119	0.309188
CD8 on Natural Killer T	-0.00855023	0.0450031	0.851705
CD8 on HLA DR+ CD8+ T cell	-0.0340287	0.0263582	0.210101
CD4 on CD39+ CD4+ T cell	-0.0578234	0.0417935	0.178727
CD4 on CD28+ CD4+ T cell	0.0388507	0.049878	0.445623
CD4 on CD4 regulatory T cell	0.0292939	0.0290174	0.322025
CD4 on resting CD4 regulatory T cell	0.0791614	0.0458398	0.112119
CD4 on CD39+ resting CD4 regulatory T cell	-0.00249249	0.0567139	0.965733
CD4 on activated CD4 regulatory T cell	0.051417	0.0316841	0.118875
CD4 on CD39+ activated CD4 regulatory T cell	0.01987	0.0409874	0.632849
CD4 on secreting CD4 regulatory T cell	-0.011326	0.0316482	0.723567
CD4 on CD39+ secreting CD4 regulatory T cell	0.0549066	0.0366254	0.149456
CD4 on activated & secreting CD4 regulatory T cell	0.0307013	0.0281704	0.284756
SSC-A on myeloid Dendritic Cell	-0.0138737	0.0273062	0.617928
SSC-A on plasmacytoid Dendritic Cell	0.037373	0.0302482	0.2291
SSC-A on monocyte	0.0174031	0.044106	0.697333
SSC-A on CD14+ monocyte	0.0200705	0.0346929	0.569066
SSC-A on B cell	-0.100589	0.0460117	0.0513098
SSC-A on Natural Killer	0.00508287	0.0336257	0.881364
SSC-A on HLA DR+ Natural Killer	-0.0120055	0.0267896	0.657765
SSC-A on granulocyte	0.0485104	0.0356799	0.186594
SSC-A on lymphocyte	0.0707247	0.0637796	0.283867
SSC-A on T cell	-0.0185145	0.0292541	0.533979
SSC-A on CD4+ T cell	-0.0582573	0.0359039	0.117221
SSC-A on CD8+ T cell	0.0134826	0.0353267	0.707445
SSC-A on HLA DR+ T cell	-0.000919371	0.040449	0.982092
SSC-A on Natural Killer T	0.0199526	0.0245868	0.427672
SSC-A on HLA DR+ CD4+ T cell	-0.002855	0.0364139	0.938326
SSC-A on HLA DR+ CD8+ T cell	-0.0210966	0.03251	0.523103
CD11c on myeloid Dendritic Cell	-0.005675	0.0254143	0.824924
CD11c on CD62L+ myeloid Dendritic Cell	0.0237177	0.0305765	0.445512
CD11c on monocyte	0.0389625	0.0333807	0.259234
CD11c on granulocyte	0.0468097	0.0412751	0.270168
CD11b on CD14+ monocyte	-0.00458255	0.0324828	0.889377
CD11b on CD66b++ myeloid cell	0.0338775	0.0483214	0.49332
CD11b on Monocytic Myeloid-Derived Suppressor Cells	0.0291192	0.037174	0.446488
CD11b on CD33dim HLA DR-	0.0575269	0.0450347	0.216095
CD11b on basophil	0.114227	0.0588634	0.0690828
CD11b on CD33+ HLA DR+ CD14dim	0.00829633	0.0511689	0.873005
CD45RA on naive CD4+ T cell	0.00188965	0.0276971	0.946059
CD4RA on Terminally Differentiated CD4+ T cell	0.0187848	0.0239831	0.439422
CD45RA on naive CD8+ T cell	0.00359217	0.0356129	0.920613
CD45RA on Terminally Differentiated CD8+ T cell	-0.0565984	0.0599296	0.363585
CD45RA on resting CD4 regulatory T cell	-0.0127852	0.0383545	0.741451
CD45RA on CD39+ resting CD4 regulatory T cell	0.031902	0.0620042	0.625289
HLA DR on myeloid Dendritic Cell	-0.0388163	0.0439049	0.391573
HLA DR on plasmacytoid Dendritic Cell	-0.021674	0.0324195	0.511427
HLA DR on Dendritic Cell	-0.0387656	0.0405609	0.3526
HLA DR on Hematopoietic Stem Cell	-0.100615	0.275358	0.733317
HLA DR on CD33+ HLA DR+ CD14-	0.0259788	0.0397534	0.519915
HLA DR on CD33+ HLA DR+ CD14dim	0.016026	0.0421138	0.707998
HLA DR on CD33dim HLA DR+ CD11b+	-0.0164595	0.0299942	0.588961
HLA DR on CD33dim HLA DR+ CD11b-	-0.0348783	0.0422986	0.421737
HLA DR on CD33- HLA DR+	0.0225652	0.0418162	0.600207
HLA DR on HLA DR+ T cell	0.0261994	0.0361514	0.478486
HLA DR on HLA DR+ CD4+ T cell	0.0121579	0.0580106	0.836349
HLA DR on HLA DR+ CD8+ T cell	0.0718249	0.0434891	0.115962
HLA DR on B cell	-0.0611812	0.0357297	0.103108
HLA DR on HLA DR+ Natural Killer	0.0343511	0.0197953	0.0940869
CD8 on CD28+ CD45RA- CD8+ T cell	-0.0371956	0.0469579	0.442514
CD8 on CD28+ CD45RA+ CD8+ T cell	-0.0516107	0.0400308	0.210695
CD8 on CD28- CD8+ T cell	-0.0386258	0.0743452	0.60971
CD8 on CD39+ CD8+ T cell	-0.0526547	0.0559405	0.356793
