# Supplementary material for: Association between immune cells and allergic purpura: a Mendelian randomization study
Source: Ital J Pediatr. 2025 Apr 10;51:112. doi: 10.1186/s13052-025-01847-6 (PMC11987331; doi:10.1186/s13052-025-01847-6)
Supplement: Supplementary file 7 — Supplementary Material 7 [file 13052_2025_1847_MOESM7_ESM.xlsx]

## Sheet: Sheet1
Supplementary Table 6: The heterogeneity of immune cells instrumental variables.
exposure	method	Q	Q_df	Q_pval
IgD+ B cell %B cell	MR Egger	23.032	15	0.083463
IgD+ B cell %B cell	Inverse variance weighted	23.0584	16	0.112183
IgD+ B cell %B cell	MR Egger	19.8217	15	0.178879
IgD+ B cell %B cell	Inverse variance weighted	20.1356	16	0.214177
IgD+ B cell %B cell	MR Egger	4.47763	4	0.345208
IgD+ B cell %B cell	Inverse variance weighted	4.75041	5	0.447093
IgD+ B cell %B cell	MR Egger	11.7167	14	0.629041
IgD+ B cell %B cell	Inverse variance weighted	11.8894	15	0.687383
IgD+ B cell %B cell	MR Egger	46.7447	10	1.05079e-06
IgD+ B cell %B cell	Inverse variance weighted	81.698	11	6.92241e-13
IgD+ CD38+ B cell Absolute Count	MR Egger	19.7294	28	0.874127
IgD+ CD38+ B cell Absolute Count	Inverse variance weighted	19.8576	29	0.897298
IgD+ CD38+ B cell Absolute Count	MR Egger	28.2548	28	0.451011
IgD+ CD38+ B cell Absolute Count	Inverse variance weighted	33.8602	29	0.244413
IgD+ CD38+ B cell Absolute Count	MR Egger	35.3508	14	0.00130408
IgD+ CD38+ B cell Absolute Count	Inverse variance weighted	36.8818	15	0.00131678
IgD+ CD38+ B cell Absolute Count	MR Egger	30.8585	27	0.276986
IgD+ CD38+ B cell Absolute Count	Inverse variance weighted	30.9599	28	0.318863
IgD+ CD38+ B cell Absolute Count	MR Egger	35.0066	19	0.0139411
IgD+ CD38+ B cell Absolute Count	Inverse variance weighted	35.2539	20	0.0187929
IgD+ CD38dim B cell %B cell	MR Egger	19.336	14	0.152502
IgD+ CD38dim B cell %B cell	Inverse variance weighted	19.5147	15	0.191348
IgD+ CD38dim B cell %B cell	MR Egger	8.31963	14	0.872018
IgD+ CD38dim B cell %B cell	Inverse variance weighted	9.3178	15	0.860323
IgD+ CD38dim B cell %B cell	MR Egger	0.127202	2	0.938379
IgD+ CD38dim B cell %B cell	Inverse variance weighted	1.15367	3	0.764136
IgD+ CD38dim B cell %B cell	MR Egger	7.9846	13	0.844602
IgD+ CD38dim B cell %B cell	Inverse variance weighted	9.03221	14	0.828982
IgD+ CD38dim B cell %B cell	MR Egger	2.42698	7	0.932494
IgD+ CD38dim B cell %B cell	Inverse variance weighted	2.9043	8	0.940219
IgD+ CD38dim B cell Absolute Count	MR Egger	20.123	23	0.634483
IgD+ CD38dim B cell Absolute Count	Inverse variance weighted	20.3784	24	0.675064
IgD+ CD38dim B cell Absolute Count	MR Egger	25.2386	23	0.3381
IgD+ CD38dim B cell Absolute Count	Inverse variance weighted	25.2803	24	0.39066
IgD+ CD38dim B cell Absolute Count	MR Egger	4.11594	5	0.532847
IgD+ CD38dim B cell Absolute Count	Inverse variance weighted	4.24551	6	0.643491
IgD+ CD38dim B cell Absolute Count	MR Egger	19.2355	23	0.687476
IgD+ CD38dim B cell Absolute Count	Inverse variance weighted	20.2305	24	0.683593
IgD+ CD38dim B cell Absolute Count	MR Egger	27.4869	14	0.0166296
IgD+ CD38dim B cell Absolute Count	Inverse variance weighted	27.5112	15	0.0248369
IgD+ CD38- B cell %B cell	MR Egger	21.7116	22	0.477209
IgD+ CD38- B cell %B cell	Inverse variance weighted	22.3934	23	0.49662
IgD+ CD38- B cell %B cell	MR Egger	28.0179	22	0.175088
IgD+ CD38- B cell %B cell	Inverse variance weighted	30.4855	23	0.135966
IgD+ CD38- B cell %B cell	MR Egger	79.5596	7	1.69388e-14
IgD+ CD38- B cell %B cell	Inverse variance weighted	121.297	8	1.78921e-22
IgD+ CD38- B cell %B cell	MR Egger	17.4474	20	0.62376
IgD+ CD38- B cell %B cell	Inverse variance weighted	17.697	21	0.668089
IgD+ CD38- B cell %B cell	MR Egger	15.7001	13	0.265706
IgD+ CD38- B cell %B cell	Inverse variance weighted	17.3208	14	0.239483
IgD+ CD38- B cell Absolute Count	MR Egger	13.7732	16	0.615607
IgD+ CD38- B cell Absolute Count	Inverse variance weighted	13.8583	17	0.677104
IgD+ CD38- B cell Absolute Count	MR Egger	15.3359	16	0.500188
IgD+ CD38- B cell Absolute Count	Inverse variance weighted	16.4049	17	0.495331
IgD+ CD38- B cell Absolute Count	MR Egger	5.39352	6	0.494419
IgD+ CD38- B cell Absolute Count	Inverse variance weighted	5.40974	7	0.610092
IgD+ CD38- B cell Absolute Count	MR Egger	14.7531	15	0.469342
IgD+ CD38- B cell Absolute Count	Inverse variance weighted	16.319	16	0.430926
IgD+ CD38- B cell Absolute Count	MR Egger	47.8236	11	1.53485e-06
IgD+ CD38- B cell Absolute Count	Inverse variance weighted	53.4412	12	3.43772e-07
Unswitched memory B cell %B cell	MR Egger	15.9084	30	0.983505
Unswitched memory B cell %B cell	Inverse variance weighted	16.4182	31	0.985163
Unswitched memory B cell %B cell	MR Egger	26.4721	30	0.650834
Unswitched memory B cell %B cell	Inverse variance weighted	29.0775	31	0.565199
Unswitched memory B cell %B cell	MR Egger	25.8612	7	0.000533251
Unswitched memory B cell %B cell	Inverse variance weighted	25.9526	8	0.0010701
Unswitched memory B cell %B cell	MR Egger	31.7639	30	0.378588
Unswitched memory B cell %B cell	Inverse variance weighted	32.982	31	0.37036
Unswitched memory B cell %B cell	MR Egger	13.6823	17	0.689448
Unswitched memory B cell %B cell	Inverse variance weighted	13.72	18	0.747153
Unswitched memory B cell Absolute Count	MR Egger	28.4198	20	0.099828
Unswitched memory B cell Absolute Count	Inverse variance weighted	29.0272	21	0.11335
Unswitched memory B cell Absolute Count	MR Egger	22.387	20	0.319887
Unswitched memory B cell Absolute Count	Inverse variance weighted	24.2576	21	0.280747
Unswitched memory B cell Absolute Count	MR Egger	12.7119	5	0.0262334
Unswitched memory B cell Absolute Count	Inverse variance weighted	16.9229	6	0.00957066
Unswitched memory B cell Absolute Count	MR Egger	12.4138	18	0.825156
Unswitched memory B cell Absolute Count	Inverse variance weighted	14.2341	19	0.769879
Unswitched memory B cell Absolute Count	MR Egger	9.87289	8	0.274061
Unswitched memory B cell Absolute Count	Inverse variance weighted	9.88355	9	0.359995
IgD- CD27- B cell %B cell	MR Egger	10.3904	14	0.733123
IgD- CD27- B cell %B cell	Inverse variance weighted	11.1198	15	0.744055
IgD- CD27- B cell %B cell	MR Egger	8.02072	14	0.888244
IgD- CD27- B cell %B cell	Inverse variance weighted	8.02681	15	0.922703
IgD- CD27- B cell %B cell	MR Egger	98.4519	5	1.12011e-19
IgD- CD27- B cell %B cell	Inverse variance weighted	151.077	6	4.57932e-30
IgD- CD27- B cell %B cell	MR Egger	10.071	14	0.756976
IgD- CD27- B cell %B cell	Inverse variance weighted	10.5424	15	0.784305
IgD- CD27- B cell %B cell	MR Egger	10.7325	10	0.378738
IgD- CD27- B cell %B cell	Inverse variance weighted	10.981	11	0.444855
IgD+ B cell Absolute Count	MR Egger	17.6287	15	0.282688
IgD+ B cell Absolute Count	Inverse variance weighted	20.353	16	0.204739
IgD+ B cell Absolute Count	MR Egger	16.7324	15	0.335113
IgD+ B cell Absolute Count	Inverse variance weighted	16.7412	16	0.402532
IgD+ B cell Absolute Count	MR Egger	6.10576e-07	1	0.999377
IgD+ B cell Absolute Count	Inverse variance weighted	1.00055	2	0.606363
IgD+ B cell Absolute Count	MR Egger	7.32851	12	0.835163
IgD+ B cell Absolute Count	Inverse variance weighted	7.35348	13	0.883029
IgD+ B cell Absolute Count	MR Egger	15.5372	7	0.0296973
IgD+ B cell Absolute Count	Inverse variance weighted	15.5414	8	0.049434
IgD- CD27- B cell Absolute Count	MR Egger	23.8354	25	0.528899
IgD- CD27- B cell Absolute Count	Inverse variance weighted	23.8703	26	0.583382
IgD- CD27- B cell Absolute Count	MR Egger	20.526	25	0.71872
IgD- CD27- B cell Absolute Count	Inverse variance weighted	21.9568	26	0.691059
IgD- CD27- B cell Absolute Count	MR Egger	13.5221	7	0.0603649
IgD- CD27- B cell Absolute Count	Inverse variance weighted	17.0527	8	0.0295649
IgD- CD27- B cell Absolute Count	MR Egger	16.0085	23	0.854904
IgD- CD27- B cell Absolute Count	Inverse variance weighted	19.804	24	0.707864
IgD- CD27- B cell Absolute Count	MR Egger	9.36021	11	0.588681
IgD- CD27- B cell Absolute Count	Inverse variance weighted	9.49903	12	0.659819
Switched memory B cell %B cell	MR Egger	19.9447	12	0.06814
Switched memory B cell %B cell	Inverse variance weighted	20.5435	13	0.082463
Switched memory B cell %B cell	MR Egger	12.9289	12	0.37423
Switched memory B cell %B cell	Inverse variance weighted	12.9608	13	0.450841
Switched memory B cell %B cell	MR Egger	4.92842	4	0.294721
Switched memory B cell %B cell	Inverse variance weighted	4.98309	5	0.417947
Switched memory B cell %B cell	MR Egger	12.564	12	0.401509
Switched memory B cell %B cell	Inverse variance weighted	12.6689	13	0.473696
Switched memory B cell %B cell	MR Egger	9.72732	6	0.136615
Switched memory B cell %B cell	Inverse variance weighted	9.79194	7	0.200674
Switched memory B cell Absolute Count	MR Egger	22.1219	23	0.512902
Switched memory B cell Absolute Count	Inverse variance weighted	22.6332	24	0.541528
Switched memory B cell Absolute Count	MR Egger	17.5024	23	0.783894
Switched memory B cell Absolute Count	Inverse variance weighted	20.5049	24	0.667729
Switched memory B cell Absolute Count	MR Egger	1.15005	3	0.765007
Switched memory B cell Absolute Count	Inverse variance weighted	2.53471	4	0.638432
Switched memory B cell Absolute Count	MR Egger	14.2357	20	0.818346
Switched memory B cell Absolute Count	Inverse variance weighted	14.7053	21	0.837443
Switched memory B cell Absolute Count	MR Egger	4.76885	7	0.688147
Switched memory B cell Absolute Count	Inverse variance weighted	5.06439	8	0.750672
Plasma Blast-Plasma Cell %B cell	MR Egger	24.7966	26	0.530513
Plasma Blast-Plasma Cell %B cell	Inverse variance weighted	25.168	27	0.56505
Plasma Blast-Plasma Cell %B cell	MR Egger	21.481	26	0.716728
Plasma Blast-Plasma Cell %B cell	Inverse variance weighted	21.6507	27	0.754908
Plasma Blast-Plasma Cell %B cell	MR Egger	4.1246	4	0.389406
Plasma Blast-Plasma Cell %B cell	Inverse variance weighted	5.07702	5	0.406553
Plasma Blast-Plasma Cell %B cell	MR Egger	15.7413	25	0.922316
Plasma Blast-Plasma Cell %B cell	Inverse variance weighted	15.953	26	0.937327
Plasma Blast-Plasma Cell %B cell	MR Egger	9.51927	10	0.48363
Plasma Blast-Plasma Cell %B cell	Inverse variance weighted	9.67209	11	0.560101
Plasma Blast-Plasma Cell Absolute Count	MR Egger	18.4625	22	0.678239
Plasma Blast-Plasma Cell Absolute Count	Inverse variance weighted	18.561	23	0.72639
Plasma Blast-Plasma Cell Absolute Count	MR Egger	15.6114	22	0.834691
Plasma Blast-Plasma Cell Absolute Count	Inverse variance weighted	15.9332	23	0.858113
Plasma Blast-Plasma Cell Absolute Count	MR Egger	0.081109	2	0.960257
Plasma Blast-Plasma Cell Absolute Count	Inverse variance weighted	2.15399	3	0.541067
Plasma Blast-Plasma Cell Absolute Count	MR Egger	13.8319	22	0.907338
Plasma Blast-Plasma Cell Absolute Count	Inverse variance weighted	15.7914	23	0.864052
Plasma Blast-Plasma Cell Absolute Count	MR Egger	11.5142	8	0.174232
Plasma Blast-Plasma Cell Absolute Count	Inverse variance weighted	12.1698	9	0.203907
Memory B cell %B cell	MR Egger	21.4905	26	0.716223
Memory B cell %B cell	Inverse variance weighted	21.6168	27	0.756587
Memory B cell %B cell	MR Egger	39.4368	26	0.0442632
Memory B cell %B cell	Inverse variance weighted	39.6217	27	0.0555631
Memory B cell %B cell	MR Egger	17.0736	8	0.0293517
Memory B cell %B cell	Inverse variance weighted	17.0771	9	0.0475219
Memory B cell %B cell	MR Egger	25.0571	25	0.459176
Memory B cell %B cell	Inverse variance weighted	29.9804	26	0.268425
Memory B cell %B cell	MR Egger	12.193	16	0.730591
Memory B cell %B cell	Inverse variance weighted	13.7153	17	0.687144
Memory B cell Absolute Count	MR Egger	11.0089	14	0.685336
Memory B cell Absolute Count	Inverse variance weighted	13.371	15	0.573668
Memory B cell Absolute Count	MR Egger	20.0572	14	0.128349
Memory B cell Absolute Count	Inverse variance weighted	20.0987	15	0.168179
Memory B cell Absolute Count	MR Egger	1.90595	3	0.592155
Memory B cell Absolute Count	Inverse variance weighted	2.29009	4	0.682575
Memory B cell Absolute Count	MR Egger	12.6379	13	0.476158
Memory B cell Absolute Count	Inverse variance weighted	12.7118	14	0.549329
Memory B cell Absolute Count	MR Egger	0.999747	5	0.962586
Memory B cell Absolute Count	Inverse variance weighted	2.81179	6	0.832071
Naive-mature B cell %B cell	MR Egger	23.0867	26	0.62804
Naive-mature B cell %B cell	Inverse variance weighted	28.2318	27	0.3991
Naive-mature B cell %B cell	MR Egger	36.1833	26	0.0883492
Naive-mature B cell %B cell	Inverse variance weighted	37.3145	27	0.0893459
Naive-mature B cell %B cell	MR Egger	14.9678	6	0.0205087
Naive-mature B cell %B cell	Inverse variance weighted	15.3455	7	0.0318168
Naive-mature B cell %B cell	MR Egger	27.4	25	0.336203
Naive-mature B cell %B cell	Inverse variance weighted	27.6381	26	0.376495
Naive-mature B cell %B cell	MR Egger	12.0989	16	0.737142
Naive-mature B cell %B cell	Inverse variance weighted	14.14	17	0.657169
Naive-mature B cell Absolute Count	MR Egger	12.0989	21	0.93691
Naive-mature B cell Absolute Count	Inverse variance weighted	12.1245	22	0.954755
Naive-mature B cell Absolute Count	MR Egger	23.8723	21	0.299286
Naive-mature B cell Absolute Count	Inverse variance weighted	25.8875	22	0.256543
Naive-mature B cell Absolute Count	MR Egger	4.25272	7	0.750252
Naive-mature B cell Absolute Count	Inverse variance weighted	4.54314	8	0.805102
Naive-mature B cell Absolute Count	MR Egger	23.6912	20	0.256142
Naive-mature B cell Absolute Count	Inverse variance weighted	23.8392	21	0.300916
Naive-mature B cell Absolute Count	MR Egger	10.224	12	0.596321
Naive-mature B cell Absolute Count	Inverse variance weighted	10.2633	13	0.672274
IgD- CD38+ B cell %B cell	MR Egger	16.5117	16	0.417851
IgD- CD38+ B cell %B cell	Inverse variance weighted	16.8333	17	0.465711
IgD- CD38+ B cell %B cell	MR Egger	15.2325	16	0.50768
IgD- CD38+ B cell %B cell	Inverse variance weighted	15.6326	17	0.550016
IgD- CD38+ B cell %B cell	MR Egger	9.79947	3	0.0203499
IgD- CD38+ B cell %B cell	Inverse variance weighted	10.0005	4	0.0404198
IgD- CD38+ B cell %B cell	MR Egger	9.97161	16	0.868107
IgD- CD38+ B cell %B cell	Inverse variance weighted	10.3081	17	0.890195
IgD- CD38+ B cell %B cell	MR Egger	14.1498	14	0.438614
IgD- CD38+ B cell %B cell	Inverse variance weighted	14.8453	15	0.46262
IgD+ CD24+ B cell %B cell	MR Egger	21.542	19	0.307641
IgD+ CD24+ B cell %B cell	Inverse variance weighted	21.56	20	0.364856
IgD+ CD24+ B cell %B cell	MR Egger	20.7694	19	0.349679
IgD+ CD24+ B cell %B cell	Inverse variance weighted	20.99	20	0.397724
IgD+ CD24+ B cell %B cell	MR Egger	3.41923	2	0.180935
IgD+ CD24+ B cell %B cell	Inverse variance weighted	6.30899	3	0.0975074
IgD+ CD24+ B cell %B cell	MR Egger	21.7542	18	0.243079
IgD+ CD24+ B cell %B cell	Inverse variance weighted	21.9078	19	0.28887
IgD+ CD24+ B cell %B cell	MR Egger	8.44264	10	0.585684
IgD+ CD24+ B cell %B cell	Inverse variance weighted	13.1018	11	0.286721
IgD+ CD24+ B cell Absolute Count	MR Egger	19.8844	21	0.528592
IgD+ CD24+ B cell Absolute Count	Inverse variance weighted	19.8855	22	0.590204
IgD+ CD24+ B cell Absolute Count	MR Egger	25.4054	21	0.230033
IgD+ CD24+ B cell Absolute Count	Inverse variance weighted	25.5762	22	0.270323
IgD+ CD24+ B cell Absolute Count	MR Egger	2.99992	3	0.391637
IgD+ CD24+ B cell Absolute Count	Inverse variance weighted	3.32541	4	0.504917
IgD+ CD24+ B cell Absolute Count	MR Egger	15.3309	19	0.701346
IgD+ CD24+ B cell Absolute Count	Inverse variance weighted	16.7285	20	0.670525
IgD+ CD24+ B cell Absolute Count	MR Egger	8.53425	11	0.664797
IgD+ CD24+ B cell Absolute Count	Inverse variance weighted	8.54209	12	0.741464
IgD- CD24- B cell %B cell	MR Egger	11.9411	16	0.748026
IgD- CD24- B cell %B cell	Inverse variance weighted	12.7814	17	0.750694
IgD- CD24- B cell %B cell	MR Egger	16.2454	16	0.435972
IgD- CD24- B cell %B cell	Inverse variance weighted	16.4344	17	0.493274
IgD- CD24- B cell %B cell	MR Egger	7.88264	9	0.546015
IgD- CD24- B cell %B cell	Inverse variance weighted	8.10186	10	0.618888
IgD- CD24- B cell %B cell	MR Egger	7.45694	16	0.963417
IgD- CD24- B cell %B cell	Inverse variance weighted	8.49687	17	0.954738
IgD- CD24- B cell %B cell	MR Egger	6.02377	9	0.737537
IgD- CD24- B cell %B cell	Inverse variance weighted	8.90491	10	0.541151
IgD- CD24- B cell Absolute Count	MR Egger	24.0043	16	0.089411
IgD- CD24- B cell Absolute Count	Inverse variance weighted	24.6407	17	0.103045
IgD- CD24- B cell Absolute Count	MR Egger	14.0163	16	0.597499
IgD- CD24- B cell Absolute Count	Inverse variance weighted	15.4197	17	0.565277
IgD- CD24- B cell Absolute Count	MR Egger	2.3291	3	0.506968
IgD- CD24- B cell Absolute Count	Inverse variance weighted	2.42618	4	0.657901
IgD- CD24- B cell Absolute Count	MR Egger	12.9467	16	0.676652
IgD- CD24- B cell Absolute Count	Inverse variance weighted	17.7803	17	0.402827
IgD- CD24- B cell Absolute Count	MR Egger	7.63797	7	0.365597
IgD- CD24- B cell Absolute Count	Inverse variance weighted	8.83372	8	0.356517
IgD+ CD24- B cell %B cell	MR Egger	10.9111	18	0.898091
IgD+ CD24- B cell %B cell	Inverse variance weighted	17.5211	19	0.554611
IgD+ CD24- B cell %B cell	MR Egger	27.5746	18	0.0688315
IgD+ CD24- B cell %B cell	Inverse variance weighted	27.9404	19	0.0845825
IgD+ CD24- B cell %B cell	MR Egger	3.19766	6	0.78366
IgD+ CD24- B cell %B cell	Inverse variance weighted	3.20738	7	0.865178
IgD+ CD24- B cell %B cell	MR Egger	14.3251	16	0.574509
IgD+ CD24- B cell %B cell	Inverse variance weighted	14.5479	17	0.628013
IgD+ CD24- B cell %B cell	MR Egger	8.20148	10	0.609164
IgD+ CD24- B cell %B cell	Inverse variance weighted	9.03257	11	0.618886
IgD+ CD24- B cell Absolute Count	MR Egger	17.0206	21	0.709857
IgD+ CD24- B cell Absolute Count	Inverse variance weighted	19.4995	22	0.614318
IgD+ CD24- B cell Absolute Count	MR Egger	27.1777	21	0.165048
IgD+ CD24- B cell Absolute Count	Inverse variance weighted	27.2269	22	0.202736
IgD+ CD24- B cell Absolute Count	MR Egger	6.06189	4	0.194574
IgD+ CD24- B cell Absolute Count	Inverse variance weighted	6.87245	5	0.230301
IgD+ CD24- B cell Absolute Count	MR Egger	19.1126	20	0.514517
IgD+ CD24- B cell Absolute Count	Inverse variance weighted	19.6085	21	0.546165
IgD+ CD24- B cell Absolute Count	MR Egger	12.8365	8	0.117599
IgD+ CD24- B cell Absolute Count	Inverse variance weighted	14.4685	9	0.106608
CD24+ CD27+ B cell %B cell	MR Egger	29.3024	24	0.208959
CD24+ CD27+ B cell %B cell	Inverse variance weighted	30.1518	25	0.218657
CD24+ CD27+ B cell %B cell	MR Egger	22.0626	24	0.575527
CD24+ CD27+ B cell %B cell	Inverse variance weighted	22.1656	25	0.626163
CD24+ CD27+ B cell %B cell	MR Egger	7.17724	3	0.0664581
CD24+ CD27+ B cell %B cell	Inverse variance weighted	7.31465	4	0.120165
CD24+ CD27+ B cell %B cell	MR Egger	38.196	23	0.0242651
CD24+ CD27+ B cell %B cell	Inverse variance weighted	38.3297	24	0.0320686
CD24+ CD27+ B cell %B cell	MR Egger	5.90841	13	0.949423
CD24+ CD27+ B cell %B cell	Inverse variance weighted	6.23238	14	0.96029
CD24+ CD27+ B cell Absolute Count	MR Egger	21.4988	24	0.609153
CD24+ CD27+ B cell Absolute Count	Inverse variance weighted	21.9944	25	0.636065
CD24+ CD27+ B cell Absolute Count	MR Egger	24.7892	24	0.417287
CD24+ CD27+ B cell Absolute Count	Inverse variance weighted	28.7914	25	0.272732
CD24+ CD27+ B cell Absolute Count	MR Egger	5.43031	7	0.607603
CD24+ CD27+ B cell Absolute Count	Inverse variance weighted	8.31575	8	0.403251
CD24+ CD27+ B cell Absolute Count	MR Egger	20.5731	23	0.607138
CD24+ CD27+ B cell Absolute Count	Inverse variance weighted	23.4291	24	0.494602
CD24+ CD27+ B cell Absolute Count	MR Egger	9.56651	12	0.653932
CD24+ CD27+ B cell Absolute Count	Inverse variance weighted	11.8087	13	0.543388
CD20- B cell %B cell	MR Egger	34.7532	17	0.00670224
CD20- B cell %B cell	Inverse variance weighted	34.7612	18	0.0101282
CD20- B cell %B cell	MR Egger	17.6836	17	0.409059
CD20- B cell %B cell	Inverse variance weighted	17.6877	18	0.476395
CD20- B cell %B cell	MR Egger	3.29362	5	0.654818
CD20- B cell %B cell	Inverse variance weighted	4.93873	6	0.551695
CD20- B cell %B cell	MR Egger	11.3858	17	0.835819
CD20- B cell %B cell	Inverse variance weighted	11.6265	18	0.86591
CD20- B cell %B cell	MR Egger	2.68858	6	0.846794
CD20- B cell %B cell	Inverse variance weighted	3.42368	7	0.843242
IgD- CD38+ B cell Absolute Count	MR Egger	12.7645	20	0.88726
IgD- CD38+ B cell Absolute Count	Inverse variance weighted	12.7814	21	0.916087
IgD- CD38+ B cell Absolute Count	MR Egger	32.0505	20	0.0427632
IgD- CD38+ B cell Absolute Count	Inverse variance weighted	32.2734	21	0.0549216
IgD- CD38+ B cell Absolute Count	MR Egger	8.78246	5	0.118062
IgD- CD38+ B cell Absolute Count	Inverse variance weighted	13.6874	6	0.0333296
IgD- CD38+ B cell Absolute Count	MR Egger	13.5253	19	0.810631
IgD- CD38+ B cell Absolute Count	Inverse variance weighted	15.5223	20	0.745784
IgD- CD38+ B cell Absolute Count	MR Egger	6.66086	16	0.979258
IgD- CD38+ B cell Absolute Count	Inverse variance weighted	8.14574	17	0.96333
CD20- B cell Absolute Count	MR Egger	45.0859	22	0.00258807
CD20- B cell Absolute Count	Inverse variance weighted	46.0372	23	0.00295947
CD20- B cell Absolute Count	MR Egger	23.6653	22	0.365015
CD20- B cell Absolute Count	Inverse variance weighted	25.0794	23	0.346204
CD20- B cell Absolute Count	MR Egger	6.68084	5	0.245479
CD20- B cell Absolute Count	Inverse variance weighted	7.89899	6	0.245598
CD20- B cell Absolute Count	MR Egger	11.9285	21	0.941528
CD20- B cell Absolute Count	Inverse variance weighted	16.1247	22	0.809651
CD20- B cell Absolute Count	MR Egger	19.4408	13	0.110057
CD20- B cell Absolute Count	Inverse variance weighted	20.835	14	0.105937
CD20- CD38- B cell %B cell	MR Egger	27.0209	24	0.303482
CD20- CD38- B cell %B cell	Inverse variance weighted	27.1145	25	0.350191
CD20- CD38- B cell %B cell	MR Egger	21.9411	24	0.582782
CD20- CD38- B cell %B cell	Inverse variance weighted	21.9922	25	0.636192
CD20- CD38- B cell %B cell	MR Egger	7.03861	5	0.217784
CD20- CD38- B cell %B cell	Inverse variance weighted	7.80971	6	0.252378
CD20- CD38- B cell %B cell	MR Egger	13.3891	21	0.894384
CD20- CD38- B cell %B cell	Inverse variance weighted	13.861	22	0.906338
CD20- CD38- B cell %B cell	MR Egger	13.194	9	0.154022
CD20- CD38- B cell %B cell	Inverse variance weighted	13.4591	10	0.199121
CD20- CD38- B cell Absolute Count	MR Egger	18.0197	15	0.261629
CD20- CD38- B cell Absolute Count	Inverse variance weighted	18.0777	16	0.319368
CD20- CD38- B cell Absolute Count	MR Egger	17.2059	15	0.306704
CD20- CD38- B cell Absolute Count	Inverse variance weighted	17.2708	16	0.368288
CD20- CD38- B cell Absolute Count	MR Egger	5.54319	3	0.136078
CD20- CD38- B cell Absolute Count	Inverse variance weighted	7.00967	4	0.135378
CD20- CD38- B cell Absolute Count	MR Egger	5.31306	13	0.96764
CD20- CD38- B cell Absolute Count	Inverse variance weighted	7.1099	14	0.930392
CD20- CD38- B cell Absolute Count	MR Egger	3.58271	5	0.610912
CD20- CD38- B cell Absolute Count	Inverse variance weighted	3.66507	6	0.721894
IgD+ B cell %Lymphocyte	MR Egger	23.3447	17	0.138363
IgD+ B cell %Lymphocyte	Inverse variance weighted	26.6944	18	0.0849081
IgD+ B cell %Lymphocyte	MR Egger	15.0135	17	0.594512
IgD+ B cell %Lymphocyte	Inverse variance weighted	15.0214	18	0.660499
IgD+ B cell %Lymphocyte	MR Egger	8.80889	4	0.066058
IgD+ B cell %Lymphocyte	Inverse variance weighted	10.5508	5	0.0610503
IgD+ B cell %Lymphocyte	MR Egger	12.586	16	0.702753
IgD+ B cell %Lymphocyte	Inverse variance weighted	15.2646	17	0.57643
IgD+ B cell %Lymphocyte	MR Egger	29.421	11	0.0019522
IgD+ B cell %Lymphocyte	Inverse variance weighted	30.1231	12	0.00267567
IgD- CD38+ B cell %lymphocyte	MR Egger	20.0496	29	0.891378
IgD- CD38+ B cell %lymphocyte	Inverse variance weighted	20.2438	30	0.910039
IgD- CD38+ B cell %lymphocyte	MR Egger	41.9242	29	0.0570462
IgD- CD38+ B cell %lymphocyte	Inverse variance weighted	42.547	30	0.0642013
IgD- CD38+ B cell %lymphocyte	MR Egger	25.4254	10	0.00459488
IgD- CD38+ B cell %lymphocyte	Inverse variance weighted	25.5907	11	0.00746352
IgD- CD38+ B cell %lymphocyte	MR Egger	23.3094	28	0.717404
IgD- CD38+ B cell %lymphocyte	Inverse variance weighted	24.5931	29	0.699178
IgD- CD38+ B cell %lymphocyte	MR Egger	24.7258	17	0.101018
IgD- CD38+ B cell %lymphocyte	Inverse variance weighted	24.73	18	0.132536
IgD- CD38dim B cell %lymphocyte	MR Egger	19.4267	23	0.676197
IgD- CD38dim B cell %lymphocyte	Inverse variance weighted	20.9765	24	0.640111
IgD- CD38dim B cell %lymphocyte	MR Egger	27.3227	23	0.242482
IgD- CD38dim B cell %lymphocyte	Inverse variance weighted	27.6669	24	0.274341
IgD- CD38dim B cell %lymphocyte	MR Egger	7.1588	9	0.62059
IgD- CD38dim B cell %lymphocyte	Inverse variance weighted	7.30368	10	0.696498
IgD- CD38dim B cell %lymphocyte	MR Egger	14.3638	21	0.853469
IgD- CD38dim B cell %lymphocyte	Inverse variance weighted	14.5021	22	0.882705
IgD- CD38dim B cell %lymphocyte	MR Egger	13.5513	11	0.258825
IgD- CD38dim B cell %lymphocyte	Inverse variance weighted	14.0105	12	0.300036
IgD- CD38- B cell %lymphocyte	MR Egger	24.5775	27	0.598128
IgD- CD38- B cell %lymphocyte	Inverse variance weighted	26.5479	28	0.542953
IgD- CD38- B cell %lymphocyte	MR Egger	36.6211	27	0.10236
IgD- CD38- B cell %lymphocyte	Inverse variance weighted	39.2119	28	0.0775742
IgD- CD38- B cell %lymphocyte	MR Egger	5.74378	6	0.452495
IgD- CD38- B cell %lymphocyte	Inverse variance weighted	6.10778	7	0.527223
IgD- CD38- B cell %lymphocyte	MR Egger	22.7105	25	0.594466
IgD- CD38- B cell %lymphocyte	Inverse variance weighted	22.7111	26	0.649237
IgD- CD38- B cell %lymphocyte	MR Egger	7.72199	14	0.903301
IgD- CD38- B cell %lymphocyte	Inverse variance weighted	7.93687	15	0.926289
IgD- CD38dim B cell %B cell	MR Egger	20.9194	24	0.643478
IgD- CD38dim B cell %B cell	Inverse variance weighted	22.1331	25	0.628045
IgD- CD38dim B cell %B cell	MR Egger	16.4715	24	0.87031
IgD- CD38dim B cell %B cell	Inverse variance weighted	16.7779	25	0.889693
IgD- CD38dim B cell %B cell	MR Egger	19.6937	8	0.0115592
IgD- CD38dim B cell %B cell	Inverse variance weighted	21.1861	9	0.0118494
IgD- CD38dim B cell %B cell	MR Egger	22.8902	23	0.467201
IgD- CD38dim B cell %B cell	Inverse variance weighted	23.3606	24	0.498604
IgD- CD38dim B cell %B cell	MR Egger	7.35354	15	0.947087
IgD- CD38dim B cell %B cell	Inverse variance weighted	8.04281	16	0.947582
IgD+ CD38+ B cell %lymphocyte	MR Egger	25.2182	24	0.393982
IgD+ CD38+ B cell %lymphocyte	Inverse variance weighted	25.2735	25	0.447134
IgD+ CD38+ B cell %lymphocyte	MR Egger	13.8284	24	0.950431
IgD+ CD38+ B cell %lymphocyte	Inverse variance weighted	17.4577	25	0.864528
IgD+ CD38+ B cell %lymphocyte	MR Egger	33.3578	9	0.000115687
IgD+ CD38+ B cell %lymphocyte	Inverse variance weighted	36.8392	10	6.03354e-05
IgD+ CD38+ B cell %lymphocyte	MR Egger	23.6377	23	0.424094
IgD+ CD38+ B cell %lymphocyte	Inverse variance weighted	23.642	24	0.482215
IgD+ CD38+ B cell %lymphocyte	MR Egger	102.403	18	8.02156e-14
IgD+ CD38+ B cell %lymphocyte	Inverse variance weighted	102.42	19	1.94814e-13
IgD+ CD38dim B cell %lymphocyte	MR Egger	51.8089	32	0.0148087
IgD+ CD38dim B cell %lymphocyte	Inverse variance weighted	51.9731	33	0.0190029
IgD+ CD38dim B cell %lymphocyte	MR Egger	37.8292	32	0.220398
IgD+ CD38dim B cell %lymphocyte	Inverse variance weighted	39.3646	33	0.206391
IgD+ CD38dim B cell %lymphocyte	MR Egger	15.2775	6	0.0182047
IgD+ CD38dim B cell %lymphocyte	Inverse variance weighted	19.9871	7	0.00559771
IgD+ CD38dim B cell %lymphocyte	MR Egger	30.8364	30	0.423482
IgD+ CD38dim B cell %lymphocyte	Inverse variance weighted	31.0508	31	0.463657
IgD+ CD38dim B cell %lymphocyte	MR Egger	46.4586	16	8.267e-05
IgD+ CD38dim B cell %lymphocyte	Inverse variance weighted	46.5102	17	0.000144589
IgD+ CD38- B cell %lymphocyte	MR Egger	9.38195	18	0.950227
IgD+ CD38- B cell %lymphocyte	Inverse variance weighted	10.0853	19	0.950811
IgD+ CD38- B cell %lymphocyte	MR Egger	36.1499	18	0.00675038
IgD+ CD38- B cell %lymphocyte	Inverse variance weighted	36.7597	19	0.00850227
IgD+ CD38- B cell %lymphocyte	MR Egger	11.3284	8	0.183774
IgD+ CD38- B cell %lymphocyte	Inverse variance weighted	12.038	9	0.211173
IgD+ CD38- B cell %lymphocyte	MR Egger	21.4376	17	0.207324
IgD+ CD38- B cell %lymphocyte	Inverse variance weighted	23.2713	18	0.18038
IgD+ CD38- B cell %lymphocyte	MR Egger	6.7245	11	0.820935
IgD+ CD38- B cell %lymphocyte	Inverse variance weighted	6.72505	12	0.875235
Unswitched memory B cell %lymphocyte	MR Egger	28.0536	22	0.173913
Unswitched memory B cell %lymphocyte	Inverse variance weighted	28.7326	23	0.189338
Unswitched memory B cell %lymphocyte	MR Egger	23.0374	22	0.399622
Unswitched memory B cell %lymphocyte	Inverse variance weighted	27.0308	23	0.254657
Unswitched memory B cell %lymphocyte	MR Egger	25.6975	9	0.00228917
Unswitched memory B cell %lymphocyte	Inverse variance weighted	27.0533	10	0.00255428
Unswitched memory B cell %lymphocyte	MR Egger	8.78285	20	0.985289
Unswitched memory B cell %lymphocyte	Inverse variance weighted	10.9502	21	0.963748
Unswitched memory B cell %lymphocyte	MR Egger	14.8921	11	0.187489
Unswitched memory B cell %lymphocyte	Inverse variance weighted	14.8954	12	0.247207
IgD- CD27- B cell %lymphocyte	MR Egger	15.8664	16	0.462326
IgD- CD27- B cell %lymphocyte	Inverse variance weighted	15.8738	17	0.532797
IgD- CD27- B cell %lymphocyte	MR Egger	9.34846	16	0.898372
IgD- CD27- B cell %lymphocyte	Inverse variance weighted	9.48977	17	0.923634
IgD- CD27- B cell %lymphocyte	MR Egger	21.1581	3	9.76113e-05
IgD- CD27- B cell %lymphocyte	Inverse variance weighted	26.6541	4	2.33501e-05
IgD- CD27- B cell %lymphocyte	MR Egger	8.14945	14	0.881396
IgD- CD27- B cell %lymphocyte	Inverse variance weighted	8.7129	15	0.892044
IgD- CD27- B cell %lymphocyte	MR Egger	10.9871	7	0.139181
IgD- CD27- B cell %lymphocyte	Inverse variance weighted	12.0155	8	0.150513
Switched memory B cell %lymphocyte	MR Egger	20.0885	16	0.216261
Switched memory B cell %lymphocyte	Inverse variance weighted	20.0914	17	0.269581
Switched memory B cell %lymphocyte	MR Egger	23.159	16	0.10955
Switched memory B cell %lymphocyte	Inverse variance weighted	23.5875	17	0.131083
Switched memory B cell %lymphocyte	MR Egger	6.51253	5	0.25949
Switched memory B cell %lymphocyte	Inverse variance weighted	6.52116	6	0.367405
Switched memory B cell %lymphocyte	MR Egger	10.9685	16	0.811423
Switched memory B cell %lymphocyte	Inverse variance weighted	11.182	17	0.846948
Switched memory B cell %lymphocyte	MR Egger	6.51663	8	0.589563
Switched memory B cell %lymphocyte	Inverse variance weighted	6.60906	9	0.677748
Plasma Blast-Plasma Cell %lymphocyte	MR Egger	12.3259	17	0.780011
Plasma Blast-Plasma Cell %lymphocyte	Inverse variance weighted	12.5886	18	0.81541
Plasma Blast-Plasma Cell %lymphocyte	MR Egger	20.3393	17	0.257244
Plasma Blast-Plasma Cell %lymphocyte	Inverse variance weighted	20.4405	18	0.308576
Plasma Blast-Plasma Cell %lymphocyte	MR Egger	0.968759	2	0.616079
Plasma Blast-Plasma Cell %lymphocyte	Inverse variance weighted	0.977745	3	0.806637
Plasma Blast-Plasma Cell %lymphocyte	MR Egger	11.3487	17	0.837875
Plasma Blast-Plasma Cell %lymphocyte	Inverse variance weighted	11.8139	18	0.856696
Plasma Blast-Plasma Cell %lymphocyte	MR Egger	8.17681	9	0.516431
Plasma Blast-Plasma Cell %lymphocyte	Inverse variance weighted	8.19227	10	0.610062
Memory B cell %lymphocyte	MR Egger	20.7014	26	0.757206
Memory B cell %lymphocyte	Inverse variance weighted	20.7525	27	0.797744
Memory B cell %lymphocyte	MR Egger	30.9159	26	0.231417
Memory B cell %lymphocyte	Inverse variance weighted	32.0737	27	0.229365
Memory B cell %lymphocyte	MR Egger	0.205952	3	0.976623
Memory B cell %lymphocyte	Inverse variance weighted	2.28529	4	0.683449
Memory B cell %lymphocyte	MR Egger	25.0813	24	0.401355
Memory B cell %lymphocyte	Inverse variance weighted	25.4063	25	0.4398
Memory B cell %lymphocyte	MR Egger	4.79853	11	0.94053
Memory B cell %lymphocyte	Inverse variance weighted	4.82627	12	0.963531
Naive-mature B cell %lymphocyte	MR Egger	35.3457	21	0.0258639
Naive-mature B cell %lymphocyte	Inverse variance weighted	35.349	22	0.035611
Naive-mature B cell %lymphocyte	MR Egger	32.7615	21	0.04893
Naive-mature B cell %lymphocyte	Inverse variance weighted	35.3811	22	0.0353346
Naive-mature B cell %lymphocyte	MR Egger	6.64529	6	0.354899
Naive-mature B cell %lymphocyte	Inverse variance weighted	7.82452	7	0.348322
Naive-mature B cell %lymphocyte	MR Egger	28.7766	18	0.051178
Naive-mature B cell %lymphocyte	Inverse variance weighted	29.448	19	0.0592576
Naive-mature B cell %lymphocyte	MR Egger	31.2711	10	0.000529194
Naive-mature B cell %lymphocyte	Inverse variance weighted	32.5351	11	0.000625586
IgD- CD38dim B cell Absolute Count	MR Egger	19.3573	18	0.37014
IgD- CD38dim B cell Absolute Count	Inverse variance weighted	19.3592	19	0.434019
IgD- CD38dim B cell Absolute Count	MR Egger	25.6663	18	0.107637
IgD- CD38dim B cell Absolute Count	Inverse variance weighted	27.5475	19	0.0925325
IgD- CD38dim B cell Absolute Count	MR Egger	0.225606	1	0.634801
IgD- CD38dim B cell Absolute Count	Inverse variance weighted	1.53802	2	0.463472
IgD- CD38dim B cell Absolute Count	MR Egger	8.22651	16	0.941835
IgD- CD38dim B cell Absolute Count	Inverse variance weighted	8.38991	17	0.957484
IgD- CD38dim B cell Absolute Count	MR Egger	2.15282	3	0.5413
IgD- CD38dim B cell Absolute Count	Inverse variance weighted	3.66233	4	0.453629
IgD+ CD24+ B cell %lymphocyte	MR Egger	13.9314	13	0.378693
IgD+ CD24+ B cell %lymphocyte	Inverse variance weighted	13.9314	14	0.454834
IgD+ CD24+ B cell %lymphocyte	MR Egger	10.5454	13	0.648838
IgD+ CD24+ B cell %lymphocyte	Inverse variance weighted	10.7427	14	0.706121
IgD+ CD24+ B cell %lymphocyte	MR Egger	0.980514	3	0.805967
IgD+ CD24+ B cell %lymphocyte	Inverse variance weighted	1.55603	4	0.816673
IgD+ CD24+ B cell %lymphocyte	MR Egger	17.4032	13	0.181522
IgD+ CD24+ B cell %lymphocyte	Inverse variance weighted	17.443	14	0.233337
IgD+ CD24+ B cell %lymphocyte	MR Egger	2.45878	5	0.782689
IgD+ CD24+ B cell %lymphocyte	Inverse variance weighted	5.26486	6	0.510319
IgD- CD24- B cell %lymphocyte	MR Egger	13.5653	22	0.916186
IgD- CD24- B cell %lymphocyte	Inverse variance weighted	14.2069	23	0.920793
IgD- CD24- B cell %lymphocyte	MR Egger	26.258	22	0.240771
IgD- CD24- B cell %lymphocyte	Inverse variance weighted	30.5227	23	0.134977
IgD- CD24- B cell %lymphocyte	MR Egger	9.8513	7	0.197158
IgD- CD24- B cell %lymphocyte	Inverse variance weighted	10.5525	8	0.228368
IgD- CD24- B cell %lymphocyte	MR Egger	13.9225	22	0.904207
IgD- CD24- B cell %lymphocyte	Inverse variance weighted	14.3127	23	0.917564
IgD- CD24- B cell %lymphocyte	MR Egger	15.7532	12	0.202805
IgD- CD24- B cell %lymphocyte	Inverse variance weighted	16.885	13	0.204615
IgD+ CD24- B cell %lymphocyte	MR Egger	32.7298	21	0.0493009
IgD+ CD24- B cell %lymphocyte	Inverse variance weighted	33.5072	22	0.0550865
IgD+ CD24- B cell %lymphocyte	MR Egger	18.0172	21	0.647917
IgD+ CD24- B cell %lymphocyte	Inverse variance weighted	19.0882	22	0.639878
IgD+ CD24- B cell %lymphocyte	MR Egger	20.9833	6	0.00184731
IgD+ CD24- B cell %lymphocyte	Inverse variance weighted	21.0245	7	0.00373399
IgD+ CD24- B cell %lymphocyte	MR Egger	17.8265	18	0.467138
IgD+ CD24- B cell %lymphocyte	Inverse variance weighted	17.9914	19	0.523013
IgD+ CD24- B cell %lymphocyte	MR Egger	26.6127	12	0.00878217
IgD+ CD24- B cell %lymphocyte	Inverse variance weighted	26.6407	13	0.0139282
CD24+ CD27+ B cell %lymphocyte	MR Egger	14.4744	23	0.912479
CD24+ CD27+ B cell %lymphocyte	Inverse variance weighted	15.1868	24	0.915175
CD24+ CD27+ B cell %lymphocyte	MR Egger	30.2308	23	0.14289
CD24+ CD27+ B cell %lymphocyte	Inverse variance weighted	30.3926	24	0.17208
CD24+ CD27+ B cell %lymphocyte	MR Egger	4.60308	4	0.330499
CD24+ CD27+ B cell %lymphocyte	Inverse variance weighted	5.0915	5	0.404816
CD24+ CD27+ B cell %lymphocyte	MR Egger	7.86261	21	0.995699
CD24+ CD27+ B cell %lymphocyte	Inverse variance weighted	9.01598	22	0.993248
CD24+ CD27+ B cell %lymphocyte	MR Egger	7.85974	8	0.44729
CD24+ CD27+ B cell %lymphocyte	Inverse variance weighted	10.2871	9	0.32775
CD20- B cell %lymphocyte	MR Egger	32.883	17	0.0116627
CD20- B cell %lymphocyte	Inverse variance weighted	35.6325	18	0.00786106
CD20- B cell %lymphocyte	MR Egger	15.0756	17	0.59004
CD20- B cell %lymphocyte	Inverse variance weighted	15.459	18	0.63025
CD20- B cell %lymphocyte	MR Egger	2.35504	3	0.502059
CD20- B cell %lymphocyte	Inverse variance weighted	6.16681	4	0.187032
CD20- B cell %lymphocyte	MR Egger	14.2854	16	0.577464
CD20- B cell %lymphocyte	Inverse variance weighted	14.5105	17	0.630692
CD20- B cell %lymphocyte	MR Egger	9.18671	9	0.420221
CD20- B cell %lymphocyte	Inverse variance weighted	10.0839	10	0.433165
CD20- CD38- B cell %lymphocyte	MR Egger	24.228	23	0.391274
CD20- CD38- B cell %lymphocyte	Inverse variance weighted	24.6692	24	0.423911
CD20- CD38- B cell %lymphocyte	MR Egger	20.0579	23	0.638415
CD20- CD38- B cell %lymphocyte	Inverse variance weighted	20.3493	24	0.676748
CD20- CD38- B cell %lymphocyte	MR Egger	18.6728	8	0.0167111
CD20- CD38- B cell %lymphocyte	Inverse variance weighted	18.9101	9	0.025968
CD20- CD38- B cell %lymphocyte	MR Egger	12.1317	22	0.9546
CD20- CD38- B cell %lymphocyte	Inverse variance weighted	12.4359	23	0.963182
CD20- CD38- B cell %lymphocyte	MR Egger	10.1185	10	0.430159
CD20- CD38- B cell %lymphocyte	Inverse variance weighted	11.257	11	0.421988
IgD- CD38- B cell %B cell	MR Egger	13.6569	10	0.189227
IgD- CD38- B cell %B cell	Inverse variance weighted	15.4115	11	0.164421
IgD- CD38- B cell %B cell	MR Egger	10.6109	10	0.388623
IgD- CD38- B cell %B cell	Inverse variance weighted	11.1997	11	0.426689
IgD- CD38- B cell %B cell	MR Egger	3.46798	2	0.176579
IgD- CD38- B cell %B cell	Inverse variance weighted	5.31392	3	0.150202
IgD- CD38- B cell %B cell	MR Egger	10.5392	10	0.394523
IgD- CD38- B cell %B cell	Inverse variance weighted	10.6195	11	0.475665
IgD- CD38- B cell %B cell	MR Egger	5.2299	4	0.264512
IgD- CD38- B cell %B cell	Inverse variance weighted	6.40778	5	0.268537
IgD- CD38- B cell Absolute Count	MR Egger	19.5036	13	0.108298
IgD- CD38- B cell Absolute Count	Inverse variance weighted	19.5341	14	0.145526
IgD- CD38- B cell Absolute Count	MR Egger	9.12735	13	0.763259
IgD- CD38- B cell Absolute Count	Inverse variance weighted	10.8037	14	0.701384
IgD- CD38- B cell Absolute Count	MR Egger	0.288017	2	0.86588
IgD- CD38- B cell Absolute Count	Inverse variance weighted	0.462388	3	0.927073
IgD- CD38- B cell Absolute Count	MR Egger	8.83777	13	0.785082
IgD- CD38- B cell Absolute Count	Inverse variance weighted	10.5559	14	0.720518
IgD- CD38- B cell Absolute Count	MR Egger	2.82207	5	0.727395
IgD- CD38- B cell Absolute Count	Inverse variance weighted	2.82365	6	0.830633
IgD+ CD38+ B cell %B cell	MR Egger	23.4664	25	0.550351
IgD+ CD38+ B cell %B cell	Inverse variance weighted	23.7827	26	0.588391
IgD+ CD38+ B cell %B cell	MR Egger	23.0599	25	0.574067
IgD+ CD38+ B cell %B cell	Inverse variance weighted	23.99	26	0.57654
IgD+ CD38+ B cell %B cell	MR Egger	6.94352	6	0.326102
IgD+ CD38+ B cell %B cell	Inverse variance weighted	15.8534	7	0.0264898
IgD+ CD38+ B cell %B cell	MR Egger	24.2089	24	0.449708
IgD+ CD38+ B cell %B cell	Inverse variance weighted	24.2965	25	0.502301
IgD+ CD38+ B cell %B cell	MR Egger	22.2139	15	0.102317
IgD+ CD38+ B cell %B cell	Inverse variance weighted	22.5379	16	0.126656
CD11c+ monocyte Absolute Count	MR Egger	18.0046	16	0.323627
CD11c+ monocyte Absolute Count	Inverse variance weighted	19.8114	17	0.283989
CD11c+ monocyte Absolute Count	MR Egger	23.8508	16	0.0928132
CD11c+ monocyte Absolute Count	Inverse variance weighted	31.2981	17	0.0183674
CD11c+ monocyte Absolute Count	MR Egger	0.565944	4	0.966772
CD11c+ monocyte Absolute Count	Inverse variance weighted	0.569275	5	0.989367
CD11c+ monocyte Absolute Count	MR Egger	7.26879	14	0.923853
CD11c+ monocyte Absolute Count	Inverse variance weighted	7.7806	15	0.932277
CD11c+ monocyte Absolute Count	MR Egger	6.79838	7	0.45017
CD11c+ monocyte Absolute Count	Inverse variance weighted	7.01756	8	0.53474
CD11c+ monocyte %monocyte	MR Egger	15.4263	20	0.751517
CD11c+ monocyte %monocyte	Inverse variance weighted	16.9606	21	0.713495
CD11c+ monocyte %monocyte	MR Egger	26.6587	20	0.145142
CD11c+ monocyte %monocyte	Inverse variance weighted	27.3636	21	0.15914
CD11c+ monocyte %monocyte	MR Egger	0.0355504	3	0.998236
CD11c+ monocyte %monocyte	Inverse variance weighted	0.0910264	4	0.998995
CD11c+ monocyte %monocyte	MR Egger	18.5668	17	0.353957
CD11c+ monocyte %monocyte	Inverse variance weighted	19.3092	18	0.373018
CD11c+ monocyte %monocyte	MR Egger	16.2785	11	0.131101
CD11c+ monocyte %monocyte	Inverse variance weighted	17.5574	12	0.129805
CD62L- monocyte Absolute Count	MR Egger	21.4994	19	0.309873
CD62L- monocyte Absolute Count	Inverse variance weighted	23.8247	20	0.250132
CD62L- monocyte Absolute Count	MR Egger	18.9648	19	0.459095
CD62L- monocyte Absolute Count	Inverse variance weighted	19.1806	20	0.510113
CD62L- monocyte Absolute Count	MR Egger	3.4993	5	0.623494
CD62L- monocyte Absolute Count	Inverse variance weighted	4.21593	6	0.647482
CD62L- monocyte Absolute Count	MR Egger	9.73989	17	0.914162
CD62L- monocyte Absolute Count	Inverse variance weighted	9.88112	18	0.935717
CD62L- monocyte Absolute Count	MR Egger	17.0201	10	0.0739195
CD62L- monocyte Absolute Count	Inverse variance weighted	17.5119	11	0.0936182
CD62L- monocyte %monocyte	MR Egger	22.6895	22	0.419439
CD62L- monocyte %monocyte	Inverse variance weighted	24.8386	23	0.358658
CD62L- monocyte %monocyte	MR Egger	22.7032	22	0.418648
CD62L- monocyte %monocyte	Inverse variance weighted	22.9319	23	0.464752
CD62L- monocyte %monocyte	MR Egger	2.41008	7	0.933715
CD62L- monocyte %monocyte	Inverse variance weighted	2.68682	8	0.952449
CD62L- monocyte %monocyte	MR Egger	23.7144	21	0.3071
CD62L- monocyte %monocyte	Inverse variance weighted	24.7568	22	0.308844
CD62L- monocyte %monocyte	MR Egger	14.9235	16	0.530252
CD62L- monocyte %monocyte	Inverse variance weighted	15.0233	17	0.593802
CD11c+ CD62L- monocyte Absolute Count	MR Egger	21.6055	23	0.544164
CD11c+ CD62L- monocyte Absolute Count	Inverse variance weighted	21.7198	24	0.595987
CD11c+ CD62L- monocyte Absolute Count	MR Egger	29.8471	23	0.153841
CD11c+ CD62L- monocyte Absolute Count	Inverse variance weighted	31.5446	24	0.138694
CD11c+ CD62L- monocyte Absolute Count	MR Egger	0.648886	5	0.985656
CD11c+ CD62L- monocyte Absolute Count	Inverse variance weighted	0.649112	6	0.995524
CD11c+ CD62L- monocyte Absolute Count	MR Egger	21.8997	21	0.405312
CD11c+ CD62L- monocyte Absolute Count	Inverse variance weighted	22.1316	22	0.452055
CD11c+ CD62L- monocyte Absolute Count	MR Egger	11.9328	8	0.154229
CD11c+ CD62L- monocyte Absolute Count	Inverse variance weighted	13.3025	9	0.149389
CD11c+ CD62L- monocyte %monocyte	MR Egger	16.4817	18	0.55897
CD11c+ CD62L- monocyte %monocyte	Inverse variance weighted	16.4842	19	0.624765
CD11c+ CD62L- monocyte %monocyte	MR Egger	11.5663	18	0.868801
CD11c+ CD62L- monocyte %monocyte	Inverse variance weighted	18.0042	19	0.522158
CD11c+ CD62L- monocyte %monocyte	MR Egger	0.5434	2	0.762083
CD11c+ CD62L- monocyte %monocyte	Inverse variance weighted	0.54654	3	0.908554
CD11c+ CD62L- monocyte %monocyte	MR Egger	10.0332	14	0.759755
CD11c+ CD62L- monocyte %monocyte	Inverse variance weighted	11.4802	15	0.717873
CD11c+ CD62L- monocyte %monocyte	MR Egger	13.4705	8	0.0966547
CD11c+ CD62L- monocyte %monocyte	Inverse variance weighted	13.602	9	0.137204
CD62L- HLA DR++ monocyte Absolute Count	MR Egger	19.4281	17	0.304521
CD62L- HLA DR++ monocyte Absolute Count	Inverse variance weighted	19.8916	18	0.338955
CD62L- HLA DR++ monocyte Absolute Count	MR Egger	16.5744	17	0.483538
CD62L- HLA DR++ monocyte Absolute Count	Inverse variance weighted	16.5752	18	0.552468
CD62L- HLA DR++ monocyte Absolute Count	MR Egger	6.13522	7	0.524053
CD62L- HLA DR++ monocyte Absolute Count	Inverse variance weighted	7.41828	8	0.492247
CD62L- HLA DR++ monocyte Absolute Count	MR Egger	27.8284	17	0.0469833
CD62L- HLA DR++ monocyte Absolute Count	Inverse variance weighted	29.9215	18	0.0382167
CD62L- HLA DR++ monocyte Absolute Count	MR Egger	9.73548	8	0.284085
CD62L- HLA DR++ monocyte Absolute Count	Inverse variance weighted	10.3272	9	0.324654
CD62L- HLA DR++ monocyte %monocyte	MR Egger	8.93105	11	0.628257
CD62L- HLA DR++ monocyte %monocyte	Inverse variance weighted	9.00373	12	0.702612
CD62L- HLA DR++ monocyte %monocyte	MR Egger	12.8979	11	0.300053
CD62L- HLA DR++ monocyte %monocyte	Inverse variance weighted	13.4807	12	0.33509
CD62L- HLA DR++ monocyte %monocyte	MR Egger	2.48445	2	0.288741
CD62L- HLA DR++ monocyte %monocyte	Inverse variance weighted	3.11031	3	0.374928
CD62L- HLA DR++ monocyte %monocyte	MR Egger	9.16657	11	0.60652
CD62L- HLA DR++ monocyte %monocyte	Inverse variance weighted	11.3229	12	0.501465
CD62L- HLA DR++ monocyte %monocyte	MR Egger	14.4262	8	0.0713105
CD62L- HLA DR++ monocyte %monocyte	Inverse variance weighted	15.0532	9	0.0894863
CD11c+ HLA DR++ monocyte Absolute Count	MR Egger	12.2282	17	0.786124
CD11c+ HLA DR++ monocyte Absolute Count	Inverse variance weighted	12.7568	18	0.805811
CD11c+ HLA DR++ monocyte Absolute Count	MR Egger	30.2013	17	0.0249292
CD11c+ HLA DR++ monocyte Absolute Count	Inverse variance weighted	30.4355	18	0.0334213
CD11c+ HLA DR++ monocyte Absolute Count	MR Egger	3.02471	6	0.805739
CD11c+ HLA DR++ monocyte Absolute Count	Inverse variance weighted	3.97539	7	0.782608
CD11c+ HLA DR++ monocyte Absolute Count	MR Egger	24.3441	16	0.0822544
CD11c+ HLA DR++ monocyte Absolute Count	Inverse variance weighted	25.4002	17	0.0861041
CD11c+ HLA DR++ monocyte Absolute Count	MR Egger	1.64523	9	0.995919
CD11c+ HLA DR++ monocyte Absolute Count	Inverse variance weighted	3.39193	10	0.970641
CD11c+ HLA DR++ monocyte %monocyte	MR Egger	18.4543	16	0.297973
CD11c+ HLA DR++ monocyte %monocyte	Inverse variance weighted	18.8814	17	0.335384
CD11c+ HLA DR++ monocyte %monocyte	MR Egger	31.5734	16	0.0113578
CD11c+ HLA DR++ monocyte %monocyte	Inverse variance weighted	32.7115	17	0.0122586
CD11c+ HLA DR++ monocyte %monocyte	MR Egger	4.76508	4	0.312262
CD11c+ HLA DR++ monocyte %monocyte	Inverse variance weighted	5.24117	5	0.387162
CD11c+ HLA DR++ monocyte %monocyte	MR Egger	18.2875	13	0.146907
CD11c+ HLA DR++ monocyte %monocyte	Inverse variance weighted	19.0728	14	0.162185
CD11c+ HLA DR++ monocyte %monocyte	MR Egger	9.00836	8	0.341591
CD11c+ HLA DR++ monocyte %monocyte	Inverse variance weighted	11.9887	9	0.213946
Myeloid Dendritic Cell Absolute Count	MR Egger	28.3805	21	0.129687
Myeloid Dendritic Cell Absolute Count	Inverse variance weighted	28.4082	22	0.162544
Myeloid Dendritic Cell Absolute Count	MR Egger	23.5294	21	0.316415
Myeloid Dendritic Cell Absolute Count	Inverse variance weighted	25.4526	22	0.275926
Myeloid Dendritic Cell Absolute Count	MR Egger	12.8833	8	0.115927
Myeloid Dendritic Cell Absolute Count	Inverse variance weighted	14.6944	9	0.0996804
Myeloid Dendritic Cell Absolute Count	MR Egger	23.2367	21	0.331487
Myeloid Dendritic Cell Absolute Count	Inverse variance weighted	24.5895	22	0.317107
Myeloid Dendritic Cell Absolute Count	MR Egger	13.9532	10	0.175135
Myeloid Dendritic Cell Absolute Count	Inverse variance weighted	14.2413	11	0.219928
Myeloid Dendritic Cell %Dendritic Cell	MR Egger	39.0551	26	0.0481671
Myeloid Dendritic Cell %Dendritic Cell	Inverse variance weighted	42.4701	27	0.0295658
Myeloid Dendritic Cell %Dendritic Cell	MR Egger	23.538	26	0.602364
Myeloid Dendritic Cell %Dendritic Cell	Inverse variance weighted	24.3288	27	0.612023
Myeloid Dendritic Cell %Dendritic Cell	MR Egger	6.20796	10	0.797499
Myeloid Dendritic Cell %Dendritic Cell	Inverse variance weighted	6.91125	11	0.806224
Myeloid Dendritic Cell %Dendritic Cell	MR Egger	22.2915	26	0.672647
Myeloid Dendritic Cell %Dendritic Cell	Inverse variance weighted	23.2612	27	0.670905
Myeloid Dendritic Cell %Dendritic Cell	MR Egger	22.3481	12	0.0337989
Myeloid Dendritic Cell %Dendritic Cell	Inverse variance weighted	23.7055	13	0.03395
Plasmacytoid Dendritic Cell Absolute Count	MR Egger	26.2965	28	0.556751
Plasmacytoid Dendritic Cell Absolute Count	Inverse variance weighted	27.4784	29	0.545911
Plasmacytoid Dendritic Cell Absolute Count	MR Egger	30.7613	28	0.327783
Plasmacytoid Dendritic Cell Absolute Count	Inverse variance weighted	30.8792	29	0.37114
Plasmacytoid Dendritic Cell Absolute Count	MR Egger	6.00187	5	0.306037
Plasmacytoid Dendritic Cell Absolute Count	Inverse variance weighted	10.242	6	0.114822
Plasmacytoid Dendritic Cell Absolute Count	MR Egger	26.6714	28	0.53619
Plasmacytoid Dendritic Cell Absolute Count	Inverse variance weighted	26.7829	29	0.583415
Plasmacytoid Dendritic Cell Absolute Count	MR Egger	31.3256	15	0.00794411
Plasmacytoid Dendritic Cell Absolute Count	Inverse variance weighted	34.1518	16	0.00518278
Dendritic Cell Absolute Count	MR Egger	21.0747	19	0.332691
Dendritic Cell Absolute Count	Inverse variance weighted	25.4519	20	0.184686
Dendritic Cell Absolute Count	MR Egger	17.0496	19	0.586507
Dendritic Cell Absolute Count	Inverse variance weighted	18.7669	20	0.537019
Dendritic Cell Absolute Count	MR Egger	2.10886	5	0.833886
Dendritic Cell Absolute Count	Inverse variance weighted	3.79243	6	0.704742
Dendritic Cell Absolute Count	MR Egger	18.7352	19	0.473938
Dendritic Cell Absolute Count	Inverse variance weighted	19.4445	20	0.493127
Dendritic Cell Absolute Count	MR Egger	14.6303	9	0.101603
Dendritic Cell Absolute Count	Inverse variance weighted	16.4967	10	0.0862689
CD62L- Dendritic Cell Absolute Count	MR Egger	32.8163	17	0.011891
CD62L- Dendritic Cell Absolute Count	Inverse variance weighted	33.4862	18	0.0145658
CD62L- Dendritic Cell Absolute Count	MR Egger	12.9828	17	0.73734
CD62L- Dendritic Cell Absolute Count	Inverse variance weighted	14.8689	18	0.670948
CD62L- Dendritic Cell Absolute Count	MR Egger	5.17964	5	0.394353
CD62L- Dendritic Cell Absolute Count	Inverse variance weighted	5.38078	6	0.495981
CD62L- Dendritic Cell Absolute Count	MR Egger	16.6449	17	0.478661
CD62L- Dendritic Cell Absolute Count	Inverse variance weighted	17.4292	18	0.493804
CD62L- Dendritic Cell Absolute Count	MR Egger	5.39333	8	0.714828
CD62L- Dendritic Cell Absolute Count	Inverse variance weighted	5.986	9	0.741319
CD62L- Dendritic Cell %Dendritic Cell	MR Egger	28.981	23	0.180942
CD62L- Dendritic Cell %Dendritic Cell	Inverse variance weighted	29.7499	24	0.19318
CD62L- Dendritic Cell %Dendritic Cell	MR Egger	20.487	23	0.612383
CD62L- Dendritic Cell %Dendritic Cell	Inverse variance weighted	20.5188	24	0.666925
CD62L- Dendritic Cell %Dendritic Cell	MR Egger	4.94712	7	0.666416
CD62L- Dendritic Cell %Dendritic Cell	Inverse variance weighted	5.20101	8	0.735891
CD62L- Dendritic Cell %Dendritic Cell	MR Egger	24.4341	21	0.272503
CD62L- Dendritic Cell %Dendritic Cell	Inverse variance weighted	24.7331	22	0.310006
CD62L- Dendritic Cell %Dendritic Cell	MR Egger	17.711	10	0.0600389
CD62L- Dendritic Cell %Dendritic Cell	Inverse variance weighted	17.7391	11	0.0878349
CD86+ myeloid Dendritic Cell Absolute Count	MR Egger	36.9968	21	0.0168482
CD86+ myeloid Dendritic Cell Absolute Count	Inverse variance weighted	37.0991	22	0.02307
CD86+ myeloid Dendritic Cell Absolute Count	MR Egger	29.6193	21	0.0999094
CD86+ myeloid Dendritic Cell Absolute Count	Inverse variance weighted	29.6423	22	0.127422
CD86+ myeloid Dendritic Cell Absolute Count	MR Egger	2.74711	3	0.432281
CD86+ myeloid Dendritic Cell Absolute Count	Inverse variance weighted	3.14425	4	0.533982
CD86+ myeloid Dendritic Cell Absolute Count	MR Egger	20.1823	20	0.44658
CD86+ myeloid Dendritic Cell Absolute Count	Inverse variance weighted	27.9212	21	0.142399
CD86+ myeloid Dendritic Cell Absolute Count	MR Egger	12.4387	14	0.571117
CD86+ myeloid Dendritic Cell Absolute Count	Inverse variance weighted	12.4396	15	0.645496
CD86+ myeloid Dendritic Cell %Dendritic Cell	MR Egger	39.5118	22	0.0123215
CD86+ myeloid Dendritic Cell %Dendritic Cell	Inverse variance weighted	45.7931	23	0.00317346
CD86+ myeloid Dendritic Cell %Dendritic Cell	MR Egger	28.8737	22	0.148503
CD86+ myeloid Dendritic Cell %Dendritic Cell	Inverse variance weighted	29.3095	23	0.170267
CD86+ myeloid Dendritic Cell %Dendritic Cell	MR Egger	6.22109	6	0.398885
CD86+ myeloid Dendritic Cell %Dendritic Cell	Inverse variance weighted	6.28622	7	0.506754
CD86+ myeloid Dendritic Cell %Dendritic Cell	MR Egger	30.679	22	0.102874
CD86+ myeloid Dendritic Cell %Dendritic Cell	Inverse variance weighted	30.6806	23	0.130843
CD86+ myeloid Dendritic Cell %Dendritic Cell	MR Egger	13.7074	16	0.620505
CD86+ myeloid Dendritic Cell %Dendritic Cell	Inverse variance weighted	13.7181	17	0.686948
CD86+ plasmacytoid Dendritic Cell Absolute Count	MR Egger	10.9405	18	0.896863
CD86+ plasmacytoid Dendritic Cell Absolute Count	Inverse variance weighted	11.6612	19	0.899593
CD86+ plasmacytoid Dendritic Cell Absolute Count	MR Egger	15.3411	18	0.638432
CD86+ plasmacytoid Dendritic Cell Absolute Count	Inverse variance weighted	16.0353	19	0.654919
CD86+ plasmacytoid Dendritic Cell Absolute Count	MR Egger	7.79541	8	0.453706
CD86+ plasmacytoid Dendritic Cell Absolute Count	Inverse variance weighted	8.05059	9	0.529056
CD86+ plasmacytoid Dendritic Cell Absolute Count	MR Egger	14.4287	18	0.700749
CD86+ plasmacytoid Dendritic Cell Absolute Count	Inverse variance weighted	15.5703	19	0.685726
CD86+ plasmacytoid Dendritic Cell Absolute Count	MR Egger	8.05765	10	0.623205
CD86+ plasmacytoid Dendritic Cell Absolute Count	Inverse variance weighted	9.69811	11	0.557729
CD86+ plasmacytoid Dendritic Cell %Dendritic Cell	MR Egger	36.9823	27	0.095398
CD86+ plasmacytoid Dendritic Cell %Dendritic Cell	Inverse variance weighted	37.4473	28	0.109321
CD86+ plasmacytoid Dendritic Cell %Dendritic Cell	MR Egger	23.4058	27	0.663031
CD86+ plasmacytoid Dendritic Cell %Dendritic Cell	Inverse variance weighted	23.4088	28	0.712321
CD86+ plasmacytoid Dendritic Cell %Dendritic Cell	MR Egger	8.41267	5	0.134911
CD86+ plasmacytoid Dendritic Cell %Dendritic Cell	Inverse variance weighted	8.41819	6	0.209038
CD86+ plasmacytoid Dendritic Cell %Dendritic Cell	MR Egger	21.2885	24	0.621654
CD86+ plasmacytoid Dendritic Cell %Dendritic Cell	Inverse variance weighted	21.339	25	0.673565
CD86+ plasmacytoid Dendritic Cell %Dendritic Cell	MR Egger	8.0329	15	0.922457
CD86+ plasmacytoid Dendritic Cell %Dendritic Cell	Inverse variance weighted	9.55513	16	0.888806
CD62L- myeloid Dendritic Cell Absolute Count	MR Egger	16.3349	15	0.360147
CD62L- myeloid Dendritic Cell Absolute Count	Inverse variance weighted	16.9635	16	0.387961
CD62L- myeloid Dendritic Cell Absolute Count	MR Egger	6.44074	15	0.971356
CD62L- myeloid Dendritic Cell Absolute Count	Inverse variance weighted	6.45008	16	0.982464
CD62L- myeloid Dendritic Cell Absolute Count	MR Egger	1.11601	3	0.77321
CD62L- myeloid Dendritic Cell Absolute Count	Inverse variance weighted	2.31107	4	0.678753
CD62L- myeloid Dendritic Cell Absolute Count	MR Egger	14.3072	15	0.502367
CD62L- myeloid Dendritic Cell Absolute Count	Inverse variance weighted	14.3132	16	0.575391
CD62L- myeloid Dendritic Cell Absolute Count	MR Egger	6.08293	6	0.413964
CD62L- myeloid Dendritic Cell Absolute Count	Inverse variance weighted	6.55444	7	0.476695
CD62L- myeloid Dendritic Cell %Dendritic Cell	MR Egger	34.3981	24	0.0778389
CD62L- myeloid Dendritic Cell %Dendritic Cell	Inverse variance weighted	34.4766	25	0.0981077
CD62L- myeloid Dendritic Cell %Dendritic Cell	MR Egger	18.0843	24	0.7989
CD62L- myeloid Dendritic Cell %Dendritic Cell	Inverse variance weighted	18.0845	25	0.838785
CD62L- myeloid Dendritic Cell %Dendritic Cell	MR Egger	1.99432	6	0.92022
CD62L- myeloid Dendritic Cell %Dendritic Cell	Inverse variance weighted	2.48372	7	0.928318
CD62L- myeloid Dendritic Cell %Dendritic Cell	MR Egger	24.6829	23	0.366841
CD62L- myeloid Dendritic Cell %Dendritic Cell	Inverse variance weighted	26.3529	24	0.335507
CD62L- myeloid Dendritic Cell %Dendritic Cell	MR Egger	16.5741	10	0.0843361
CD62L- myeloid Dendritic Cell %Dendritic Cell	Inverse variance weighted	17.0668	11	0.105915
CD62L- plasmacytoid Dendritic Cell Absolute Count	MR Egger	13.2619	22	0.925599
CD62L- plasmacytoid Dendritic Cell Absolute Count	Inverse variance weighted	13.3067	23	0.945023
CD62L- plasmacytoid Dendritic Cell Absolute Count	MR Egger	32.0383	22	0.076745
CD62L- plasmacytoid Dendritic Cell Absolute Count	Inverse variance weighted	32.3504	23	0.0930733
CD62L- plasmacytoid Dendritic Cell Absolute Count	MR Egger	24.322	10	0.00679014
CD62L- plasmacytoid Dendritic Cell Absolute Count	Inverse variance weighted	24.706	11	0.0100639
CD62L- plasmacytoid Dendritic Cell Absolute Count	MR Egger	17.5951	22	0.729709
CD62L- plasmacytoid Dendritic Cell Absolute Count	Inverse variance weighted	17.7023	23	0.773431
CD62L- plasmacytoid Dendritic Cell Absolute Count	MR Egger	31.227	14	0.00515173
CD62L- plasmacytoid Dendritic Cell Absolute Count	Inverse variance weighted	31.8422	15	0.00676421
CD62L- plasmacytoid Dendritic Cell %Dendritic Cell	MR Egger	25.5128	17	0.0838064
CD62L- plasmacytoid Dendritic Cell %Dendritic Cell	Inverse variance weighted	25.7734	18	0.105053
CD62L- plasmacytoid Dendritic Cell %Dendritic Cell	MR Egger	11.2518	17	0.84318
CD62L- plasmacytoid Dendritic Cell %Dendritic Cell	Inverse variance weighted	11.3341	18	0.879643
CD62L- plasmacytoid Dendritic Cell %Dendritic Cell	MR Egger	6.35356	5	0.27332
CD62L- plasmacytoid Dendritic Cell %Dendritic Cell	Inverse variance weighted	11.3243	6	0.0788555
CD62L- plasmacytoid Dendritic Cell %Dendritic Cell	MR Egger	17.3629	17	0.430052
CD62L- plasmacytoid Dendritic Cell %Dendritic Cell	Inverse variance weighted	17.4193	18	0.494473
CD62L- plasmacytoid Dendritic Cell %Dendritic Cell	MR Egger	6.70065	9	0.668254
CD62L- plasmacytoid Dendritic Cell %Dendritic Cell	Inverse variance weighted	7.23478	10	0.703109
CD62L- CD86+ myeloid Dendritic Cell Absolute Count	MR Egger	24.5918	17	0.104226
CD62L- CD86+ myeloid Dendritic Cell Absolute Count	Inverse variance weighted	25.5865	18	0.109595
CD62L- CD86+ myeloid Dendritic Cell Absolute Count	MR Egger	17.4407	17	0.424919
CD62L- CD86+ myeloid Dendritic Cell Absolute Count	Inverse variance weighted	21.379	18	0.260723
CD62L- CD86+ myeloid Dendritic Cell Absolute Count	MR Egger	2.70113	5	0.745945
CD62L- CD86+ myeloid Dendritic Cell Absolute Count	Inverse variance weighted	2.70724	6	0.844592
CD62L- CD86+ myeloid Dendritic Cell Absolute Count	MR Egger	15.9859	16	0.453943
CD62L- CD86+ myeloid Dendritic Cell Absolute Count	Inverse variance weighted	17.4528	17	0.424119
CD62L- CD86+ myeloid Dendritic Cell Absolute Count	MR Egger	14.9905	10	0.13241
CD62L- CD86+ myeloid Dendritic Cell Absolute Count	Inverse variance weighted	15.4886	11	0.161202
CD62L- CD86+ myeloid Dendritic Cell %Dendritic Cell	MR Egger	22.8158	16	0.118748
CD62L- CD86+ myeloid Dendritic Cell %Dendritic Cell	Inverse variance weighted	22.8198	17	0.15521
CD62L- CD86+ myeloid Dendritic Cell %Dendritic Cell	MR Egger	13.2677	16	0.653094
CD62L- CD86+ myeloid Dendritic Cell %Dendritic Cell	Inverse variance weighted	15.3453	17	0.570629
CD62L- CD86+ myeloid Dendritic Cell %Dendritic Cell	MR Egger	3.40122	4	0.493056
CD62L- CD86+ myeloid Dendritic Cell %Dendritic Cell	Inverse variance weighted	3.56781	5	0.613153
CD62L- CD86+ myeloid Dendritic Cell %Dendritic Cell	MR Egger	21.0663	16	0.175974
CD62L- CD86+ myeloid Dendritic Cell %Dendritic Cell	Inverse variance weighted	21.1959	17	0.217649
CD62L- CD86+ myeloid Dendritic Cell %Dendritic Cell	MR Egger	13.091	10	0.218626
CD62L- CD86+ myeloid Dendritic Cell %Dendritic Cell	Inverse variance weighted	13.0941	11	0.287218
Plasmacytoid Dendritic Cell %Dendritic Cell	MR Egger	31.5271	23	0.110384
Plasmacytoid Dendritic Cell %Dendritic Cell	Inverse variance weighted	31.768	24	0.13285
Plasmacytoid Dendritic Cell %Dendritic Cell	MR Egger	29.1816	23	0.174366
Plasmacytoid Dendritic Cell %Dendritic Cell	Inverse variance weighted	30.1989	24	0.178245
Plasmacytoid Dendritic Cell %Dendritic Cell	MR Egger	5.0151	7	0.658121
Plasmacytoid Dendritic Cell %Dendritic Cell	Inverse variance weighted	5.01915	8	0.755528
Plasmacytoid Dendritic Cell %Dendritic Cell	MR Egger	10.4082	22	0.982211
Plasmacytoid Dendritic Cell %Dendritic Cell	Inverse variance weighted	10.4573	23	0.988074
Plasmacytoid Dendritic Cell %Dendritic Cell	MR Egger	16.1828	9	0.0631604
Plasmacytoid Dendritic Cell %Dendritic Cell	Inverse variance weighted	28.153	10	0.00170614
HLA DR++ monocyte %monocyte	MR Egger	17.1448	19	0.580056
HLA DR++ monocyte %monocyte	Inverse variance weighted	17.8778	20	0.595457
HLA DR++ monocyte %monocyte	MR Egger	31.2179	20	0.0523794
HLA DR++ monocyte %monocyte	Inverse variance weighted	31.2198	21	0.0700765
HLA DR++ monocyte %monocyte	MR Egger	6.2805	7	0.507405
HLA DR++ monocyte %monocyte	Inverse variance weighted	6.82487	8	0.55564
HLA DR++ monocyte %monocyte	MR Egger	18.9886	19	0.45757
HLA DR++ monocyte %monocyte	Inverse variance weighted	19.0552	20	0.518238
HLA DR++ monocyte %monocyte	MR Egger	290.429	14	1.16714e-53
HLA DR++ monocyte %monocyte	Inverse variance weighted	325.001	15	3.49177e-60
HLA DR++ monocyte %leukocyte	MR Egger	6.02363	6	0.420548
HLA DR++ monocyte %leukocyte	Inverse variance weighted	6.05387	7	0.533474
HLA DR++ monocyte %leukocyte	MR Egger	10.2792	6	0.113374
HLA DR++ monocyte %leukocyte	Inverse variance weighted	17.0537	7	0.0170529
HLA DR++ monocyte %leukocyte	MR Egger	1.2645	1	0.260801
HLA DR++ monocyte %leukocyte	Inverse variance weighted	1.26603	2	0.530988
HLA DR++ monocyte %leukocyte	MR Egger	16.702	6	0.0104432
HLA DR++ monocyte %leukocyte	Inverse variance weighted	17.2803	7	0.0156753
HLA DR++ monocyte %leukocyte	MR Egger	10.4209	2	0.00545932
HLA DR++ monocyte %leukocyte	Inverse variance weighted	118.21	3	1.87446e-25
HLA DR++ monocyte Absolute Count	MR Egger	21.5653	22	0.486075
HLA DR++ monocyte Absolute Count	Inverse variance weighted	21.7319	23	0.536481
HLA DR++ monocyte Absolute Count	MR Egger	36.0318	22	0.0301286
HLA DR++ monocyte Absolute Count	Inverse variance weighted	36.1439	23	0.039879
HLA DR++ monocyte Absolute Count	MR Egger	33.3139	4	1.03012e-06
HLA DR++ monocyte Absolute Count	Inverse variance weighted	38.6097	5	2.84557e-07
HLA DR++ monocyte Absolute Count	MR Egger	23.4232	21	0.321838
HLA DR++ monocyte Absolute Count	Inverse variance weighted	23.4617	22	0.376062
HLA DR++ monocyte Absolute Count	MR Egger	323.455	10	1.69168e-63
HLA DR++ monocyte Absolute Count	Inverse variance weighted	327.505	11	1.38114e-63
CD4 regulatory T cell %CD4+ T cell	MR Egger	18.6375	17	0.349733
CD4 regulatory T cell %CD4+ T cell	Inverse variance weighted	23.6139	18	0.168087
CD4 regulatory T cell %CD4+ T cell	MR Egger	24.5039	17	0.106378
CD4 regulatory T cell %CD4+ T cell	Inverse variance weighted	26.3269	18	0.092516
CD4 regulatory T cell %CD4+ T cell	MR Egger	48.4889	4	7.4632e-10
CD4 regulatory T cell %CD4+ T cell	Inverse variance weighted	50.9997	5	8.64995e-10
CD4 regulatory T cell %CD4+ T cell	MR Egger	14.3064	17	0.645304
CD4 regulatory T cell %CD4+ T cell	Inverse variance weighted	16.0986	18	0.585665
CD4 regulatory T cell %CD4+ T cell	MR Egger	275.911	11	1.02547e-52
CD4 regulatory T cell %CD4+ T cell	Inverse variance weighted	347.798	12	4.08862e-67
CD4 regulatory T cell %T cell	MR Egger	24.583	15	0.0558323
CD4 regulatory T cell %T cell	Inverse variance weighted	24.7608	16	0.0741553
CD4 regulatory T cell %T cell	MR Egger	12.8359	15	0.614969
CD4 regulatory T cell %T cell	Inverse variance weighted	16.5062	16	0.418225
CD4 regulatory T cell %T cell	MR Egger	7.6992	2	0.0212882
CD4 regulatory T cell %T cell	Inverse variance weighted	8.09241	3	0.04414
CD4 regulatory T cell %T cell	MR Egger	11.1449	14	0.674614
CD4 regulatory T cell %T cell	Inverse variance weighted	11.3152	15	0.72995
CD4 regulatory T cell %T cell	MR Egger	17.2903	9	0.0443598
CD4 regulatory T cell %T cell	Inverse variance weighted	21.0787	10	0.0205513
Resting CD4 regulatory T cell Absolute Count	MR Egger	25.5052	24	0.378739
Resting CD4 regulatory T cell Absolute Count	Inverse variance weighted	25.8251	25	0.416979
Resting CD4 regulatory T cell Absolute Count	MR Egger	26.8199	24	0.312919
Resting CD4 regulatory T cell Absolute Count	Inverse variance weighted	26.8212	25	0.364877
Resting CD4 regulatory T cell Absolute Count	MR Egger	24.8947	11	0.00944591
Resting CD4 regulatory T cell Absolute Count	Inverse variance weighted	28.8004	12	0.00421786
Resting CD4 regulatory T cell Absolute Count	MR Egger	22.3498	24	0.558397
Resting CD4 regulatory T cell Absolute Count	Inverse variance weighted	23.0457	25	0.574892
Resting CD4 regulatory T cell Absolute Count	MR Egger	39.3377	14	0.000323377
Resting CD4 regulatory T cell Absolute Count	Inverse variance weighted	64.2743	15	4.57768e-08
Resting CD4 regulatory T cell %CD4 regulatory T cell	MR Egger	37.123	29	0.143103
Resting CD4 regulatory T cell %CD4 regulatory T cell	Inverse variance weighted	40.6727	30	0.0924782
Resting CD4 regulatory T cell %CD4 regulatory T cell	MR Egger	22.9629	29	0.778237
Resting CD4 regulatory T cell %CD4 regulatory T cell	Inverse variance weighted	24.98	30	0.726005
Resting CD4 regulatory T cell %CD4 regulatory T cell	MR Egger	17.4578	4	0.00157452
Resting CD4 regulatory T cell %CD4 regulatory T cell	Inverse variance weighted	26.3348	5	7.68369e-05
Resting CD4 regulatory T cell %CD4 regulatory T cell	MR Egger	27.0405	27	0.461612
Resting CD4 regulatory T cell %CD4 regulatory T cell	Inverse variance weighted	27.5451	28	0.48874
Resting CD4 regulatory T cell %CD4 regulatory T cell	MR Egger	28.54	12	0.00460853
Resting CD4 regulatory T cell %CD4 regulatory T cell	Inverse variance weighted	29.7239	13	0.00516045
Resting CD4 regulatory T cell %CD4+ T cell	MR Egger	41.5214	32	0.120855
Resting CD4 regulatory T cell %CD4+ T cell	Inverse variance weighted	41.7986	33	0.140085
Resting CD4 regulatory T cell %CD4+ T cell	MR Egger	37.4469	32	0.233306
Resting CD4 regulatory T cell %CD4+ T cell	Inverse variance weighted	38.7752	33	0.225356
Resting CD4 regulatory T cell %CD4+ T cell	MR Egger	11.4749	5	0.0427355
Resting CD4 regulatory T cell %CD4+ T cell	Inverse variance weighted	14.4921	6	0.0245967
Resting CD4 regulatory T cell %CD4+ T cell	MR Egger	41.0868	30	0.0854731
Resting CD4 regulatory T cell %CD4+ T cell	Inverse variance weighted	41.5307	31	0.0980141
Resting CD4 regulatory T cell %CD4+ T cell	MR Egger	20.3014	12	0.0615948
Resting CD4 regulatory T cell %CD4+ T cell	Inverse variance weighted	34.8805	13	0.000883195
CD39+ resting CD4 regulatory T cell Absolute Count	MR Egger	27.3084	25	0.340655
CD39+ resting CD4 regulatory T cell Absolute Count	Inverse variance weighted	27.3754	26	0.389857
CD39+ resting CD4 regulatory T cell Absolute Count	MR Egger	32.149	25	0.153747
CD39+ resting CD4 regulatory T cell Absolute Count	Inverse variance weighted	32.6671	26	0.171975
CD39+ resting CD4 regulatory T cell Absolute Count	MR Egger	13.7844	9	0.130204
CD39+ resting CD4 regulatory T cell Absolute Count	Inverse variance weighted	17.0192	10	0.0739403
CD39+ resting CD4 regulatory T cell Absolute Count	MR Egger	31.307	24	0.145125
CD39+ resting CD4 regulatory T cell Absolute Count	Inverse variance weighted	31.3181	25	0.1787
CD39+ resting CD4 regulatory T cell Absolute Count	MR Egger	10.3361	14	0.737219
CD39+ resting CD4 regulatory T cell Absolute Count	Inverse variance weighted	11.4255	15	0.721888
CD39+ resting CD4 regulatory T cell %resting CD4 regulatory T cell	MR Egger	17.9102	24	0.807344
CD39+ resting CD4 regulatory T cell %resting CD4 regulatory T cell	Inverse variance weighted	18.3355	25	0.827821
CD39+ resting CD4 regulatory T cell %resting CD4 regulatory T cell	MR Egger	20.4719	24	0.669648
CD39+ resting CD4 regulatory T cell %resting CD4 regulatory T cell	Inverse variance weighted	20.838	25	0.701606
CD39+ resting CD4 regulatory T cell %resting CD4 regulatory T cell	MR Egger	8.25908	9	0.508263
CD39+ resting CD4 regulatory T cell %resting CD4 regulatory T cell	Inverse variance weighted	8.71998	10	0.558869
CD39+ resting CD4 regulatory T cell %resting CD4 regulatory T cell	MR Egger	21.771	22	0.473625
CD39+ resting CD4 regulatory T cell %resting CD4 regulatory T cell	Inverse variance weighted	26.0457	23	0.298712
CD39+ resting CD4 regulatory T cell %resting CD4 regulatory T cell	MR Egger	9.92066	16	0.870739
CD39+ resting CD4 regulatory T cell %resting CD4 regulatory T cell	Inverse variance weighted	9.93512	17	0.906309
CD39+ resting CD4 regulatory T cell %CD4 regulatory T cell	MR Egger	28.8349	33	0.674698
CD39+ resting CD4 regulatory T cell %CD4 regulatory T cell	Inverse variance weighted	28.8447	34	0.718327
CD39+ resting CD4 regulatory T cell %CD4 regulatory T cell	MR Egger	30.4109	33	0.596658
CD39+ resting CD4 regulatory T cell %CD4 regulatory T cell	Inverse variance weighted	30.811	34	0.624727
CD39+ resting CD4 regulatory T cell %CD4 regulatory T cell	MR Egger	16.7929	11	0.114153
CD39+ resting CD4 regulatory T cell %CD4 regulatory T cell	Inverse variance weighted	17.2083	12	0.141928
CD39+ resting CD4 regulatory T cell %CD4 regulatory T cell	MR Egger	37.5056	33	0.270108
CD39+ resting CD4 regulatory T cell %CD4 regulatory T cell	Inverse variance weighted	39.025	34	0.254079
CD39+ resting CD4 regulatory T cell %CD4 regulatory T cell	MR Egger	15.1648	16	0.512605
CD39+ resting CD4 regulatory T cell %CD4 regulatory T cell	Inverse variance weighted	17.4953	17	0.421326
Activated CD4 regulatory T cell Absolute Count	MR Egger	10.6083	14	0.716497
Activated CD4 regulatory T cell Absolute Count	Inverse variance weighted	10.7188	15	0.772259
Activated CD4 regulatory T cell Absolute Count	MR Egger	10.2642	14	0.742624
Activated CD4 regulatory T cell Absolute Count	Inverse variance weighted	11.0323	15	0.750302
Activated CD4 regulatory T cell Absolute Count	MR Egger	0.173336	2	0.916981
Activated CD4 regulatory T cell Absolute Count	Inverse variance weighted	0.173344	3	0.981773
Activated CD4 regulatory T cell Absolute Count	MR Egger	12.3478	14	0.578393
Activated CD4 regulatory T cell Absolute Count	Inverse variance weighted	13.8582	15	0.536312
Activated CD4 regulatory T cell Absolute Count	MR Egger	17.3012	7	0.015554
Activated CD4 regulatory T cell Absolute Count	Inverse variance weighted	20.9066	8	0.00739968
Activated CD4 regulatory T cell %CD4 regulatory T cell	MR Egger	36.645	29	0.155525
Activated CD4 regulatory T cell %CD4 regulatory T cell	Inverse variance weighted	39.919	30	0.106442
Activated CD4 regulatory T cell %CD4 regulatory T cell	MR Egger	31.0547	29	0.362848
Activated CD4 regulatory T cell %CD4 regulatory T cell	Inverse variance weighted	31.2116	30	0.40506
Activated CD4 regulatory T cell %CD4 regulatory T cell	MR Egger	9.93041	6	0.127614
Activated CD4 regulatory T cell %CD4 regulatory T cell	Inverse variance weighted	13.5387	7	0.0600219
Activated CD4 regulatory T cell %CD4 regulatory T cell	MR Egger	24.4574	28	0.657182
Activated CD4 regulatory T cell %CD4 regulatory T cell	Inverse variance weighted	24.6426	29	0.696653
Activated CD4 regulatory T cell %CD4 regulatory T cell	MR Egger	55.0698	18	1.24853e-05
Activated CD4 regulatory T cell %CD4 regulatory T cell	Inverse variance weighted	55.0893	19	2.25232e-05
Activated CD4 regulatory T cell %CD4+ T cell	MR Egger	27.1259	17	0.0562474
Activated CD4 regulatory T cell %CD4+ T cell	Inverse variance weighted	31.6209	18	0.0243702
Activated CD4 regulatory T cell %CD4+ T cell	MR Egger	19.493	17	0.30098
Activated CD4 regulatory T cell %CD4+ T cell	Inverse variance weighted	24.6296	18	0.135464
Activated CD4 regulatory T cell %CD4+ T cell	MR Egger	8.14559	5	0.148392
Activated CD4 regulatory T cell %CD4+ T cell	Inverse variance weighted	11.24	6	0.0812356
Activated CD4 regulatory T cell %CD4+ T cell	MR Egger	18.6251	17	0.350473
Activated CD4 regulatory T cell %CD4+ T cell	Inverse variance weighted	19.1909	18	0.38016
Activated CD4 regulatory T cell %CD4+ T cell	MR Egger	17.0062	7	0.0173565
Activated CD4 regulatory T cell %CD4+ T cell	Inverse variance weighted	18.1849	8	0.0198821
CD39+ activated CD4 regulatory T cell Absolute Count	MR Egger	26.9153	28	0.522865
CD39+ activated CD4 regulatory T cell Absolute Count	Inverse variance weighted	27.67	29	0.535605
CD39+ activated CD4 regulatory T cell Absolute Count	MR Egger	44.3016	28	0.0259325
CD39+ activated CD4 regulatory T cell Absolute Count	Inverse variance weighted	44.5106	29	0.0328068
CD39+ activated CD4 regulatory T cell Absolute Count	MR Egger	4.77527	9	0.853442
CD39+ activated CD4 regulatory T cell Absolute Count	Inverse variance weighted	8.04607	10	0.624337
CD39+ activated CD4 regulatory T cell Absolute Count	MR Egger	17.4262	28	0.939689
CD39+ activated CD4 regulatory T cell Absolute Count	Inverse variance weighted	17.4552	29	0.95463
CD39+ activated CD4 regulatory T cell Absolute Count	MR Egger	16.7205	15	0.335845
CD39+ activated CD4 regulatory T cell Absolute Count	Inverse variance weighted	19.0092	16	0.268185
CD39+ activated CD4 regulatory T cell %activated CD4 regulatory T cell	MR Egger	5.27992	6	0.508445
CD39+ activated CD4 regulatory T cell %activated CD4 regulatory T cell	Inverse variance weighted	6.16914	7	0.520144
CD39+ activated CD4 regulatory T cell %activated CD4 regulatory T cell	MR Egger	6.22944	6	0.397985
CD39+ activated CD4 regulatory T cell %activated CD4 regulatory T cell	Inverse variance weighted	6.24891	7	0.511004
CD39+ activated CD4 regulatory T cell %activated CD4 regulatory T cell	MR Egger	0.910603	5	0.969449
CD39+ activated CD4 regulatory T cell %activated CD4 regulatory T cell	Inverse variance weighted	1.45284	6	0.962565
CD39+ activated CD4 regulatory T cell %activated CD4 regulatory T cell	MR Egger	0.785121	1	0.375579
CD39+ activated CD4 regulatory T cell %activated CD4 regulatory T cell	Inverse variance weighted	1.04234	2	0.593825
CD39+ activated CD4 regulatory T cell %CD4 regulatory T cell	MR Egger	18.8975	22	0.651647
CD39+ activated CD4 regulatory T cell %CD4 regulatory T cell	Inverse variance weighted	19.3403	23	0.681309
CD39+ activated CD4 regulatory T cell %CD4 regulatory T cell	MR Egger	22.6934	22	0.419211
CD39+ activated CD4 regulatory T cell %CD4 regulatory T cell	Inverse variance weighted	22.7673	23	0.474429
CD39+ activated CD4 regulatory T cell %CD4 regulatory T cell	MR Egger	6.54561	7	0.47767
CD39+ activated CD4 regulatory T cell %CD4 regulatory T cell	Inverse variance weighted	10.3807	8	0.239314
CD39+ activated CD4 regulatory T cell %CD4 regulatory T cell	MR Egger	11.8453	22	0.960492
CD39+ activated CD4 regulatory T cell %CD4 regulatory T cell	Inverse variance weighted	13.6688	23	0.935965
CD39+ activated CD4 regulatory T cell %CD4 regulatory T cell	MR Egger	10.2563	10	0.418304
CD39+ activated CD4 regulatory T cell %CD4 regulatory T cell	Inverse variance weighted	11.3811	11	0.411907
Secreting CD4 regulatory T cell Absolute Count	MR Egger	30.6863	21	0.0790403
Secreting CD4 regulatory T cell Absolute Count	Inverse variance weighted	36.6871	22	0.0255949
Secreting CD4 regulatory T cell Absolute Count	MR Egger	11.5039	21	0.952055
Secreting CD4 regulatory T cell Absolute Count	Inverse variance weighted	16.9864	22	0.764111
Secreting CD4 regulatory T cell Absolute Count	MR Egger	34.5272	6	5.32047e-06
Secreting CD4 regulatory T cell Absolute Count	Inverse variance weighted	34.5752	7	1.34395e-05
Secreting CD4 regulatory T cell Absolute Count	MR Egger	24.5619	20	0.218707
Secreting CD4 regulatory T cell Absolute Count	Inverse variance weighted	25.0848	21	0.243509
Secreting CD4 regulatory T cell Absolute Count	MR Egger	58.0071	14	2.61521e-07
Secreting CD4 regulatory T cell Absolute Count	Inverse variance weighted	68.0355	15	9.97486e-09
Secreting CD4 regulatory T cell %CD4 regulatory T cell	MR Egger	33.5412	29	0.25645
Secreting CD4 regulatory T cell %CD4 regulatory T cell	Inverse variance weighted	35.2034	30	0.235315
Secreting CD4 regulatory T cell %CD4 regulatory T cell	MR Egger	18.5123	29	0.933157
Secreting CD4 regulatory T cell %CD4 regulatory T cell	Inverse variance weighted	19.412	30	0.930958
Secreting CD4 regulatory T cell %CD4 regulatory T cell	MR Egger	30.401	8	0.000179504
Secreting CD4 regulatory T cell %CD4 regulatory T cell	Inverse variance weighted	46.4052	9	5.06384e-07
Secreting CD4 regulatory T cell %CD4 regulatory T cell	MR Egger	21.4173	28	0.807527
Secreting CD4 regulatory T cell %CD4 regulatory T cell	Inverse variance weighted	22.5884	29	0.795033
Secreting CD4 regulatory T cell %CD4 regulatory T cell	MR Egger	38.6782	16	0.00121012
Secreting CD4 regulatory T cell %CD4 regulatory T cell	Inverse variance weighted	46.1986	17	0.000161101
Secreting CD4 regulatory T cell %CD4+ T cell	MR Egger	30.5999	24	0.165656
Secreting CD4 regulatory T cell %CD4+ T cell	Inverse variance weighted	32.9519	25	0.132274
Secreting CD4 regulatory T cell %CD4+ T cell	MR Egger	33.4287	24	0.095347
Secreting CD4 regulatory T cell %CD4+ T cell	Inverse variance weighted	33.6359	25	0.115923
Secreting CD4 regulatory T cell %CD4+ T cell	MR Egger	69.3187	8	6.71499e-12
Secreting CD4 regulatory T cell %CD4+ T cell	Inverse variance weighted	69.319	9	2.07046e-11
Secreting CD4 regulatory T cell %CD4+ T cell	MR Egger	28.6769	23	0.191263
Secreting CD4 regulatory T cell %CD4+ T cell	Inverse variance weighted	31.2588	24	0.14646
Secreting CD4 regulatory T cell %CD4+ T cell	MR Egger	25.0689	19	0.158288
Secreting CD4 regulatory T cell %CD4+ T cell	Inverse variance weighted	26.2622	20	0.157325
CD39+ secreting CD4 regulatory T cell Absolute Count	MR Egger	16.332	26	0.927879
CD39+ secreting CD4 regulatory T cell Absolute Count	Inverse variance weighted	17.9164	27	0.906055
CD39+ secreting CD4 regulatory T cell Absolute Count	MR Egger	21.8488	26	0.69694
CD39+ secreting CD4 regulatory T cell Absolute Count	Inverse variance weighted	21.8583	27	0.744544
CD39+ secreting CD4 regulatory T cell Absolute Count	MR Egger	14.6132	9	0.102123
CD39+ secreting CD4 regulatory T cell Absolute Count	Inverse variance weighted	15.1119	10	0.128035
CD39+ secreting CD4 regulatory T cell Absolute Count	MR Egger	18.8606	26	0.84226
CD39+ secreting CD4 regulatory T cell Absolute Count	Inverse variance weighted	19.0083	27	0.869698
CD39+ secreting CD4 regulatory T cell Absolute Count	MR Egger	10.0811	14	0.756228
CD39+ secreting CD4 regulatory T cell Absolute Count	Inverse variance weighted	11.999	15	0.679104
CD39+ secreting CD4 regulatory T cell %secreting CD4 regulatory T cell	MR Egger	27.128	26	0.402643
CD39+ secreting CD4 regulatory T cell %secreting CD4 regulatory T cell	Inverse variance weighted	27.2757	27	0.448996
CD39+ secreting CD4 regulatory T cell %secreting CD4 regulatory T cell	MR Egger	30.2966	26	0.255505
CD39+ secreting CD4 regulatory T cell %secreting CD4 regulatory T cell	Inverse variance weighted	30.5594	27	0.289611
CD39+ secreting CD4 regulatory T cell %secreting CD4 regulatory T cell	MR Egger	10.7343	11	0.46578
CD39+ secreting CD4 regulatory T cell %secreting CD4 regulatory T cell	Inverse variance weighted	16.7378	12	0.159729
CD39+ secreting CD4 regulatory T cell %secreting CD4 regulatory T cell	MR Egger	26.58	24	0.324407
CD39+ secreting CD4 regulatory T cell %secreting CD4 regulatory T cell	Inverse variance weighted	26.5802	25	0.377179
CD39+ secreting CD4 regulatory T cell %secreting CD4 regulatory T cell	MR Egger	9.58954	17	0.919935
CD39+ secreting CD4 regulatory T cell %secreting CD4 regulatory T cell	Inverse variance weighted	11.2203	18	0.884775
CD39+ secreting CD4 regulatory T cell %CD4 regulatory T cell	MR Egger	25.1313	20	0.196454
CD39+ secreting CD4 regulatory T cell %CD4 regulatory T cell	Inverse variance weighted	33.0207	21	0.045988
CD39+ secreting CD4 regulatory T cell %CD4 regulatory T cell	MR Egger	20.5121	20	0.426331
CD39+ secreting CD4 regulatory T cell %CD4 regulatory T cell	Inverse variance weighted	20.6036	21	0.483367
CD39+ secreting CD4 regulatory T cell %CD4 regulatory T cell	MR Egger	10.1971	9	0.334764
CD39+ secreting CD4 regulatory T cell %CD4 regulatory T cell	Inverse variance weighted	12.8736	10	0.230823
CD39+ secreting CD4 regulatory T cell %CD4 regulatory T cell	MR Egger	13.6205	18	0.753476
CD39+ secreting CD4 regulatory T cell %CD4 regulatory T cell	Inverse variance weighted	13.9525	19	0.786455
CD39+ secreting CD4 regulatory T cell %CD4 regulatory T cell	MR Egger	7.74251	10	0.653972
CD39+ secreting CD4 regulatory T cell %CD4 regulatory T cell	Inverse variance weighted	8.26904	11	0.68902
Activated & resting CD4 regulatory T cell Absolute Count	MR Egger	32.5166	17	0.0129707
Activated & resting CD4 regulatory T cell Absolute Count	Inverse variance weighted	34.3658	18	0.011347
Activated & resting CD4 regulatory T cell Absolute Count	MR Egger	11.1693	17	0.847627
Activated & resting CD4 regulatory T cell Absolute Count	Inverse variance weighted	11.2147	18	0.885024
Activated & resting CD4 regulatory T cell Absolute Count	MR Egger	5.84061	7	0.558479
Activated & resting CD4 regulatory T cell Absolute Count	Inverse variance weighted	12.3447	8	0.136472
Activated & resting CD4 regulatory T cell Absolute Count	MR Egger	25.9592	17	0.0752066
Activated & resting CD4 regulatory T cell Absolute Count	Inverse variance weighted	26.9965	18	0.0790619
Activated & resting CD4 regulatory T cell Absolute Count	MR Egger	180.644	10	1.72211e-33
Activated & resting CD4 regulatory T cell Absolute Count	Inverse variance weighted	219.957	11	5.2715e-41
Activated & resting CD4 regulatory T cell %CD4 regulatory T cell	MR Egger	32.5167	27	0.213489
Activated & resting CD4 regulatory T cell %CD4 regulatory T cell	Inverse variance weighted	33.7909	28	0.207842
Activated & resting CD4 regulatory T cell %CD4 regulatory T cell	MR Egger	17.8776	27	0.907215
Activated & resting CD4 regulatory T cell %CD4 regulatory T cell	Inverse variance weighted	18.9607	28	0.899344
Activated & resting CD4 regulatory T cell %CD4 regulatory T cell	MR Egger	29.3552	7	0.000124618
Activated & resting CD4 regulatory T cell %CD4 regulatory T cell	Inverse variance weighted	45.5717	8	2.86686e-07
Activated & resting CD4 regulatory T cell %CD4 regulatory T cell	MR Egger	18.417	26	0.860077
Activated & resting CD4 regulatory T cell %CD4 regulatory T cell	Inverse variance weighted	19.6903	27	0.8435
Activated & resting CD4 regulatory T cell %CD4 regulatory T cell	MR Egger	38.7063	15	0.000708867
Activated & resting CD4 regulatory T cell %CD4 regulatory T cell	Inverse variance weighted	46.1751	16	9.14731e-05
Activated & resting CD4 regulatory T cell %CD4+ T cell	MR Egger	41.6187	28	0.0470777
Activated & resting CD4 regulatory T cell %CD4+ T cell	Inverse variance weighted	41.7043	29	0.0596873
Activated & resting CD4 regulatory T cell %CD4+ T cell	MR Egger	30.1384	28	0.356631
Activated & resting CD4 regulatory T cell %CD4+ T cell	Inverse variance weighted	30.2509	29	0.401556
Activated & resting CD4 regulatory T cell %CD4+ T cell	MR Egger	12.4506	6	0.0526391
Activated & resting CD4 regulatory T cell %CD4+ T cell	Inverse variance weighted	12.6331	7	0.0815685
Activated & resting CD4 regulatory T cell %CD4+ T cell	MR Egger	19.5069	23	0.671446
Activated & resting CD4 regulatory T cell %CD4+ T cell	Inverse variance weighted	19.5087	24	0.724347
Activated & resting CD4 regulatory T cell %CD4+ T cell	MR Egger	749.138	14	8.27385e-151
Activated & resting CD4 regulatory T cell %CD4+ T cell	Inverse variance weighted	749.299	15	5.6985e-150
Activated & secreting CD4 regulatory T cell Absolute Count	MR Egger	33.0316	21	0.0458679
Activated & secreting CD4 regulatory T cell Absolute Count	Inverse variance weighted	33.1561	22	0.0597114
Activated & secreting CD4 regulatory T cell Absolute Count	MR Egger	8.98199	21	0.989355
Activated & secreting CD4 regulatory T cell Absolute Count	Inverse variance weighted	9.98706	22	0.986422
Activated & secreting CD4 regulatory T cell Absolute Count	MR Egger	21.7337	5	0.00058828
Activated & secreting CD4 regulatory T cell Absolute Count	Inverse variance weighted	29.903	6	4.10134e-05
Activated & secreting CD4 regulatory T cell Absolute Count	MR Egger	24.4413	19	0.179765
Activated & secreting CD4 regulatory T cell Absolute Count	Inverse variance weighted	24.8173	20	0.208511
Activated & secreting CD4 regulatory T cell Absolute Count	MR Egger	32.3076	12	0.00124026
Activated & secreting CD4 regulatory T cell Absolute Count	Inverse variance weighted	32.3713	13	0.00211575
Activated & secreting CD4 regulatory T cell %CD4 regulatory T cell	MR Egger	53.2783	38	0.0510024
Activated & secreting CD4 regulatory T cell %CD4 regulatory T cell	Inverse variance weighted	54.0049	39	0.0555522
Activated & secreting CD4 regulatory T cell %CD4 regulatory T cell	MR Egger	37.5615	38	0.489573
Activated & secreting CD4 regulatory T cell %CD4 regulatory T cell	Inverse variance weighted	37.5623	39	0.535467
Activated & secreting CD4 regulatory T cell %CD4 regulatory T cell	MR Egger	19.5453	7	0.00664039
Activated & secreting CD4 regulatory T cell %CD4 regulatory T cell	Inverse variance weighted	34.2017	8	3.73468e-05
Activated & secreting CD4 regulatory T cell %CD4 regulatory T cell	MR Egger	44.6874	36	0.15183
Activated & secreting CD4 regulatory T cell %CD4 regulatory T cell	Inverse variance weighted	45.4626	37	0.160201
Activated & secreting CD4 regulatory T cell %CD4 regulatory T cell	MR Egger	24.2469	14	0.0427719
Activated & secreting CD4 regulatory T cell %CD4 regulatory T cell	Inverse variance weighted	24.2543	15	0.0608985
Activated & secreting CD4 regulatory T cell %CD4+ T cell	MR Egger	38.6548	30	0.133652
Activated & secreting CD4 regulatory T cell %CD4+ T cell	Inverse variance weighted	43.2236	31	0.0710962
Activated & secreting CD4 regulatory T cell %CD4+ T cell	MR Egger	36.7648	30	0.184096
Activated & secreting CD4 regulatory T cell %CD4+ T cell	Inverse variance weighted	37.2174	31	0.204482
Activated & secreting CD4 regulatory T cell %CD4+ T cell	MR Egger	59.6844	6	5.21681e-11
Activated & secreting CD4 regulatory T cell %CD4+ T cell	Inverse variance weighted	62.3661	7	5.07762e-11
Activated & secreting CD4 regulatory T cell %CD4+ T cell	MR Egger	29.6573	29	0.431255
Activated & secreting CD4 regulatory T cell %CD4+ T cell	Inverse variance weighted	31.4437	30	0.393835
Activated & secreting CD4 regulatory T cell %CD4+ T cell	MR Egger	29.8516	17	0.0274352
Activated & secreting CD4 regulatory T cell %CD4+ T cell	Inverse variance weighted	29.8628	18	0.0388021
CD25++ CD4+ T cell Absolute Count	MR Egger	18.6904	21	0.604992
CD25++ CD4+ T cell Absolute Count	Inverse variance weighted	19.5702	22	0.609904
CD25++ CD4+ T cell Absolute Count	MR Egger	23.4065	21	0.322691
CD25++ CD4+ T cell Absolute Count	Inverse variance weighted	24.2297	22	0.335306
CD25++ CD4+ T cell Absolute Count	MR Egger	23.8696	7	0.00120107
CD25++ CD4+ T cell Absolute Count	Inverse variance weighted	31.2159	8	0.000128596
CD25++ CD4+ T cell Absolute Count	MR Egger	8.99318	21	0.989268
CD25++ CD4+ T cell Absolute Count	Inverse variance weighted	11.0297	22	0.974322
CD25++ CD4+ T cell Absolute Count	MR Egger	17.65	11	0.0900643
CD25++ CD4+ T cell Absolute Count	Inverse variance weighted	18.2303	12	0.108875
CD25++ CD4+ T cell %CD4+ T cell	MR Egger	34.6068	24	0.0744482
CD25++ CD4+ T cell %CD4+ T cell	Inverse variance weighted	34.705	25	0.0936767
CD25++ CD4+ T cell %CD4+ T cell	MR Egger	42.5011	24	0.0113336
CD25++ CD4+ T cell %CD4+ T cell	Inverse variance weighted	51.0117	25	0.00159601
CD25++ CD4+ T cell %CD4+ T cell	MR Egger	23.0847	5	0.00032521
CD25++ CD4+ T cell %CD4+ T cell	Inverse variance weighted	51.3817	6	2.48258e-09
CD25++ CD4+ T cell %CD4+ T cell	MR Egger	19.6026	23	0.665747
CD25++ CD4+ T cell %CD4+ T cell	Inverse variance weighted	20.1018	24	0.690973
CD25++ CD4+ T cell %CD4+ T cell	MR Egger	319.636	8	2.70896e-64
CD25++ CD4+ T cell %CD4+ T cell	Inverse variance weighted	388.85	9	3.27517e-78
CD25++ CD4+ T cell %T cell	MR Egger	19.1085	19	0.449893
CD25++ CD4+ T cell %T cell	Inverse variance weighted	19.1419	20	0.512622
CD25++ CD4+ T cell %T cell	MR Egger	23.2512	19	0.226457
CD25++ CD4+ T cell %T cell	Inverse variance weighted	26.5621	20	0.148038
CD25++ CD4+ T cell %T cell	MR Egger	13.4461	4	0.00928972
CD25++ CD4+ T cell %T cell	Inverse variance weighted	13.4856	5	0.0192292
CD25++ CD4+ T cell %T cell	MR Egger	24.3184	18	0.144869
CD25++ CD4+ T cell %T cell	Inverse variance weighted	24.3262	19	0.183937
CD25++ CD4+ T cell %T cell	MR Egger	20.0507	9	0.0176021
CD25++ CD4+ T cell %T cell	Inverse variance weighted	20.2541	10	0.0269391
CD25++ CD45RA+ CD4 not regulatory T cell Absolute Count	MR Egger	18.6464	25	0.813752
CD25++ CD45RA+ CD4 not regulatory T cell Absolute Count	Inverse variance weighted	18.7178	26	0.848121
CD25++ CD45RA+ CD4 not regulatory T cell Absolute Count	MR Egger	20.3735	25	0.726971
CD25++ CD45RA+ CD4 not regulatory T cell Absolute Count	Inverse variance weighted	20.3785	26	0.773291
CD25++ CD45RA+ CD4 not regulatory T cell Absolute Count	MR Egger	12.3527	10	0.262144
CD25++ CD45RA+ CD4 not regulatory T cell Absolute Count	Inverse variance weighted	12.8614	11	0.302481
CD25++ CD45RA+ CD4 not regulatory T cell Absolute Count	MR Egger	33.9763	23	0.0655021
CD25++ CD45RA+ CD4 not regulatory T cell Absolute Count	Inverse variance weighted	36.1376	24	0.0532227
CD25++ CD45RA+ CD4 not regulatory T cell Absolute Count	MR Egger	38.9998	15	0.000640899
CD25++ CD45RA+ CD4 not regulatory T cell Absolute Count	Inverse variance weighted	42.2327	16	0.00036426
CD25++ CD45RA+ CD4 not regulatory T cell %CD4+ T cell	MR Egger	33.0204	33	0.466258
CD25++ CD45RA+ CD4 not regulatory T cell %CD4+ T cell	Inverse variance weighted	33.1697	34	0.508139
CD25++ CD45RA+ CD4 not regulatory T cell %CD4+ T cell	MR Egger	29.3954	33	0.647291
CD25++ CD45RA+ CD4 not regulatory T cell %CD4+ T cell	Inverse variance weighted	30.1316	34	0.657792
CD25++ CD45RA+ CD4 not regulatory T cell %CD4+ T cell	MR Egger	4.74463	8	0.78449
CD25++ CD45RA+ CD4 not regulatory T cell %CD4+ T cell	Inverse variance weighted	4.74465	9	0.855976
CD25++ CD45RA+ CD4 not regulatory T cell %CD4+ T cell	MR Egger	49.8659	31	0.0172825
CD25++ CD45RA+ CD4 not regulatory T cell %CD4+ T cell	Inverse variance weighted	49.9108	32	0.022738
CD25++ CD45RA+ CD4 not regulatory T cell %CD4+ T cell	MR Egger	55.5064	20	3.44831e-05
CD25++ CD45RA+ CD4 not regulatory T cell %CD4+ T cell	Inverse variance weighted	55.886	21	5.24525e-05
CD25++ CD45RA+ CD4 not regulatory T cell %T cell	MR Egger	19.1834	26	0.828596
CD25++ CD45RA+ CD4 not regulatory T cell %T cell	Inverse variance weighted	19.2773	27	0.859676
CD25++ CD45RA+ CD4 not regulatory T cell %T cell	MR Egger	21.4989	26	0.715776
CD25++ CD45RA+ CD4 not regulatory T cell %T cell	Inverse variance weighted	21.5002	27	0.762322
CD25++ CD45RA+ CD4 not regulatory T cell %T cell	MR Egger	6.18138	9	0.721637
CD25++ CD45RA+ CD4 not regulatory T cell %T cell	Inverse variance weighted	6.18824	10	0.799208
CD25++ CD45RA+ CD4 not regulatory T cell %T cell	MR Egger	40.0764	25	0.0286417
CD25++ CD45RA+ CD4 not regulatory T cell %T cell	Inverse variance weighted	40.6173	26	0.033897
CD25++ CD45RA+ CD4 not regulatory T cell %T cell	MR Egger	40.2252	15	0.00041932
CD25++ CD45RA+ CD4 not regulatory T cell %T cell	Inverse variance weighted	45.6781	16	0.000109168
CD25++ CD45RA- CD4 not regulatory T cell Absolute Count	MR Egger	26.1887	19	0.125016
CD25++ CD45RA- CD4 not regulatory T cell Absolute Count	Inverse variance weighted	31.1688	20	0.0530012
CD25++ CD45RA- CD4 not regulatory T cell Absolute Count	MR Egger	20.124	19	0.38715
CD25++ CD45RA- CD4 not regulatory T cell Absolute Count	Inverse variance weighted	20.1664	20	0.447563
CD25++ CD45RA- CD4 not regulatory T cell Absolute Count	MR Egger	28.982	6	6.13162e-05
CD25++ CD45RA- CD4 not regulatory T cell Absolute Count	Inverse variance weighted	31.1669	7	5.79169e-05
CD25++ CD45RA- CD4 not regulatory T cell Absolute Count	MR Egger	14.5753	19	0.749179
CD25++ CD45RA- CD4 not regulatory T cell Absolute Count	Inverse variance weighted	19.8902	20	0.464815
CD25++ CD45RA- CD4 not regulatory T cell Absolute Count	MR Egger	14.4296	7	0.0440472
CD25++ CD45RA- CD4 not regulatory T cell Absolute Count	Inverse variance weighted	15.329	8	0.0530548
CD25++ CD45RA- CD4 not regulatory T cell %CD4+ T cell	MR Egger	37.9113	22	0.0187463
CD25++ CD45RA- CD4 not regulatory T cell %CD4+ T cell	Inverse variance weighted	40.5227	23	0.0134202
CD25++ CD45RA- CD4 not regulatory T cell %CD4+ T cell	MR Egger	29.6504	22	0.127213
CD25++ CD45RA- CD4 not regulatory T cell %CD4+ T cell	Inverse variance weighted	32.7044	23	0.0863567
CD25++ CD45RA- CD4 not regulatory T cell %CD4+ T cell	MR Egger	13.275	5	0.0209338
CD25++ CD45RA- CD4 not regulatory T cell %CD4+ T cell	Inverse variance weighted	46.616	6	2.23184e-08
CD25++ CD45RA- CD4 not regulatory T cell %CD4+ T cell	MR Egger	19.7595	22	0.598083
CD25++ CD45RA- CD4 not regulatory T cell %CD4+ T cell	Inverse variance weighted	22.6869	23	0.479176
CD25++ CD45RA- CD4 not regulatory T cell %CD4+ T cell	MR Egger	243.432	12	3.19921e-45
CD25++ CD45RA- CD4 not regulatory T cell %CD4+ T cell	Inverse variance weighted	403.432	13	4.21275e-78
CD25++ CD45RA- CD4 not regulatory T cell %T cell	MR Egger	55.7034	29	0.00204895
CD25++ CD45RA- CD4 not regulatory T cell %T cell	Inverse variance weighted	57.473	30	0.00184196
CD25++ CD45RA- CD4 not regulatory T cell %T cell	MR Egger	29.4079	29	0.443978
CD25++ CD45RA- CD4 not regulatory T cell %T cell	Inverse variance weighted	32.0853	30	0.363569
CD25++ CD45RA- CD4 not regulatory T cell %T cell	MR Egger	19.7174	5	0.00141184
CD25++ CD45RA- CD4 not regulatory T cell %T cell	Inverse variance weighted	20.909	6	0.00190497
CD25++ CD45RA- CD4 not regulatory T cell %T cell	MR Egger	28.0751	28	0.460475
CD25++ CD45RA- CD4 not regulatory T cell %T cell	Inverse variance weighted	28.0799	29	0.513645
CD25++ CD45RA- CD4 not regulatory T cell %T cell	MR Egger	23.1755	12	0.0262721
CD25++ CD45RA- CD4 not regulatory T cell %T cell	Inverse variance weighted	25.2675	13	0.0212843
CD4 regulatory T cell Absolute Count	MR Egger	27.1587	20	0.130857
CD4 regulatory T cell Absolute Count	Inverse variance weighted	27.5076	21	0.154676
CD4 regulatory T cell Absolute Count	MR Egger	22.419	20	0.318215
CD4 regulatory T cell Absolute Count	Inverse variance weighted	22.803	21	0.354572
CD4 regulatory T cell Absolute Count	MR Egger	20.8697	4	0.000336075
CD4 regulatory T cell Absolute Count	Inverse variance weighted	24.1234	5	0.000205574
CD4 regulatory T cell Absolute Count	MR Egger	17.3983	19	0.562902
CD4 regulatory T cell Absolute Count	Inverse variance weighted	17.5676	20	0.61587
CD4 regulatory T cell Absolute Count	MR Egger	49.8083	12	1.50972e-06
CD4 regulatory T cell Absolute Count	Inverse variance weighted	57.0357	13	1.76914e-07
Hematopoietic Stem Cell Absolute Count	MR Egger	10.0156	17	0.902953
Hematopoietic Stem Cell Absolute Count	Inverse variance weighted	10.7265	18	0.905599
Hematopoietic Stem Cell Absolute Count	MR Egger	20.3628	17	0.256096
Hematopoietic Stem Cell Absolute Count	Inverse variance weighted	20.5609	18	0.30214
Hematopoietic Stem Cell Absolute Count	MR Egger	6.25368	6	0.395381
Hematopoietic Stem Cell Absolute Count	Inverse variance weighted	6.98631	7	0.430306
Hematopoietic Stem Cell Absolute Count	MR Egger	15.888	17	0.531785
Hematopoietic Stem Cell Absolute Count	Inverse variance weighted	16.0291	18	0.590517
Hematopoietic Stem Cell Absolute Count	MR Egger	9.49934	8	0.301936
Hematopoietic Stem Cell Absolute Count	Inverse variance weighted	9.59175	9	0.384534
Immature Myeloid-Derived Suppressor Cells Absolute Count	MR Egger	12.2759	21	0.931867
Immature Myeloid-Derived Suppressor Cells Absolute Count	Inverse variance weighted	12.518	22	0.945739
Immature Myeloid-Derived Suppressor Cells Absolute Count	MR Egger	32.8223	21	0.0482254
Immature Myeloid-Derived Suppressor Cells Absolute Count	Inverse variance weighted	32.8433	22	0.0641117
Immature Myeloid-Derived Suppressor Cells Absolute Count	MR Egger	11.7587	9	0.227257
Immature Myeloid-Derived Suppressor Cells Absolute Count	Inverse variance weighted	11.8594	10	0.294578
Immature Myeloid-Derived Suppressor Cells Absolute Count	MR Egger	21.3125	21	0.440005
Immature Myeloid-Derived Suppressor Cells Absolute Count	Inverse variance weighted	25.8246	22	0.259289
Immature Myeloid-Derived Suppressor Cells Absolute Count	MR Egger	9.30992	16	0.900104
Immature Myeloid-Derived Suppressor Cells Absolute Count	Inverse variance weighted	9.31787	17	0.929758
Immature Myeloid-Derived Suppressor Cells %CD33dim HLA DR- CD66b-	MR Egger	13.163	20	0.870282
Immature Myeloid-Derived Suppressor Cells %CD33dim HLA DR- CD66b-	Inverse variance weighted	13.1691	21	0.902585
Immature Myeloid-Derived Suppressor Cells %CD33dim HLA DR- CD66b-	MR Egger	27.7494	20	0.115465
Immature Myeloid-Derived Suppressor Cells %CD33dim HLA DR- CD66b-	Inverse variance weighted	27.9451	21	0.141716
Immature Myeloid-Derived Suppressor Cells %CD33dim HLA DR- CD66b-	MR Egger	12.3614	6	0.0543763
Immature Myeloid-Derived Suppressor Cells %CD33dim HLA DR- CD66b-	Inverse variance weighted	12.4235	7	0.0874646
Immature Myeloid-Derived Suppressor Cells %CD33dim HLA DR- CD66b-	MR Egger	26.0145	18	0.0994279
Immature Myeloid-Derived Suppressor Cells %CD33dim HLA DR- CD66b-	Inverse variance weighted	26.0372	19	0.129157
Immature Myeloid-Derived Suppressor Cells %CD33dim HLA DR- CD66b-	MR Egger	6.57946	12	0.884109
Immature Myeloid-Derived Suppressor Cells %CD33dim HLA DR- CD66b-	Inverse variance weighted	6.71622	13	0.916177
CD33+ HLA DR+ Absolute Count	MR Egger	36.0353	28	0.141701
CD33+ HLA DR+ Absolute Count	Inverse variance weighted	37.798	29	0.126894
CD33+ HLA DR+ Absolute Count	MR Egger	25.8999	28	0.578545
CD33+ HLA DR+ Absolute Count	Inverse variance weighted	27.2657	29	0.557374
CD33+ HLA DR+ Absolute Count	MR Egger	16.0934	8	0.0410625
CD33+ HLA DR+ Absolute Count	Inverse variance weighted	16.264	9	0.0615692
CD33+ HLA DR+ Absolute Count	MR Egger	25.3899	27	0.552622
CD33+ HLA DR+ Absolute Count	Inverse variance weighted	25.4019	28	0.605886
CD33+ HLA DR+ Absolute Count	MR Egger	30.1581	16	0.0171993
CD33+ HLA DR+ Absolute Count	Inverse variance weighted	30.2248	17	0.024769
CD33+ HLA DR+ CD14- Absolute Count	MR Egger	37.1716	27	0.0919084
CD33+ HLA DR+ CD14- Absolute Count	Inverse variance weighted	38.3666	28	0.0916608
CD33+ HLA DR+ CD14- Absolute Count	MR Egger	33.8766	27	0.169665
CD33+ HLA DR+ CD14- Absolute Count	Inverse variance weighted	36.1081	28	0.139867
CD33+ HLA DR+ CD14- Absolute Count	MR Egger	12.9499	9	0.164888
CD33+ HLA DR+ CD14- Absolute Count	Inverse variance weighted	19.4433	10	0.0349803
CD33+ HLA DR+ CD14- Absolute Count	MR Egger	21.1994	27	0.776861
CD33+ HLA DR+ CD14- Absolute Count	Inverse variance weighted	21.6376	28	0.797788
CD33+ HLA DR+ CD14- Absolute Count	MR Egger	11.6197	17	0.822597
CD33+ HLA DR+ CD14- Absolute Count	Inverse variance weighted	13.2387	18	0.777203
CD33+ HLA DR+ CD14- %CD33+ HLA DR+	MR Egger	17.6778	17	0.409436
CD33+ HLA DR+ CD14- %CD33+ HLA DR+	Inverse variance weighted	17.9963	18	0.455896
CD33+ HLA DR+ CD14- %CD33+ HLA DR+	MR Egger	18.076	17	0.384062
CD33+ HLA DR+ CD14- %CD33+ HLA DR+	Inverse variance weighted	18.3337	18	0.433884
CD33+ HLA DR+ CD14- %CD33+ HLA DR+	MR Egger	3.02995	4	0.552826
CD33+ HLA DR+ CD14- %CD33+ HLA DR+	Inverse variance weighted	4.2493	5	0.514109
CD33+ HLA DR+ CD14- %CD33+ HLA DR+	MR Egger	20.1276	17	0.267754
CD33+ HLA DR+ CD14- %CD33+ HLA DR+	Inverse variance weighted	20.5363	18	0.303447
CD33+ HLA DR+ CD14- %CD33+ HLA DR+	MR Egger	8.26283	10	0.603181
CD33+ HLA DR+ CD14- %CD33+ HLA DR+	Inverse variance weighted	8.92494	11	0.628821
CD33+ HLA DR+ CD14dim Absolute Count	MR Egger	32.9137	27	0.199932
CD33+ HLA DR+ CD14dim Absolute Count	Inverse variance weighted	32.9577	28	0.237305
CD33+ HLA DR+ CD14dim Absolute Count	MR Egger	17.0722	27	0.929326
CD33+ HLA DR+ CD14dim Absolute Count	Inverse variance weighted	18.1175	28	0.923151
CD33+ HLA DR+ CD14dim Absolute Count	MR Egger	8.7244	6	0.189681
CD33+ HLA DR+ CD14dim Absolute Count	Inverse variance weighted	11.1634	7	0.131651
CD33+ HLA DR+ CD14dim Absolute Count	MR Egger	27.224	26	0.39766
CD33+ HLA DR+ CD14dim Absolute Count	Inverse variance weighted	27.226	27	0.451653
CD33+ HLA DR+ CD14dim Absolute Count	MR Egger	10.299	14	0.74001
CD33+ HLA DR+ CD14dim Absolute Count	Inverse variance weighted	17.4107	15	0.294913
CD33+ HLA DR+ CD14dim %CD33+ HLA DR+	MR Egger	15.3208	24	0.91102
CD33+ HLA DR+ CD14dim %CD33+ HLA DR+	Inverse variance weighted	17.1075	25	0.877859
CD33+ HLA DR+ CD14dim %CD33+ HLA DR+	MR Egger	30.2375	24	0.177003
CD33+ HLA DR+ CD14dim %CD33+ HLA DR+	Inverse variance weighted	30.3277	25	0.212253
CD33+ HLA DR+ CD14dim %CD33+ HLA DR+	MR Egger	26.0443	6	0.000218451
CD33+ HLA DR+ CD14dim %CD33+ HLA DR+	Inverse variance weighted	26.0761	7	0.000488131
CD33+ HLA DR+ CD14dim %CD33+ HLA DR+	MR Egger	18.749	21	0.601237
CD33+ HLA DR+ CD14dim %CD33+ HLA DR+	Inverse variance weighted	19.1792	22	0.634238
CD33+ HLA DR+ CD14dim %CD33+ HLA DR+	MR Egger	32.7157	15	0.00513774
CD33+ HLA DR+ CD14dim %CD33+ HLA DR+	Inverse variance weighted	37.1429	16	0.0020021
CD33- HLA DR- Absolute Count	MR Egger	19.1195	19	0.449195
CD33- HLA DR- Absolute Count	Inverse variance weighted	19.3568	20	0.498757
CD33- HLA DR- Absolute Count	MR Egger	17.8767	19	0.530687
CD33- HLA DR- Absolute Count	Inverse variance weighted	18.0325	20	0.585265
CD33- HLA DR- Absolute Count	MR Egger	0.452479	1	0.50116
CD33- HLA DR- Absolute Count	Inverse variance weighted	0.452818	2	0.797392
CD33- HLA DR- Absolute Count	MR Egger	20.6913	19	0.354108
CD33- HLA DR- Absolute Count	Inverse variance weighted	20.8784	20	0.404318
CD33- HLA DR- Absolute Count	MR Egger	10.1008	10	0.431693
CD33- HLA DR- Absolute Count	Inverse variance weighted	10.1031	11	0.521142
CD33- HLA DR+ Absolute Count	MR Egger	28.0088	35	0.793206
CD33- HLA DR+ Absolute Count	Inverse variance weighted	28.645	36	0.803434
CD33- HLA DR+ Absolute Count	MR Egger	37.2244	35	0.366997
CD33- HLA DR+ Absolute Count	Inverse variance weighted	37.4075	36	0.404319
CD33- HLA DR+ Absolute Count	MR Egger	16.0338	8	0.0418986
CD33- HLA DR+ Absolute Count	Inverse variance weighted	16.0428	9	0.0659933
CD33- HLA DR+ Absolute Count	MR Egger	23.0113	32	0.877937
CD33- HLA DR+ Absolute Count	Inverse variance weighted	23.018	33	0.902511
CD33- HLA DR+ Absolute Count	MR Egger	5.96601	11	0.875622
CD33- HLA DR+ Absolute Count	Inverse variance weighted	15.5624	12	0.212109
Granulocytic Myeloid-Derived Suppressor Cells Absolute Count	MR Egger	22.39	19	0.26528
Granulocytic Myeloid-Derived Suppressor Cells Absolute Count	Inverse variance weighted	23.3883	20	0.270131
Granulocytic Myeloid-Derived Suppressor Cells Absolute Count	MR Egger	19.4451	19	0.428634
Granulocytic Myeloid-Derived Suppressor Cells Absolute Count	Inverse variance weighted	19.8955	20	0.464483
Granulocytic Myeloid-Derived Suppressor Cells Absolute Count	MR Egger	11.7721	6	0.0672501
Granulocytic Myeloid-Derived Suppressor Cells Absolute Count	Inverse variance weighted	14.4721	7	0.0433946
Granulocytic Myeloid-Derived Suppressor Cells Absolute Count	MR Egger	23.4157	19	0.219528
Granulocytic Myeloid-Derived Suppressor Cells Absolute Count	Inverse variance weighted	23.9376	20	0.245127
Granulocytic Myeloid-Derived Suppressor Cells Absolute Count	MR Egger	3.21632	9	0.955097
Granulocytic Myeloid-Derived Suppressor Cells Absolute Count	Inverse variance weighted	3.76041	10	0.957509
CD33dim HLA DR+ CD11b+ Absolute Count	MR Egger	22.2427	25	0.621693
CD33dim HLA DR+ CD11b+ Absolute Count	Inverse variance weighted	22.4026	26	0.666482
CD33dim HLA DR+ CD11b+ Absolute Count	MR Egger	25.2738	25	0.447118
CD33dim HLA DR+ CD11b+ Absolute Count	Inverse variance weighted	25.3356	26	0.500047
CD33dim HLA DR+ CD11b+ Absolute Count	MR Egger	2.59343	6	0.857868
CD33dim HLA DR+ CD11b+ Absolute Count	Inverse variance weighted	2.59643	7	0.919663
CD33dim HLA DR+ CD11b+ Absolute Count	MR Egger	23.9146	25	0.52431
CD33dim HLA DR+ CD11b+ Absolute Count	Inverse variance weighted	28.5546	26	0.331721
CD33dim HLA DR+ CD11b+ Absolute Count	MR Egger	16.9562	13	0.201314
CD33dim HLA DR+ CD11b+ Absolute Count	Inverse variance weighted	17.8415	14	0.214097
CD33dim HLA DR+ CD11b+ %CD33dim HLA DR+	MR Egger	10.5711	23	0.987153
CD33dim HLA DR+ CD11b+ %CD33dim HLA DR+	Inverse variance weighted	10.6441	24	0.991333
CD33dim HLA DR+ CD11b+ %CD33dim HLA DR+	MR Egger	16.2758	23	0.84321
CD33dim HLA DR+ CD11b+ %CD33dim HLA DR+	Inverse variance weighted	16.5217	24	0.868332
CD33dim HLA DR+ CD11b+ %CD33dim HLA DR+	MR Egger	6.77597	8	0.560985
CD33dim HLA DR+ CD11b+ %CD33dim HLA DR+	Inverse variance weighted	7.06933	9	0.629902
CD33dim HLA DR+ CD11b+ %CD33dim HLA DR+	MR Egger	22.0259	22	0.458344
CD33dim HLA DR+ CD11b+ %CD33dim HLA DR+	Inverse variance weighted	22.537	23	0.488065
CD33dim HLA DR+ CD11b+ %CD33dim HLA DR+	MR Egger	32.0408	14	0.00395294
CD33dim HLA DR+ CD11b+ %CD33dim HLA DR+	Inverse variance weighted	32.2561	15	0.00594054
CD33dim HLA DR+ CD11b- Absolute Count	MR Egger	17.7673	27	0.91047
CD33dim HLA DR+ CD11b- Absolute Count	Inverse variance weighted	17.9074	28	0.928458
CD33dim HLA DR+ CD11b- Absolute Count	MR Egger	29.6923	27	0.328154
CD33dim HLA DR+ CD11b- Absolute Count	Inverse variance weighted	34.3037	28	0.191053
CD33dim HLA DR+ CD11b- Absolute Count	MR Egger	14.5354	8	0.0688352
CD33dim HLA DR+ CD11b- Absolute Count	Inverse variance weighted	15.0396	9	0.089854
CD33dim HLA DR+ CD11b- Absolute Count	MR Egger	14.3995	26	0.967352
CD33dim HLA DR+ CD11b- Absolute Count	Inverse variance weighted	15.4482	27	0.962665
CD33dim HLA DR+ CD11b- Absolute Count	MR Egger	34.787	18	0.0100531
CD33dim HLA DR+ CD11b- Absolute Count	Inverse variance weighted	37.21	19	0.00746846
CD33dim HLA DR+ CD11b- %CD33dim HLA DR+	MR Egger	12.7834	23	0.956531
CD33dim HLA DR+ CD11b- %CD33dim HLA DR+	Inverse variance weighted	13.0874	24	0.964658
CD33dim HLA DR+ CD11b- %CD33dim HLA DR+	MR Egger	10.3801	23	0.98867
CD33dim HLA DR+ CD11b- %CD33dim HLA DR+	Inverse variance weighted	14.7197	24	0.928694
CD33dim HLA DR+ CD11b- %CD33dim HLA DR+	MR Egger	4.2702	7	0.748182
CD33dim HLA DR+ CD11b- %CD33dim HLA DR+	Inverse variance weighted	5.08197	8	0.74878
CD33dim HLA DR+ CD11b- %CD33dim HLA DR+	MR Egger	18.7433	21	0.6016
CD33dim HLA DR+ CD11b- %CD33dim HLA DR+	Inverse variance weighted	18.8314	22	0.655717
CD33dim HLA DR+ CD11b- %CD33dim HLA DR+	MR Egger	26.6496	13	0.0138892
CD33dim HLA DR+ CD11b- %CD33dim HLA DR+	Inverse variance weighted	27.2052	14	0.0181043
CD66b++ myeloid cell Absolute Count	MR Egger	14.3217	16	0.574765
CD66b++ myeloid cell Absolute Count	Inverse variance weighted	14.3342	17	0.643319
CD66b++ myeloid cell Absolute Count	MR Egger	22.6131	15	0.0927074
CD66b++ myeloid cell Absolute Count	Inverse variance weighted	23.2228	16	0.107906
CD66b++ myeloid cell Absolute Count	MR Egger	3.49854	6	0.744164
CD66b++ myeloid cell Absolute Count	Inverse variance weighted	4.29688	7	0.745018
CD66b++ myeloid cell Absolute Count	MR Egger	12.4035	15	0.648265
CD66b++ myeloid cell Absolute Count	Inverse variance weighted	14.783	16	0.540586
CD66b++ myeloid cell Absolute Count	MR Egger	8.06165	8	0.427471
CD66b++ myeloid cell Absolute Count	Inverse variance weighted	8.12334	9	0.521766
Monocytic Myeloid-Derived Suppressor Cells Absolute Count	MR Egger	9.68481	17	0.916305
Monocytic Myeloid-Derived Suppressor Cells Absolute Count	Inverse variance weighted	9.80538	18	0.938074
Monocytic Myeloid-Derived Suppressor Cells Absolute Count	MR Egger	18.9713	17	0.330182
Monocytic Myeloid-Derived Suppressor Cells Absolute Count	Inverse variance weighted	18.9838	18	0.392822
Monocytic Myeloid-Derived Suppressor Cells Absolute Count	MR Egger	76.0757	4	1.17991e-15
Monocytic Myeloid-Derived Suppressor Cells Absolute Count	Inverse variance weighted	91.8689	5	2.72018e-18
Monocytic Myeloid-Derived Suppressor Cells Absolute Count	MR Egger	20.4036	17	0.254108
Monocytic Myeloid-Derived Suppressor Cells Absolute Count	Inverse variance weighted	20.4834	18	0.30627
Monocytic Myeloid-Derived Suppressor Cells Absolute Count	MR Egger	16.6825	9	0.0539256
Monocytic Myeloid-Derived Suppressor Cells Absolute Count	Inverse variance weighted	16.6952	10	0.0813854
CD33dim HLA DR- Absolute Count	MR Egger	35.7476	23	0.0437653
CD33dim HLA DR- Absolute Count	Inverse variance weighted	35.912	24	0.0559756
CD33dim HLA DR- Absolute Count	MR Egger	17.045	23	0.80704
CD33dim HLA DR- Absolute Count	Inverse variance weighted	17.3209	24	0.834658
CD33dim HLA DR- Absolute Count	MR Egger	10.2508	4	0.0364088
CD33dim HLA DR- Absolute Count	Inverse variance weighted	10.3167	5	0.0667424
CD33dim HLA DR- Absolute Count	MR Egger	17.3349	22	0.744616
CD33dim HLA DR- Absolute Count	Inverse variance weighted	19.061	23	0.697678
CD33dim HLA DR- Absolute Count	MR Egger	7.20898	7	0.40745
CD33dim HLA DR- Absolute Count	Inverse variance weighted	7.79801	8	0.453445
Basophil Absolute Count	MR Egger	32.4623	22	0.0698488
Basophil Absolute Count	Inverse variance weighted	32.5018	23	0.0901495
Basophil Absolute Count	MR Egger	14.4915	22	0.883122
Basophil Absolute Count	Inverse variance weighted	14.8614	23	0.899531
Basophil Absolute Count	MR Egger	18.4441	6	0.00521314
Basophil Absolute Count	Inverse variance weighted	20.0004	7	0.00556893
Basophil Absolute Count	MR Egger	24.1218	21	0.287195
Basophil Absolute Count	Inverse variance weighted	25.2048	22	0.287379
Basophil Absolute Count	MR Egger	9.36778	9	0.404041
Basophil Absolute Count	Inverse variance weighted	9.52685	10	0.482937
Basophil %CD33dim HLA DR- CD66b-	MR Egger	22.1777	18	0.22419
Basophil %CD33dim HLA DR- CD66b-	Inverse variance weighted	22.1921	19	0.274798
Basophil %CD33dim HLA DR- CD66b-	MR Egger	12.1466	18	0.839577
Basophil %CD33dim HLA DR- CD66b-	Inverse variance weighted	12.2161	19	0.876184
Basophil %CD33dim HLA DR- CD66b-	MR Egger	19.9724	8	0.0104409
Basophil %CD33dim HLA DR- CD66b-	Inverse variance weighted	21.4503	9	0.0107943
Basophil %CD33dim HLA DR- CD66b-	MR Egger	22.9255	18	0.19347
Basophil %CD33dim HLA DR- CD66b-	Inverse variance weighted	22.9482	19	0.239631
Basophil %CD33dim HLA DR- CD66b-	MR Egger	6.82006	9	0.655848
Basophil %CD33dim HLA DR- CD66b-	Inverse variance weighted	8.12882	10	0.616255
CD45RA- CD4+ T cell Absolute Count	MR Egger	26.3294	14	0.0234993
CD45RA- CD4+ T cell Absolute Count	Inverse variance weighted	28.2473	15	0.0200716
CD45RA- CD4+ T cell Absolute Count	MR Egger	19.5014	14	0.146662
CD45RA- CD4+ T cell Absolute Count	Inverse variance weighted	19.9757	15	0.172869
CD45RA- CD4+ T cell Absolute Count	MR Egger	7.47552	7	0.3811
CD45RA- CD4+ T cell Absolute Count	Inverse variance weighted	10.25	8	0.247914
CD45RA- CD4+ T cell Absolute Count	MR Egger	3.88336	14	0.996128
CD45RA- CD4+ T cell Absolute Count	Inverse variance weighted	4.53077	15	0.995409
CD45RA- CD4+ T cell Absolute Count	MR Egger	9.69218	8	0.287299
CD45RA- CD4+ T cell Absolute Count	Inverse variance weighted	12.1097	9	0.207196
CD45RA- CD4+ T cell %CD4+ T cell	MR Egger	46.4548	28	0.0156303
CD45RA- CD4+ T cell %CD4+ T cell	Inverse variance weighted	47.3591	29	0.0171114
CD45RA- CD4+ T cell %CD4+ T cell	MR Egger	21.0379	28	0.823767
CD45RA- CD4+ T cell %CD4+ T cell	Inverse variance weighted	23.2073	29	0.766974
CD45RA- CD4+ T cell %CD4+ T cell	MR Egger	21.2445	8	0.00652565
CD45RA- CD4+ T cell %CD4+ T cell	Inverse variance weighted	21.5723	9	0.0103379
CD45RA- CD4+ T cell %CD4+ T cell	MR Egger	16.664	27	0.939083
CD45RA- CD4+ T cell %CD4+ T cell	Inverse variance weighted	17.3038	28	0.942344
CD45RA- CD4+ T cell %CD4+ T cell	MR Egger	17.3373	18	0.50004
CD45RA- CD4+ T cell %CD4+ T cell	Inverse variance weighted	20.2349	19	0.380569
CD45RA- CD4+ T cell %T cell	MR Egger	29.8928	26	0.272076
CD45RA- CD4+ T cell %T cell	Inverse variance weighted	30.2764	27	0.30188
CD45RA- CD4+ T cell %T cell	MR Egger	35.5711	26	0.0998431
CD45RA- CD4+ T cell %T cell	Inverse variance weighted	35.6218	27	0.123803
CD45RA- CD4+ T cell %T cell	MR Egger	42.1229	8	1.28419e-06
CD45RA- CD4+ T cell %T cell	Inverse variance weighted	60.8144	9	9.33823e-10
CD45RA- CD4+ T cell %T cell	MR Egger	22.1974	23	0.508362
CD45RA- CD4+ T cell %T cell	Inverse variance weighted	22.1987	24	0.567408
CD45RA- CD4+ T cell %T cell	MR Egger	53.1938	13	8.36143e-07
CD45RA- CD4+ T cell %T cell	Inverse variance weighted	56.5295	14	4.71862e-07
Central Memory CD4+ T cell Absolute Count	MR Egger	33.8366	27	0.170848
Central Memory CD4+ T cell Absolute Count	Inverse variance weighted	40.0335	28	0.065675
Central Memory CD4+ T cell Absolute Count	MR Egger	32.0385	27	0.230662
Central Memory CD4+ T cell Absolute Count	Inverse variance weighted	34.2345	28	0.19326
Central Memory CD4+ T cell Absolute Count	MR Egger	1.40658	4	0.843051
Central Memory CD4+ T cell Absolute Count	Inverse variance weighted	3.28225	5	0.65656
Central Memory CD4+ T cell Absolute Count	MR Egger	20.8907	26	0.747584
Central Memory CD4+ T cell Absolute Count	Inverse variance weighted	20.9758	27	0.787421
Central Memory CD4+ T cell Absolute Count	MR Egger	68.0553	15	9.89468e-09
Central Memory CD4+ T cell Absolute Count	Inverse variance weighted	92.6187	16	8.21619e-13
Central Memory CD4+ T cell %CD4+ T cell	MR Egger	32.8445	30	0.329331
Central Memory CD4+ T cell %CD4+ T cell	Inverse variance weighted	32.8592	31	0.376027
Central Memory CD4+ T cell %CD4+ T cell	MR Egger	29.1493	30	0.509764
Central Memory CD4+ T cell %CD4+ T cell	Inverse variance weighted	29.2127	31	0.558159
Central Memory CD4+ T cell %CD4+ T cell	MR Egger	13.6722	9	0.134473
Central Memory CD4+ T cell %CD4+ T cell	Inverse variance weighted	14.5398	10	0.149761
Central Memory CD4+ T cell %CD4+ T cell	MR Egger	24.5224	29	0.702774
Central Memory CD4+ T cell %CD4+ T cell	Inverse variance weighted	24.906	30	0.729588
Central Memory CD4+ T cell %CD4+ T cell	MR Egger	24.9571	18	0.126103
Central Memory CD4+ T cell %CD4+ T cell	Inverse variance weighted	26.3494	19	0.120744
Central Memory CD4+ T cell %T cell	MR Egger	27.4179	23	0.238595
Central Memory CD4+ T cell %T cell	Inverse variance weighted	27.4622	24	0.283372
Central Memory CD4+ T cell %T cell	MR Egger	32.3311	23	0.0934509
Central Memory CD4+ T cell %T cell	Inverse variance weighted	32.578	24	0.113295
Central Memory CD4+ T cell %T cell	MR Egger	0.847896	1	0.357148
Central Memory CD4+ T cell %T cell	Inverse variance weighted	1.03157	2	0.597033
Central Memory CD4+ T cell %T cell	MR Egger	32.9136	21	0.0471837
Central Memory CD4+ T cell %T cell	Inverse variance weighted	36.4934	22	0.0268657
Central Memory CD4+ T cell %T cell	MR Egger	7.5426	11	0.753596
Central Memory CD4+ T cell %T cell	Inverse variance weighted	8.21507	12	0.768105
Naive CD4+ T cell Absolute Count	MR Egger	28.6889	24	0.232057
Naive CD4+ T cell Absolute Count	Inverse variance weighted	29.7423	25	0.234083
Naive CD4+ T cell Absolute Count	MR Egger	40.1501	24	0.0206063
Naive CD4+ T cell Absolute Count	Inverse variance weighted	40.3643	25	0.0267468
Naive CD4+ T cell Absolute Count	MR Egger	28.7611	6	6.75079e-05
Naive CD4+ T cell Absolute Count	Inverse variance weighted	30.8078	7	6.74587e-05
Naive CD4+ T cell Absolute Count	MR Egger	16.6426	23	0.826411
Naive CD4+ T cell Absolute Count	Inverse variance weighted	19.8896	24	0.703037
Naive CD4+ T cell Absolute Count	MR Egger	655.884	12	1.21066e-132
Naive CD4+ T cell Absolute Count	Inverse variance weighted	662.07	13	4.3723e-133
Naive CD4+ T cell %CD4+ T cell	MR Egger	39.7299	34	0.229912
Naive CD4+ T cell %CD4+ T cell	Inverse variance weighted	39.7489	35	0.266735
Naive CD4+ T cell %CD4+ T cell	MR Egger	21.3037	34	0.955855
Naive CD4+ T cell %CD4+ T cell	Inverse variance weighted	21.3098	35	0.966716
Naive CD4+ T cell %CD4+ T cell	MR Egger	17.3259	8	0.0268893
Naive CD4+ T cell %CD4+ T cell	Inverse variance weighted	17.8472	9	0.036988
Naive CD4+ T cell %CD4+ T cell	MR Egger	43.2437	33	0.109314
Naive CD4+ T cell %CD4+ T cell	Inverse variance weighted	43.6064	34	0.125154
Naive CD4+ T cell %CD4+ T cell	MR Egger	22.0231	16	0.142448
Naive CD4+ T cell %CD4+ T cell	Inverse variance weighted	25.0183	17	0.0943008
Effector Memory CD4+ T cell Absolute Count	MR Egger	27.5394	21	0.153704
Effector Memory CD4+ T cell Absolute Count	Inverse variance weighted	30.5962	22	0.10468
Effector Memory CD4+ T cell Absolute Count	MR Egger	26.2413	21	0.197398
Effector Memory CD4+ T cell Absolute Count	Inverse variance weighted	26.313	22	0.238486
Effector Memory CD4+ T cell Absolute Count	MR Egger	3.9338	8	0.863046
Effector Memory CD4+ T cell Absolute Count	Inverse variance weighted	8.6071	9	0.474303
Effector Memory CD4+ T cell Absolute Count	MR Egger	12.7998	21	0.915476
Effector Memory CD4+ T cell Absolute Count	Inverse variance weighted	13.0187	22	0.932638
Effector Memory CD4+ T cell Absolute Count	MR Egger	6.76006	11	0.818168
Effector Memory CD4+ T cell Absolute Count	Inverse variance weighted	11.7775	12	0.463708
Effector Memory CD4+ T cell %CD4+ T cell	MR Egger	32.5535	27	0.212206
Effector Memory CD4+ T cell %CD4+ T cell	Inverse variance weighted	32.6607	28	0.248462
Effector Memory CD4+ T cell %CD4+ T cell	MR Egger	21.9923	27	0.737771
Effector Memory CD4+ T cell %CD4+ T cell	Inverse variance weighted	23.8148	28	0.691272
Effector Memory CD4+ T cell %CD4+ T cell	MR Egger	144.849	8	2.32283e-27
Effector Memory CD4+ T cell %CD4+ T cell	Inverse variance weighted	155.125	9	7.63696e-29
Effector Memory CD4+ T cell %CD4+ T cell	MR Egger	25.5052	26	0.490545
Effector Memory CD4+ T cell %CD4+ T cell	Inverse variance weighted	26.6964	27	0.480264
Effector Memory CD4+ T cell %CD4+ T cell	MR Egger	33.2478	12	0.000885464
Effector Memory CD4+ T cell %CD4+ T cell	Inverse variance weighted	33.8815	13	0.00125444
Effector Memory CD4+ T cell %T cell	MR Egger	42.9376	21	0.00320157
Effector Memory CD4+ T cell %T cell	Inverse variance weighted	44.3842	22	0.00317432
Effector Memory CD4+ T cell %T cell	MR Egger	11.2031	21	0.958683
Effector Memory CD4+ T cell %T cell	Inverse variance weighted	11.313	22	0.969992
Effector Memory CD4+ T cell %T cell	MR Egger	14.053	4	0.00712791
Effector Memory CD4+ T cell %T cell	Inverse variance weighted	14.1588	5	0.0146315
Effector Memory CD4+ T cell %T cell	MR Egger	12.3949	18	0.826193
Effector Memory CD4+ T cell %T cell	Inverse variance weighted	13.263	19	0.82484
Effector Memory CD4+ T cell %T cell	MR Egger	18.9165	8	0.0153125
Effector Memory CD4+ T cell %T cell	Inverse variance weighted	20.0097	9	0.0178529
Terminally Differentiated CD4+ T cell Absolute Count	MR Egger	20.9825	10	0.021216
Terminally Differentiated CD4+ T cell Absolute Count	Inverse variance weighted	21.7648	11	0.0262598
Terminally Differentiated CD4+ T cell Absolute Count	MR Egger	16.6071	10	0.0835237
Terminally Differentiated CD4+ T cell Absolute Count	Inverse variance weighted	16.9634	11	0.108963
Terminally Differentiated CD4+ T cell Absolute Count	MR Egger	5.02384	1	0.0250006
Terminally Differentiated CD4+ T cell Absolute Count	Inverse variance weighted	11.5801	2	0.00305776
Terminally Differentiated CD4+ T cell Absolute Count	MR Egger	11.2284	10	0.340002
Terminally Differentiated CD4+ T cell Absolute Count	Inverse variance weighted	11.2524	11	0.422365
Terminally Differentiated CD4+ T cell Absolute Count	MR Egger	6.95664	7	0.433408
Terminally Differentiated CD4+ T cell Absolute Count	Inverse variance weighted	7.86756	8	0.446514
Terminally Differentiated CD4+ T cell %CD4+ T cell	MR Egger	24.8547	21	0.253511
Terminally Differentiated CD4+ T cell %CD4+ T cell	Inverse variance weighted	26.866	22	0.216361
Terminally Differentiated CD4+ T cell %CD4+ T cell	MR Egger	17.4199	21	0.685359
Terminally Differentiated CD4+ T cell %CD4+ T cell	Inverse variance weighted	23.2859	22	0.385737
Terminally Differentiated CD4+ T cell %CD4+ T cell	MR Egger	49.4097	6	6.17264e-09
Terminally Differentiated CD4+ T cell %CD4+ T cell	Inverse variance weighted	50.1529	7	1.34801e-08
Terminally Differentiated CD4+ T cell %CD4+ T cell	MR Egger	17.7141	20	0.606236
Terminally Differentiated CD4+ T cell %CD4+ T cell	Inverse variance weighted	17.7846	21	0.662592
Terminally Differentiated CD4+ T cell %CD4+ T cell	MR Egger	62.2227	12	8.85317e-09
Terminally Differentiated CD4+ T cell %CD4+ T cell	Inverse variance weighted	64.9817	13	6.64347e-09
Terminally Differentiated CD4+ T cell %T cell	MR Egger	17.4656	25	0.864216
Terminally Differentiated CD4+ T cell %T cell	Inverse variance weighted	23.5841	26	0.599733
Terminally Differentiated CD4+ T cell %T cell	MR Egger	31.5936	25	0.170109
Terminally Differentiated CD4+ T cell %T cell	Inverse variance weighted	35.5128	26	0.101
Terminally Differentiated CD4+ T cell %T cell	MR Egger	19.9828	4	0.000503322
Terminally Differentiated CD4+ T cell %T cell	Inverse variance weighted	27.7217	5	4.1253e-05
Terminally Differentiated CD4+ T cell %T cell	MR Egger	21.3672	24	0.61698
Terminally Differentiated CD4+ T cell %T cell	Inverse variance weighted	21.4951	25	0.664704
Terminally Differentiated CD4+ T cell %T cell	MR Egger	73.2736	12	7.77943e-11
Terminally Differentiated CD4+ T cell %T cell	Inverse variance weighted	73.4107	13	1.87968e-10
Central Memory CD8+ T cell Absolute Count	MR Egger	28.1377	25	0.301553
Central Memory CD8+ T cell Absolute Count	Inverse variance weighted	31.6082	26	0.206394
Central Memory CD8+ T cell Absolute Count	MR Egger	21.3177	25	0.674767
Central Memory CD8+ T cell Absolute Count	Inverse variance weighted	21.6373	26	0.708368
Central Memory CD8+ T cell Absolute Count	MR Egger	7.82382	9	0.551994
Central Memory CD8+ T cell Absolute Count	Inverse variance weighted	8.08379	10	0.620653
Central Memory CD8+ T cell Absolute Count	MR Egger	19.8261	23	0.65238
Central Memory CD8+ T cell Absolute Count	Inverse variance weighted	19.8442	24	0.705602
Central Memory CD8+ T cell Absolute Count	MR Egger	16.8648	13	0.205559
Central Memory CD8+ T cell Absolute Count	Inverse variance weighted	19.9188	14	0.132723
Central Memory CD8+ T cell %CD8+ T cell	MR Egger	44.5747	31	0.0543606
Central Memory CD8+ T cell %CD8+ T cell	Inverse variance weighted	45.3989	32	0.0586243
Central Memory CD8+ T cell %CD8+ T cell	MR Egger	27.4944	31	0.647131
Central Memory CD8+ T cell %CD8+ T cell	Inverse variance weighted	27.5127	32	0.693235
Central Memory CD8+ T cell %CD8+ T cell	MR Egger	11.1436	8	0.193695
Central Memory CD8+ T cell %CD8+ T cell	Inverse variance weighted	14.1014	9	0.118764
Central Memory CD8+ T cell %CD8+ T cell	MR Egger	23.6274	29	0.747084
Central Memory CD8+ T cell %CD8+ T cell	Inverse variance weighted	25.1179	30	0.719281
Central Memory CD8+ T cell %CD8+ T cell	MR Egger	22.3772	20	0.320397
Central Memory CD8+ T cell %CD8+ T cell	Inverse variance weighted	29.4343	21	0.103959
Central Memory CD8+ T cell %T cell	MR Egger	29.4339	20	0.07956
Central Memory CD8+ T cell %T cell	Inverse variance weighted	29.5348	21	0.101743
Central Memory CD8+ T cell %T cell	MR Egger	19.9584	20	0.460538
Central Memory CD8+ T cell %T cell	Inverse variance weighted	23.5386	21	0.315947
Central Memory CD8+ T cell %T cell	MR Egger	16.7769	5	0.00494303
Central Memory CD8+ T cell %T cell	Inverse variance weighted	16.8474	6	0.00986057
Central Memory CD8+ T cell %T cell	MR Egger	23.5658	20	0.261872
Central Memory CD8+ T cell %T cell	Inverse variance weighted	26.0416	21	0.204867
Central Memory CD8+ T cell %T cell	MR Egger	6.64792	10	0.758212
Central Memory CD8+ T cell %T cell	Inverse variance weighted	7.89496	11	0.722681
Naive CD8+ T cell Absolute Count	MR Egger	50.7462	27	0.00372759
Naive CD8+ T cell Absolute Count	Inverse variance weighted	51.2036	28	0.00473238
Naive CD8+ T cell Absolute Count	MR Egger	44.6105	27	0.0178669
Naive CD8+ T cell Absolute Count	Inverse variance weighted	47.0233	28	0.0136218
Naive CD8+ T cell Absolute Count	MR Egger	37.1538	7	4.38625e-06
Naive CD8+ T cell Absolute Count	Inverse variance weighted	38.5453	8	5.96799e-06
Naive CD8+ T cell Absolute Count	MR Egger	26.7969	27	0.474791
Naive CD8+ T cell Absolute Count	Inverse variance weighted	27.4178	28	0.495595
Naive CD8+ T cell Absolute Count	MR Egger	403.194	14	2.69218e-77
Naive CD8+ T cell Absolute Count	Inverse variance weighted	462.239	15	5.38459e-89
Naive CD8+ T cell %CD8+ T cell	MR Egger	26.6427	37	0.896109
Naive CD8+ T cell %CD8+ T cell	Inverse variance weighted	26.7529	38	0.914127
Naive CD8+ T cell %CD8+ T cell	MR Egger	51.9299	37	0.0525601
Naive CD8+ T cell %CD8+ T cell	Inverse variance weighted	52.0561	38	0.0639717
Naive CD8+ T cell %CD8+ T cell	MR Egger	13.4837	7	0.0611635
Naive CD8+ T cell %CD8+ T cell	Inverse variance weighted	13.6368	8	0.0917385
Naive CD8+ T cell %CD8+ T cell	MR Egger	35.2174	36	0.505623
Naive CD8+ T cell %CD8+ T cell	Inverse variance weighted	36.6974	37	0.483099
Naive CD8+ T cell %CD8+ T cell	MR Egger	40.2757	14	0.000231045
Naive CD8+ T cell %CD8+ T cell	Inverse variance weighted	41.4735	15	0.00027072
Naive CD8+ T cell %T cell	MR Egger	25.8152	28	0.583202
Naive CD8+ T cell %T cell	Inverse variance weighted	25.9334	29	0.62905
Naive CD8+ T cell %T cell	MR Egger	27.7307	28	0.478786
Naive CD8+ T cell %T cell	Inverse variance weighted	28.5115	29	0.49071
Naive CD8+ T cell %T cell	MR Egger	22.2577	8	0.00446018
Naive CD8+ T cell %T cell	Inverse variance weighted	24.4426	9	0.00365382
Naive CD8+ T cell %T cell	MR Egger	36.9527	26	0.0754904
Naive CD8+ T cell %T cell	Inverse variance weighted	38.3476	27	0.0725312
Naive CD8+ T cell %T cell	MR Egger	4.48428	13	0.984865
Naive CD8+ T cell %T cell	Inverse variance weighted	6.04818	14	0.965263
Effector Memory CD8+ T cell Absolute Count	MR Egger	36.6748	22	0.0256739
Effector Memory CD8+ T cell Absolute Count	Inverse variance weighted	36.6789	23	0.0351202
Effector Memory CD8+ T cell Absolute Count	MR Egger	20.5091	22	0.551227
Effector Memory CD8+ T cell Absolute Count	Inverse variance weighted	20.9318	23	0.585252
Effector Memory CD8+ T cell Absolute Count	MR Egger	85.8516	9	1.10267e-14
Effector Memory CD8+ T cell Absolute Count	Inverse variance weighted	85.8537	10	3.5416e-14
Effector Memory CD8+ T cell Absolute Count	MR Egger	24.3861	22	0.327321
Effector Memory CD8+ T cell Absolute Count	Inverse variance weighted	24.4307	23	0.380291
Effector Memory CD8+ T cell Absolute Count	MR Egger	179.236	15	3.38926e-30
Effector Memory CD8+ T cell Absolute Count	Inverse variance weighted	213.913	16	1.20388e-36
Effector Memory CD8+ T cell %CD8+ T cell	MR Egger	12.2094	23	0.967112
Effector Memory CD8+ T cell %CD8+ T cell	Inverse variance weighted	12.5186	24	0.97341
Effector Memory CD8+ T cell %CD8+ T cell	MR Egger	26.8754	23	0.261307
Effector Memory CD8+ T cell %CD8+ T cell	Inverse variance weighted	29.2893	24	0.209434
Effector Memory CD8+ T cell %CD8+ T cell	MR Egger	0.557828	3	0.906015
Effector Memory CD8+ T cell %CD8+ T cell	Inverse variance weighted	3.36926	4	0.498034
Effector Memory CD8+ T cell %CD8+ T cell	MR Egger	14.7085	21	0.837291
Effector Memory CD8+ T cell %CD8+ T cell	Inverse variance weighted	14.9614	22	0.863887
Effector Memory CD8+ T cell %CD8+ T cell	MR Egger	4.0743	8	0.850358
Effector Memory CD8+ T cell %CD8+ T cell	Inverse variance weighted	16.0916	9	0.0649931
Effector Memory CD8+ T cell %T cell	MR Egger	6.1668	13	0.939871
Effector Memory CD8+ T cell %T cell	Inverse variance weighted	8.26258	14	0.875202
Effector Memory CD8+ T cell %T cell	MR Egger	15.0354	13	0.305147
Effector Memory CD8+ T cell %T cell	Inverse variance weighted	15.6261	14	0.336739
Effector Memory CD8+ T cell %T cell	MR Egger	15.2422	5	0.00937617
Effector Memory CD8+ T cell %T cell	Inverse variance weighted	15.9608	6	0.013966
Effector Memory CD8+ T cell %T cell	MR Egger	10.5929	12	0.564094
Effector Memory CD8+ T cell %T cell	Inverse variance weighted	13.7524	13	0.391512
Effector Memory CD8+ T cell %T cell	MR Egger	24.937	6	0.000350747
Effector Memory CD8+ T cell %T cell	Inverse variance weighted	39.9195	7	1.30422e-06
Terminally Differentiated CD8+ T cell Absolute Count	MR Egger	27.6121	17	0.0496803
Terminally Differentiated CD8+ T cell Absolute Count	Inverse variance weighted	28.3693	18	0.0566531
Terminally Differentiated CD8+ T cell Absolute Count	MR Egger	16.8622	17	0.463736
Terminally Differentiated CD8+ T cell Absolute Count	Inverse variance weighted	17.4422	18	0.492927
Terminally Differentiated CD8+ T cell Absolute Count	MR Egger	23.5106	7	0.0013883
Terminally Differentiated CD8+ T cell Absolute Count	Inverse variance weighted	35.4426	8	2.22035e-05
Terminally Differentiated CD8+ T cell Absolute Count	MR Egger	15.1657	17	0.583549
Terminally Differentiated CD8+ T cell Absolute Count	Inverse variance weighted	15.574	18	0.622253
Terminally Differentiated CD8+ T cell Absolute Count	MR Egger	43.5086	11	8.85573e-06
Terminally Differentiated CD8+ T cell Absolute Count	Inverse variance weighted	47.1652	12	4.36432e-06
Terminally Differentiated CD8+ T cell %CD8+ T cell	MR Egger	27.0446	22	0.209538
Terminally Differentiated CD8+ T cell %CD8+ T cell	Inverse variance weighted	27.1032	23	0.251599
Terminally Differentiated CD8+ T cell %CD8+ T cell	MR Egger	32.2276	22	0.073598
Terminally Differentiated CD8+ T cell %CD8+ T cell	Inverse variance weighted	33.3132	23	0.0757621
Terminally Differentiated CD8+ T cell %CD8+ T cell	MR Egger	49.0419	9	1.63009e-07
Terminally Differentiated CD8+ T cell %CD8+ T cell	Inverse variance weighted	53.3481	10	6.41571e-08
Terminally Differentiated CD8+ T cell %CD8+ T cell	MR Egger	19.4318	22	0.618537
Terminally Differentiated CD8+ T cell %CD8+ T cell	Inverse variance weighted	23.2388	23	0.446902
Terminally Differentiated CD8+ T cell %CD8+ T cell	MR Egger	171.04	10	1.68943e-31
Terminally Differentiated CD8+ T cell %CD8+ T cell	Inverse variance weighted	220.046	11	5.05201e-41
Terminally Differentiated CD8+ T cell %T cell	MR Egger	16.8037	16	0.39841
Terminally Differentiated CD8+ T cell %T cell	Inverse variance weighted	16.8749	17	0.462875
Terminally Differentiated CD8+ T cell %T cell	MR Egger	14.0706	16	0.593458
Terminally Differentiated CD8+ T cell %T cell	Inverse variance weighted	14.4385	17	0.635857
Terminally Differentiated CD8+ T cell %T cell	MR Egger	11.2206	7	0.129282
Terminally Differentiated CD8+ T cell %T cell	Inverse variance weighted	11.3343	8	0.183469
Terminally Differentiated CD8+ T cell %T cell	MR Egger	19.101	16	0.263463
Terminally Differentiated CD8+ T cell %T cell	Inverse variance weighted	25.6386	17	0.0813005
Terminally Differentiated CD8+ T cell %T cell	MR Egger	8.5793	9	0.476978
Terminally Differentiated CD8+ T cell %T cell	Inverse variance weighted	11.1979	10	0.342306
CD45RA+ CD8+ T cell Absolute Count	MR Egger	33.2117	26	0.156043
CD45RA+ CD8+ T cell Absolute Count	Inverse variance weighted	50.1392	27	0.00438535
CD45RA+ CD8+ T cell Absolute Count	MR Egger	26.9468	26	0.41213
CD45RA+ CD8+ T cell Absolute Count	Inverse variance weighted	26.9815	27	0.464794
CD45RA+ CD8+ T cell Absolute Count	MR Egger	2.04514	4	0.727457
CD45RA+ CD8+ T cell Absolute Count	Inverse variance weighted	2.87447	5	0.719332
CD45RA+ CD8+ T cell Absolute Count	MR Egger	38.0338	26	0.0601246
CD45RA+ CD8+ T cell Absolute Count	Inverse variance weighted	38.1105	27	0.0761326
CD45RA+ CD8+ T cell Absolute Count	MR Egger	36.2402	10	7.65369e-05
CD45RA+ CD8+ T cell Absolute Count	Inverse variance weighted	48.2367	11	1.29541e-06
CD45RA+ CD8+ T cell %CD8+ T cell	MR Egger	17.4731	26	0.894095
CD45RA+ CD8+ T cell %CD8+ T cell	Inverse variance weighted	18.1588	27	0.898592
CD45RA+ CD8+ T cell %CD8+ T cell	MR Egger	26.4773	26	0.437126
CD45RA+ CD8+ T cell %CD8+ T cell	Inverse variance weighted	29.5141	27	0.336421
CD45RA+ CD8+ T cell %CD8+ T cell	MR Egger	5.62362	8	0.689309
CD45RA+ CD8+ T cell %CD8+ T cell	Inverse variance weighted	7.62366	9	0.572471
CD45RA+ CD8+ T cell %CD8+ T cell	MR Egger	23.8693	24	0.469092
CD45RA+ CD8+ T cell %CD8+ T cell	Inverse variance weighted	24.3547	25	0.498962
CD45RA+ CD8+ T cell %CD8+ T cell	MR Egger	8.49452	10	0.58065
CD45RA+ CD8+ T cell %CD8+ T cell	Inverse variance weighted	9.69803	11	0.557736
CD45RA+ CD8+ T cell %T cell	MR Egger	58.5464	33	0.00399871
CD45RA+ CD8+ T cell %T cell	Inverse variance weighted	58.7065	34	0.00532428
CD45RA+ CD8+ T cell %T cell	MR Egger	48.4146	33	0.0407121
CD45RA+ CD8+ T cell %T cell	Inverse variance weighted	48.6944	34	0.049098
CD45RA+ CD8+ T cell %T cell	MR Egger	27.2372	14	0.0179305
CD45RA+ CD8+ T cell %T cell	Inverse variance weighted	27.2853	15	0.026496
CD45RA+ CD8+ T cell %T cell	MR Egger	32.6759	33	0.483163
CD45RA+ CD8+ T cell %T cell	Inverse variance weighted	32.7245	34	0.530069
CD45RA+ CD8+ T cell %T cell	MR Egger	534.26	14	5.00869e-105
CD45RA+ CD8+ T cell %T cell	Inverse variance weighted	549.049	15	2.31528e-107
Central Memory CD4-CD8- T cell Absolute Count	MR Egger	3.59655	2	0.165585
Central Memory CD4-CD8- T cell Absolute Count	Inverse variance weighted	5.4114	3	0.144035
Central Memory CD4-CD8- T cell Absolute Count	MR Egger	6.35147	2	0.0417634
Central Memory CD4-CD8- T cell Absolute Count	Inverse variance weighted	6.36223	3	0.0952572
Central Memory CD4-CD8- T cell Absolute Count	MR Egger	4.28475	2	0.117376
Central Memory CD4-CD8- T cell Absolute Count	Inverse variance weighted	6.29004	3	0.0983209
Central Memory CD4-CD8- T cell %CD4-CD8- T cell	MR Egger	17.0036	14	0.255986
Central Memory CD4-CD8- T cell %CD4-CD8- T cell	Inverse variance weighted	17.7457	15	0.27627
Central Memory CD4-CD8- T cell %CD4-CD8- T cell	MR Egger	7.54095	14	0.911846
Central Memory CD4-CD8- T cell %CD4-CD8- T cell	Inverse variance weighted	8.0313	15	0.922522
Central Memory CD4-CD8- T cell %CD4-CD8- T cell	MR Egger	17.3464	5	0.00388766
Central Memory CD4-CD8- T cell %CD4-CD8- T cell	Inverse variance weighted	19.8326	6	0.00296585
Central Memory CD4-CD8- T cell %CD4-CD8- T cell	MR Egger	6.75636	14	0.943696
Central Memory CD4-CD8- T cell %CD4-CD8- T cell	Inverse variance weighted	7.43487	15	0.944441
Central Memory CD4-CD8- T cell %CD4-CD8- T cell	MR Egger	11.0498	10	0.353655
Central Memory CD4-CD8- T cell %CD4-CD8- T cell	Inverse variance weighted	11.5114	11	0.401463
Central Memory CD4-CD8- T cell %T cell	MR Egger	9.9447	14	0.766215
Central Memory CD4-CD8- T cell %T cell	Inverse variance weighted	11.2954	15	0.731387
Central Memory CD4-CD8- T cell %T cell	MR Egger	15.7621	14	0.328118
Central Memory CD4-CD8- T cell %T cell	Inverse variance weighted	15.8472	15	0.392282
Central Memory CD4-CD8- T cell %T cell	MR Egger	1.94754	3	0.583367
Central Memory CD4-CD8- T cell %T cell	Inverse variance weighted	2.45127	4	0.653383
Central Memory CD4-CD8- T cell %T cell	MR Egger	7.36511	12	0.832573
Central Memory CD4-CD8- T cell %T cell	Inverse variance weighted	12.6998	13	0.471255
Central Memory CD4-CD8- T cell %T cell	MR Egger	21.1102	7	0.00361038
Central Memory CD4-CD8- T cell %T cell	Inverse variance weighted	21.8004	8	0.00529941
Naive CD4-CD8- T cell Absolute Count	MR Egger	16.004	18	0.592265
Naive CD4-CD8- T cell Absolute Count	Inverse variance weighted	16.0082	19	0.656734
Naive CD4-CD8- T cell Absolute Count	MR Egger	20.6314	18	0.298415
Naive CD4-CD8- T cell Absolute Count	Inverse variance weighted	20.7071	19	0.353208
Naive CD4-CD8- T cell Absolute Count	MR Egger	11.4462	8	0.177674
Naive CD4-CD8- T cell Absolute Count	Inverse variance weighted	12.2773	9	0.198123
Naive CD4-CD8- T cell Absolute Count	MR Egger	24.2435	16	0.0843199
Naive CD4-CD8- T cell Absolute Count	Inverse variance weighted	24.2662	17	0.112381
Naive CD4-CD8- T cell Absolute Count	MR Egger	90.9037	11	1.10869e-14
Naive CD4-CD8- T cell Absolute Count	Inverse variance weighted	111.847	12	2.57896e-18
Naive CD4-CD8- T cell %CD4-CD8- T cell	MR Egger	20.2756	21	0.50387
Naive CD4-CD8- T cell %CD4-CD8- T cell	Inverse variance weighted	20.4317	22	0.556054
Naive CD4-CD8- T cell %CD4-CD8- T cell	MR Egger	31.7921	21	0.0614481
Naive CD4-CD8- T cell %CD4-CD8- T cell	Inverse variance weighted	32.0543	22	0.0764744
Naive CD4-CD8- T cell %CD4-CD8- T cell	MR Egger	14.4397	5	0.0130451
Naive CD4-CD8- T cell %CD4-CD8- T cell	Inverse variance weighted	26.0296	6	0.000219835
Naive CD4-CD8- T cell %CD4-CD8- T cell	MR Egger	24.2572	19	0.186472
Naive CD4-CD8- T cell %CD4-CD8- T cell	Inverse variance weighted	24.405	20	0.225147
Naive CD4-CD8- T cell %CD4-CD8- T cell	MR Egger	119.434	13	2.60423e-19
Naive CD4-CD8- T cell %CD4-CD8- T cell	Inverse variance weighted	142.482	14	2.2754e-23
Naive CD4-CD8- T cell %T cell	MR Egger	12.6891	22	0.941471
Naive CD4-CD8- T cell %T cell	Inverse variance weighted	12.8047	23	0.956099
Naive CD4-CD8- T cell %T cell	MR Egger	24.2605	22	0.333726
Naive CD4-CD8- T cell %T cell	Inverse variance weighted	28.1132	23	0.21153
Naive CD4-CD8- T cell %T cell	MR Egger	11.3425	9	0.25296
Naive CD4-CD8- T cell %T cell	Inverse variance weighted	14.1484	10	0.166328
Naive CD4-CD8- T cell %T cell	MR Egger	25.1686	19	0.155068
Naive CD4-CD8- T cell %T cell	Inverse variance weighted	27.2489	20	0.128407
Naive CD4-CD8- T cell %T cell	MR Egger	122.799	15	5.40914e-19
Naive CD4-CD8- T cell %T cell	Inverse variance weighted	130.542	16	5.03696e-20
Effector Memory CD4-CD8- T cell Absolute Count	MR Egger	18.0123	19	0.521619
Effector Memory CD4-CD8- T cell Absolute Count	Inverse variance weighted	19.2595	20	0.505023
Effector Memory CD4-CD8- T cell Absolute Count	MR Egger	10.8654	19	0.928284
Effector Memory CD4-CD8- T cell Absolute Count	Inverse variance weighted	10.8662	20	0.94962
Effector Memory CD4-CD8- T cell Absolute Count	MR Egger	0.208852	1	0.647669
Effector Memory CD4-CD8- T cell Absolute Count	Inverse variance weighted	0.3206	2	0.851888
Effector Memory CD4-CD8- T cell Absolute Count	MR Egger	16.0827	19	0.651756
Effector Memory CD4-CD8- T cell Absolute Count	Inverse variance weighted	19.0093	20	0.521222
Effector Memory CD4-CD8- T cell Absolute Count	MR Egger	8.39201	7	0.299299
Effector Memory CD4-CD8- T cell Absolute Count	Inverse variance weighted	13.0336	8	0.110698
Effector Memory CD4-CD8- T cell %CD4-CD8- T cell	MR Egger	23.5881	28	0.703079
Effector Memory CD4-CD8- T cell %CD4-CD8- T cell	Inverse variance weighted	23.6268	29	0.74711
Effector Memory CD4-CD8- T cell %CD4-CD8- T cell	MR Egger	27.2521	28	0.504555
Effector Memory CD4-CD8- T cell %CD4-CD8- T cell	Inverse variance weighted	30.4656	29	0.391038
Effector Memory CD4-CD8- T cell %CD4-CD8- T cell	MR Egger	8.08822	8	0.4249
Effector Memory CD4-CD8- T cell %CD4-CD8- T cell	Inverse variance weighted	9.94947	9	0.354592
Effector Memory CD4-CD8- T cell %CD4-CD8- T cell	MR Egger	20.6091	27	0.804248
Effector Memory CD4-CD8- T cell %CD4-CD8- T cell	Inverse variance weighted	21.1924	28	0.817236
Effector Memory CD4-CD8- T cell %CD4-CD8- T cell	MR Egger	29.4694	14	0.0090232
Effector Memory CD4-CD8- T cell %CD4-CD8- T cell	Inverse variance weighted	34.3861	15	0.00300469
Effector Memory CD4-CD8- T cell %T cell	MR Egger	25.0226	23	0.349123
Effector Memory CD4-CD8- T cell %T cell	Inverse variance weighted	25.211	24	0.394369
Effector Memory CD4-CD8- T cell %T cell	MR Egger	19.436	23	0.675651
Effector Memory CD4-CD8- T cell %T cell	Inverse variance weighted	20.0235	24	0.695437
Effector Memory CD4-CD8- T cell %T cell	MR Egger	16.7618	8	0.0326877
Effector Memory CD4-CD8- T cell %T cell	Inverse variance weighted	17.9378	9	0.0359017
Effector Memory CD4-CD8- T cell %T cell	MR Egger	21.9082	23	0.525802
Effector Memory CD4-CD8- T cell %T cell	Inverse variance weighted	21.9566	24	0.581855
Effector Memory CD4-CD8- T cell %T cell	MR Egger	7.49217	8	0.484577
Effector Memory CD4-CD8- T cell %T cell	Inverse variance weighted	11.0728	9	0.270755
Terminally Differentiated CD4-CD8- T cell Absolute Count	MR Egger	29.6168	21	0.0999633
Terminally Differentiated CD4-CD8- T cell Absolute Count	Inverse variance weighted	29.75	22	0.124668
Terminally Differentiated CD4-CD8- T cell Absolute Count	MR Egger	22.4851	21	0.372031
Terminally Differentiated CD4-CD8- T cell Absolute Count	Inverse variance weighted	22.5135	22	0.429621
Terminally Differentiated CD4-CD8- T cell Absolute Count	MR Egger	4.27179	5	0.510985
Terminally Differentiated CD4-CD8- T cell Absolute Count	Inverse variance weighted	5.13624	6	0.526462
Terminally Differentiated CD4-CD8- T cell Absolute Count	MR Egger	21.0296	20	0.39539
Terminally Differentiated CD4-CD8- T cell Absolute Count	Inverse variance weighted	21.3894	21	0.435394
Terminally Differentiated CD4-CD8- T cell Absolute Count	MR Egger	13.6418	15	0.552849
Terminally Differentiated CD4-CD8- T cell Absolute Count	Inverse variance weighted	20.8197	16	0.185545
Terminally Differentiated CD4-CD8- T cell %CD4-CD8- T cell	MR Egger	17.0108	26	0.908756
Terminally Differentiated CD4-CD8- T cell %CD4-CD8- T cell	Inverse variance weighted	17.2715	27	0.924212
Terminally Differentiated CD4-CD8- T cell %CD4-CD8- T cell	MR Egger	32.4891	26	0.177442
Terminally Differentiated CD4-CD8- T cell %CD4-CD8- T cell	Inverse variance weighted	36.8153	27	0.0985671
Terminally Differentiated CD4-CD8- T cell %CD4-CD8- T cell	MR Egger	18.454	8	0.0180685
Terminally Differentiated CD4-CD8- T cell %CD4-CD8- T cell	Inverse variance weighted	19.2816	9	0.0229019
Terminally Differentiated CD4-CD8- T cell %CD4-CD8- T cell	MR Egger	18.3268	24	0.786875
Terminally Differentiated CD4-CD8- T cell %CD4-CD8- T cell	Inverse variance weighted	18.3505	25	0.827155
Terminally Differentiated CD4-CD8- T cell %CD4-CD8- T cell	MR Egger	17.8709	12	0.119667
Terminally Differentiated CD4-CD8- T cell %CD4-CD8- T cell	Inverse variance weighted	20.7689	13	0.077627
Terminally Differentiated CD4-CD8- T cell %T cell	MR Egger	29.9247	25	0.227121
Terminally Differentiated CD4-CD8- T cell %T cell	Inverse variance weighted	30.8058	26	0.235583
Terminally Differentiated CD4-CD8- T cell %T cell	MR Egger	19.567	25	0.769156
Terminally Differentiated CD4-CD8- T cell %T cell	Inverse variance weighted	22.5309	26	0.659327
Terminally Differentiated CD4-CD8- T cell %T cell	MR Egger	33.3813	11	0.000456268
Terminally Differentiated CD4-CD8- T cell %T cell	Inverse variance weighted	41.3232	12	4.32657e-05
Terminally Differentiated CD4-CD8- T cell %T cell	MR Egger	16.2938	22	0.801043
Terminally Differentiated CD4-CD8- T cell %T cell	Inverse variance weighted	16.3855	23	0.838276
Terminally Differentiated CD4-CD8- T cell %T cell	MR Egger	21.8555	16	0.14792
Terminally Differentiated CD4-CD8- T cell %T cell	Inverse variance weighted	29.1613	17	0.0330677
Naive CD4+ T cell %T cell	MR Egger	46.8846	35	0.0863922
Naive CD4+ T cell %T cell	Inverse variance weighted	48.4495	36	0.0804132
Naive CD4+ T cell %T cell	MR Egger	27.4957	35	0.813045
Naive CD4+ T cell %T cell	Inverse variance weighted	29.0143	36	0.789156
Naive CD4+ T cell %T cell	MR Egger	171.677	10	1.24705e-31
Naive CD4+ T cell %T cell	Inverse variance weighted	178.981	11	1.66381e-32
Naive CD4+ T cell %T cell	MR Egger	45.3821	32	0.0588202
Naive CD4+ T cell %T cell	Inverse variance weighted	45.3833	33	0.0739858
Naive CD4+ T cell %T cell	MR Egger	64.8317	16	7.87458e-08
Naive CD4+ T cell %T cell	Inverse variance weighted	64.9027	17	1.5959e-07
Transitional B cell %B cell	MR Egger	13.7608	14	0.467681
Transitional B cell %B cell	Inverse variance weighted	14.4038	15	0.495148
Transitional B cell %B cell	MR Egger	24.2517	14	0.0427151
Transitional B cell %B cell	Inverse variance weighted	24.2743	15	0.0605788
Transitional B cell %B cell	MR Egger	6.70692	3	0.0818496
Transitional B cell %B cell	Inverse variance weighted	7.05089	4	0.133223
Transitional B cell %B cell	MR Egger	17.5247	14	0.229295
Transitional B cell %B cell	Inverse variance weighted	19.1719	15	0.206051
Transitional B cell %B cell	MR Egger	300.633	9	1.91655e-59
Transitional B cell %B cell	Inverse variance weighted	316.716	10	4.52228e-62
Transitional B cell Absolute Count	MR Egger	23.923	30	0.775497
Transitional B cell Absolute Count	Inverse variance weighted	23.923	31	0.813674
Transitional B cell Absolute Count	MR Egger	41.8209	30	0.0741385
Transitional B cell Absolute Count	Inverse variance weighted	42.3869	31	0.0835033
Transitional B cell Absolute Count	MR Egger	9.49563	8	0.302223
Transitional B cell Absolute Count	Inverse variance weighted	10.2041	9	0.334217
Transitional B cell Absolute Count	MR Egger	14.9611	29	0.985316
Transitional B cell Absolute Count	Inverse variance weighted	14.9934	30	0.989777
Transitional B cell Absolute Count	MR Egger	24.16	19	0.190085
Transitional B cell Absolute Count	Inverse variance weighted	26.2419	20	0.157971
Transitional B cell %lymphocyte	MR Egger	28.7468	25	0.274637
Transitional B cell %lymphocyte	Inverse variance weighted	30.3796	26	0.252184
Transitional B cell %lymphocyte	MR Egger	28.7037	25	0.276491
Transitional B cell %lymphocyte	Inverse variance weighted	29.3609	26	0.294928
Transitional B cell %lymphocyte	MR Egger	40.1946	8	2.94707e-06
Transitional B cell %lymphocyte	Inverse variance weighted	40.3433	9	6.58388e-06
Transitional B cell %lymphocyte	MR Egger	16.8578	24	0.854663
Transitional B cell %lymphocyte	Inverse variance weighted	16.872	25	0.886383
Transitional B cell %lymphocyte	MR Egger	29.7148	18	0.0403128
Transitional B cell %lymphocyte	Inverse variance weighted	31.1706	19	0.0386654
CD14- CD16+ monocyte Absolute Count	MR Egger	23.1843	17	0.143346
CD14- CD16+ monocyte Absolute Count	Inverse variance weighted	23.6379	18	0.167252
CD14- CD16+ monocyte Absolute Count	MR Egger	13.3782	17	0.710524
CD14- CD16+ monocyte Absolute Count	Inverse variance weighted	13.428	18	0.765546
CD14- CD16+ monocyte Absolute Count	MR Egger	1.25275	3	0.740383
CD14- CD16+ monocyte Absolute Count	Inverse variance weighted	4.60604	4	0.330159
CD14- CD16+ monocyte Absolute Count	MR Egger	15.7429	16	0.471044
CD14- CD16+ monocyte Absolute Count	Inverse variance weighted	15.9152	17	0.529852
CD14- CD16+ monocyte Absolute Count	MR Egger	19.7894	6	0.00301882
CD14- CD16+ monocyte Absolute Count	Inverse variance weighted	25.4918	7	0.000620547
CD14+ CD16+ monocyte Absolute Count	MR Egger	42.1242	19	0.00170522
CD14+ CD16+ monocyte Absolute Count	Inverse variance weighted	42.2156	20	0.00259205
CD14+ CD16+ monocyte Absolute Count	MR Egger	23.0129	19	0.236775
CD14+ CD16+ monocyte Absolute Count	Inverse variance weighted	23.2957	20	0.274508
CD14+ CD16+ monocyte Absolute Count	MR Egger	0.0036307	1	0.951952
CD14+ CD16+ monocyte Absolute Count	Inverse variance weighted	3.10011	2	0.212236
CD14+ CD16+ monocyte Absolute Count	MR Egger	18.1978	19	0.509264
CD14+ CD16+ monocyte Absolute Count	Inverse variance weighted	18.4018	20	0.560955
CD14+ CD16+ monocyte Absolute Count	MR Egger	20.7384	9	0.0138639
CD14+ CD16+ monocyte Absolute Count	Inverse variance weighted	24.613	10	0.00612947
CD14- CD16- Absolute Count	MR Egger	32.6807	23	0.0867947
CD14- CD16- Absolute Count	Inverse variance weighted	36.1751	24	0.0527772
CD14- CD16- Absolute Count	MR Egger	38.6068	23	0.0219033
CD14- CD16- Absolute Count	Inverse variance weighted	40.5752	24	0.0185351
CD14- CD16- Absolute Count	MR Egger	11.4773	12	0.488513
CD14- CD16- Absolute Count	Inverse variance weighted	11.6589	13	0.555791
CD14- CD16- Absolute Count	MR Egger	15.461	23	0.877354
CD14- CD16- Absolute Count	Inverse variance weighted	15.5271	24	0.904384
CD14- CD16- Absolute Count	MR Egger	25.7325	12	0.0117087
CD14- CD16- Absolute Count	Inverse variance weighted	25.8078	13	0.0180395
CD14+ CD16- monocyte Absolute Count	MR Egger	26.0731	27	0.514545
CD14+ CD16- monocyte Absolute Count	Inverse variance weighted	26.2301	28	0.560395
CD14+ CD16- monocyte Absolute Count	MR Egger	24.5559	27	0.599337
CD14+ CD16- monocyte Absolute Count	Inverse variance weighted	28.3529	28	0.445868
CD14+ CD16- monocyte Absolute Count	MR Egger	5.45867	9	0.792633
CD14+ CD16- monocyte Absolute Count	Inverse variance weighted	5.48662	10	0.856396
CD14+ CD16- monocyte Absolute Count	MR Egger	17.5636	24	0.823652
CD14+ CD16- monocyte Absolute Count	Inverse variance weighted	17.5671	25	0.860204
CD14+ CD16- monocyte Absolute Count	MR Egger	27.0013	16	0.0414686
CD14+ CD16- monocyte Absolute Count	Inverse variance weighted	31.6174	17	0.0167815
Monocyte Absolute Count	MR Egger	37.1946	27	0.0914916
Monocyte Absolute Count	Inverse variance weighted	37.1946	28	0.11463
Monocyte Absolute Count	MR Egger	27.5565	27	0.434101
Monocyte Absolute Count	Inverse variance weighted	27.5575	28	0.488068
Monocyte Absolute Count	MR Egger	11.7708	10	0.300689
Monocyte Absolute Count	Inverse variance weighted	12.0448	11	0.360288
Monocyte Absolute Count	MR Egger	18.2941	24	0.788513
Monocyte Absolute Count	Inverse variance weighted	18.3241	25	0.828328
Monocyte Absolute Count	MR Egger	30.0843	16	0.01757
Monocyte Absolute Count	Inverse variance weighted	31.8935	17	0.0155128
CD14- CD16+ monocyte %monocyte	MR Egger	23.5257	21	0.316604
CD14- CD16+ monocyte %monocyte	Inverse variance weighted	23.5454	22	0.371501
CD14- CD16+ monocyte %monocyte	MR Egger	28.0545	21	0.138614
CD14- CD16+ monocyte %monocyte	Inverse variance weighted	29.4822	22	0.131603
CD14- CD16+ monocyte %monocyte	MR Egger	8.65811	10	0.564829
CD14- CD16+ monocyte %monocyte	Inverse variance weighted	9.77687	11	0.550563
CD14- CD16+ monocyte %monocyte	MR Egger	10.7124	20	0.953343
CD14- CD16+ monocyte %monocyte	Inverse variance weighted	11.2461	21	0.957777
CD14- CD16+ monocyte %monocyte	MR Egger	24.8375	11	0.00962929
CD14- CD16+ monocyte %monocyte	Inverse variance weighted	29.1398	12	0.00375597
CD14+ CD16+ monocyte %monocyte	MR Egger	33.7628	24	0.0889746
CD14+ CD16+ monocyte %monocyte	Inverse variance weighted	35.6779	25	0.0766306
CD14+ CD16+ monocyte %monocyte	MR Egger	37.4481	24	0.039455
CD14+ CD16+ monocyte %monocyte	Inverse variance weighted	38.5121	25	0.0411998
CD14+ CD16+ monocyte %monocyte	MR Egger	2.85575	4	0.582249
CD14+ CD16+ monocyte %monocyte	Inverse variance weighted	7.79083	5	0.168146
CD14+ CD16+ monocyte %monocyte	MR Egger	23.8602	23	0.411582
CD14+ CD16+ monocyte %monocyte	Inverse variance weighted	23.9675	24	0.463458
CD14+ CD16+ monocyte %monocyte	MR Egger	26.6095	10	0.00300135
CD14+ CD16+ monocyte %monocyte	Inverse variance weighted	26.6502	11	0.00518803
CD14+ CD16- monocyte %monocyte	MR Egger	29.6901	24	0.195237
CD14+ CD16- monocyte %monocyte	Inverse variance weighted	31.9678	25	0.158946
CD14+ CD16- monocyte %monocyte	MR Egger	27.968	24	0.261393
CD14+ CD16- monocyte %monocyte	Inverse variance weighted	27.98	25	0.308776
CD14+ CD16- monocyte %monocyte	MR Egger	4.18586	7	0.758138
CD14+ CD16- monocyte %monocyte	Inverse variance weighted	5.02233	8	0.755187
CD14+ CD16- monocyte %monocyte	MR Egger	14.9675	24	0.921707
CD14+ CD16- monocyte %monocyte	Inverse variance weighted	15.4377	25	0.93055
CD14+ CD16- monocyte %monocyte	MR Egger	41.3519	15	0.000282578
CD14+ CD16- monocyte %monocyte	Inverse variance weighted	41.4166	16	0.000481828
CD16+ monocyte %monocyte	MR Egger	25.5433	22	0.271806
CD16+ monocyte %monocyte	Inverse variance weighted	25.9709	23	0.302241
CD16+ monocyte %monocyte	MR Egger	23.709	22	0.362666
CD16+ monocyte %monocyte	Inverse variance weighted	23.7627	23	0.417046
CD16+ monocyte %monocyte	MR Egger	4.98369	9	0.835728
CD16+ monocyte %monocyte	Inverse variance weighted	6.06856	10	0.80947
CD16+ monocyte %monocyte	MR Egger	10.2592	22	0.983799
CD16+ monocyte %monocyte	Inverse variance weighted	10.4265	23	0.988315
CD16+ monocyte %monocyte	MR Egger	42.7405	16	0.000305723
CD16+ monocyte %monocyte	Inverse variance weighted	42.7794	17	0.000517021
T/B cell	MR Egger	21.0305	27	0.784859
T/B cell	Inverse variance weighted	21.0305	28	0.824076
T/B cell	MR Egger	28.6627	27	0.37744
T/B cell	Inverse variance weighted	28.8141	28	0.422002
T/B cell	MR Egger	5.46479	4	0.242842
T/B cell	Inverse variance weighted	8.83308	5	0.11591
T/B cell	MR Egger	25.791	24	0.363854
T/B cell	Inverse variance weighted	25.9724	25	0.409074
T/B cell	MR Egger	9.88032	18	0.935742
T/B cell	Inverse variance weighted	11.892	19	0.89019
CD4+/CD8+ T cell	MR Egger	22.2627	13	0.0514231
CD4+/CD8+ T cell	Inverse variance weighted	22.2853	14	0.07294
CD4+/CD8+ T cell	MR Egger	7.14816	13	0.894356
CD4+/CD8+ T cell	Inverse variance weighted	7.36084	14	0.919905
CD4+/CD8+ T cell	MR Egger	4.2607	4	0.371872
CD4+/CD8+ T cell	Inverse variance weighted	6.14233	5	0.292615
CD4+/CD8+ T cell	MR Egger	15.8753	12	0.197015
CD4+/CD8+ T cell	Inverse variance weighted	15.9928	13	0.24952
CD4+/CD8+ T cell	MR Egger	141.419	9	5.25509e-26
CD4+/CD8+ T cell	Inverse variance weighted	143.806	10	6.98694e-26
CD4+ T cell Absolute Count	MR Egger	43.9381	22	0.00361037
CD4+ T cell Absolute Count	Inverse variance weighted	45.7573	23	0.00320611
CD4+ T cell Absolute Count	MR Egger	34.453	22	0.0441516
CD4+ T cell Absolute Count	Inverse variance weighted	34.457	23	0.0588331
CD4+ T cell Absolute Count	MR Egger	19.0481	5	0.00188289
CD4+ T cell Absolute Count	Inverse variance weighted	27.193	6	0.000133232
CD4+ T cell Absolute Count	MR Egger	24.7723	20	0.21028
CD4+ T cell Absolute Count	Inverse variance weighted	28.058	21	0.138513
CD4+ T cell Absolute Count	MR Egger	694.178	12	7.77256e-141
CD4+ T cell Absolute Count	Inverse variance weighted	731.616	13	5.98075e-148
CD4+ T cell %T cell	MR Egger	30.0136	20	0.0696335
CD4+ T cell %T cell	Inverse variance weighted	30.0538	21	0.0909123
CD4+ T cell %T cell	MR Egger	17.7995	20	0.600614
CD4+ T cell %T cell	Inverse variance weighted	19.0897	21	0.579384
[truncated: 5,281 more rows]
